# Supplementary material for: Sequencing individual genomes with recurrent genomic disorder deletions: an approach to characterize genes for autosomal recessive rare disease traits
Source: Genome Med. 2022 Sep 30;14:113. doi: 10.1186/s13073-022-01113-y (PMC9526336; doi:10.1186/s13073-022-01113-y)
Supplement: Supplementary file 1 — Additional file 1: Table S1. All clinically reported recurrent deletions and their prevalence estimates. Table S2. All 717 recurrent genomic deletions predicted based on the repeat structure in the human reference genome GRCh38. Table S3. Carrier disease allele frequencies by allele. Table S4. Carrier allele frequency burden by gene. The list is ranked by genes from the highest burden to the lowest burden. The frequency burden in this list only includes the actual observed variants; the 10% extra hypothetical uncharacterized alleles as described in the Methods section are not included. Table S5. Gene-level NAHR contribution to carrier allele and recessive disease burden as well as NAHR Deletion Impact to Recessive Traits (DIRT). This table is comprised of five panels, representing results generated using data from the general population and four specific ethnic groups, including African (AFR), Latino (AMR), East Asian (EAS), and European (EUR). Table S6. Meta-analyses for literature reported patients affected with the 13 recessive disorders contributed by significant NAHR-mediated deletion burden. Compound heterozygous variants are split into two rows with each row representing one variant. Table S7. Molecular findings of recurrent deletions identified from clinical exome sequencing. Table S8. Literature review for 15q13.3 recurrent deletions. [file 13073_2022_1113_MOESM1_ESM.xlsx]

## Sheet: Content
Table S1: All clinically reported recurrent deletions and their prevalence estimates.
Table S2: All 717 recurrent genomic deletions predicted based on the repeat structure in the human reference genome GRCh38.
Table S3: Carrier disease allele frequencies by allele.
Table S4: Carrier allele frequency burden by gene. The list is ranked by genes from the highest burden to the lowest burden. The frequency burden in this list only includes the actual observed variants; the 10% extra hypothetical uncharacterized alleles as described in the Methods section are not included.
Table S5: Gene-level NAHR contribution to carrier allele and recessive disease burden as well as NAHR Deletion Impact to Recessive Traits (DIRT). This table is comprised of five panels, representing results generated using data from the general population and four specific ethnic groups, including African (AFR), Latino (AMR), East Asian (EAS), and European (EUR).
Table S6: Meta-analyses for literature reported patients affected with the 13 recessive disorders contributed by significant NAHR-mediated deletion burden. Compound heterozygous variants are split into two rows with each row representing one variant.
Table S7: Molecular findings of recurrent deletions identified from clinical exome sequencing.
Table S8: Literature review for 15q13.3 recurrent deletions.

## Sheet: Table S1
Table S1: All clinically reported recurrent deletions and their prevalence estimates.
name	chrom.hg38	start.hg38	end.hg38	chrom.hg19	start.hg19	end.hg19	freq.population.per.million	freq.CMA.baylor.per.million	popFreq.source	GeneReviews	UKBB count (N=421268)	Iceland count (N = 101655)	gnomAD-SV count	gnomAD-SV total	baylor.CMA.count (N=33452)	Coe 2015_case (N=29085)	Coe 2015_control (N=19584)	Cooper 2011_case (N=15767)	Cooper 2011_control (N=8329)	UKBB_freq	PMID24352232_freq	CMA_freq	gnomAD-SV_freq	Coe_case_freq	Coe_control_freq	Cooper_freq	Cooper_control_freq
2q13_NPHP1	chr2	109930242	110228182	chr2	110688765	110983704	5811	2616	UKBB	NA	2448	NA	41	10164	175	NA	NA	78	30	0.00581103	NA	0.00261569	0.00403384	NA	NA	0.00494704	0.00360187
15q11.2	chr15	21311962	23261294	chr15	21437363	23386119	2764	2287	Iceland	NA	1664	281	NA	NA	153	200	27	94	19	0.00394998	0.00276425	0.00228686	NA	0.0068764	0.00137868	0.00596182	0.00228119
Xp22.31	chrX	6528714	8165153	chrX	6446755	8133194	1220	508.2	Iceland	NA	NA	124	NA	NA	34	NA	NA	NA	NA	NA	0.00121981	0.000508191	NA	NA	NA	NA	NA
16p12.1	chr16	21754781	22502804	chr16	21774505	22500242	584	627.8	UKBB	0.050%-0.072%	246	62	3	10164	42	50	11	37	3	0.000583951	0.000609906	0.000627765	0.000295159	0.0017191	0.000561683	0.00234667	0.000360187
16p11.2prox	chr16	29416551	30202090	chr16	29425008	30214600	507.6	1674	PMID: 26010633. Both UKBB and the Icelandic study have significantly lower estimate than the GeneReviews number.	1:2000	110	43	2	9548	112	101	6	64	3	0.000261116	0.000422999	0.00167404	0.000209468	0.00347258	0.000306373	0.00405911	0.000360187
HNPP	chr17	14170711	15567588	chr17	14074028	15470902	314.8	388.6	Iceland	>7:100,000-16:100,000	237	32	4	10119	26	13	8	3	0	0.000562587	0.00031479	0.000388617	0.000395296	0.000446966	0.000408497	0.000190271	0
16p13.11	chr16	14772948	16330433	chr16	14850943	16434331	311	433.5	UKBB	NA	131	38	1	10164	29	36	7	18	3	0.000310966	0.000373813	0.000433457	9.83865e-05	0.00123775	0.000357435	0.00114162	0.000360187
1q21.1_BP3-BP4	chr1	146380249	148811725	chr1	146215217	148403335	268.2	672.6	UKBB	NA	113	35	5	10164	45	68	6	47	2	0.000268238	0.000344302	0.000672606	0.000491932	0.00233797	0.000306373	0.00298091	0.000240125
13q12.12	chr13	22911590	24323812	chr13	23485729	24897950	201.8	104.6	UKBB	NA	85	5	0	10164	7	34	17	14	12	0.000201772	4.9186e-05	0.000104628	0	0.00116899	0.000868056	0.00088793	0.00144075
1q21_TAR	chr1	144904297	146209950	chr1	144626446	146403228	178	269	UKBB	NA	75	15	2	10001	18	25	2	13	2	0.000178034	0.000147558	0.000269042	0.00019998	0.00085955	0.000102124	0.000824507	0.000240125
22q11.2_LCRA-D	chr22	18530098	21214537	chr22	18735964	21588830	141.7	4499	PMID: 12837874. Both UKBB and the Icelandic study have significantly lower estimate than the GeneReviews number. The estimate from this paper, 1:6000, is multipled by 85%, the porportion of DiGeorge syndrome caused by the LCRA-D deletion, to generate a conservative estimation of the LCRA-D deletion prevalence- 141.7 in 1 million.	14.1:100,000 to 26.3:100,000	10	7	0	10164	301	158	0	96	0	2.37379e-05	6.88604e-05	0.00449898	0	0.00543235	0	0.00608867	0
10q11.21q11.23	chr10	45765081	49954967	chr10	46244582	51717694	135.3	74.73	UKBB	NA	57	16	0	10164	5	NA	NA	NA	NA	0.000135306	0.000157395	7.47339e-05	0	NA	NA	NA	NA
16p11.2dist	chr16	28706949	29049993	chr16	28721899	29067728	137.7	254.1	UKBB	NA	58	19	5	9691	17	27	1	15	1	0.00013768	0.000186907	0.000254095	0.000515943	0.000928314	5.10621e-05	0.000951354	0.000120062
2q13	chr2	110494056	112385043	chr2	111249371	113153126	125.8	149.5	UKBB	NA	53	5	1	10162	10	20	3	NA	NA	0.000125811	4.9186e-05	0.000149468	9.84058e-05	0.00068764	0.000153186	NA	NA
7q11.23	chr7	73089294	74862006	chr7	72510299	74283465	120	1375	PMID: 12088082. Both UKBB and the Icelandic study have significantly lower estimate than the GeneReviews number. The estimate from this paper, 1:7500, is multipled by 90%, the porportion of Williams syndrome caused by the recurrent deletion, to generate a conservative estimation of the recurrent deletion prevalence- 120 in 1 million.	1:7500	1	4	NA	NA	92	61	0	42	0	2.37379e-06	3.93488e-05	0.0013751	NA	0.0020973	0	0.00266379	0
2q21.1	chr2	130623447	131386379	chr2	131400070	132114128	97.33	119.6	UKBB	NA	41	19	1	10164	8	4	2	NA	NA	9.73252e-05	0.000186907	0.000119574	9.83865e-05	0.000137528	0.000102124	NA	NA
15q13.3_BP4-BP5	chr15	30246847	32496522	chr15	30694846	32824728	99.7	896.8	UKBB	Cited the Icelandic cohort	42	25	0	10164	60	65	0	42	0	9.9699e-05	0.00024593	0.000896807	0	0.00223483	0	0.00266379	0
2q11.2	chr2	95759114	97430329	chr2	96301007	97989044	73.6	74.73	UKBB	NA	31	8	1	10164	5	6	0	2	0	7.35874e-05	7.86976e-05	7.47339e-05	9.83865e-05	0.000206292	0	0.000126847	0
17q12	chr17	36300613	38034442	chr17	34644268	36309872	68.86	463.4	Iceland	0.002% (1:50,000) to 0.007% (1:14,000)	9	7	1	10095	31	20	2	14	2	2.13641e-05	6.88604e-05	0.00046335	9.90589e-05	0.00068764	0.000102124	0.00088793	0.000240125
SMS	chr17	16777950	20450859	chr17	16707629	20394552	53.33	687.6	PMID:16354942. Both UKBB and the Icelandic study have significantly lower estimate than the GeneReviews number. The estimate from this paper, 1:15,000, is multipled by 80%, the porportion of SMS caused by the recurrent deletion, to generate a conservative estimation of the recurrent deletion prevalence- 53.33 in 1 million.	1:15,000	2	NA	NA	NA	46	24	0	16	0	4.74757e-06	NA	0.000687552	NA	0.000825168	0	0.00101478	0
15q11q13_BP3-BP4	chr15	28580349	30417865	chr15	28781988	30738706	37.98	134.5	UKBB	NA	16	4	1	10164	9	6	1	NA	NA	3.79806e-05	3.93488e-05	0.000134521	9.83865e-05	0.000206292	5.10621e-05	NA	NA
3q29	chr3	195963652	197626678	chr3	195683825	197352296	21.36	194.3	UKBB	1:30,000-1:40,000	9	3	0	10164	13	11	0	6	0	2.13641e-05	2.95116e-05	0.000194308	0	0.000378202	0	0.000380542	0
17q11.2	chr17	30621877	32037969	chr17	28948894	30362662	21.36	149.5	UKBB	NA	9	NA	0	10164	10	7	0	5	0	2.13641e-05	NA	0.000149468	0	0.000240674	0	0.000317118	0
PWS/AS_BP1-BP3	chr15	21976318	28537425	chr15	21807115	28740672	19.89	687.6	PMID: 11732491 and 23913711. Both UKBB and the Icelandic study have significantly lower estimate than the GeneReviews number. The estimates for PWS in PMID: 11732491, 1:52,000, is multipled by 70% (percent of patients with deletion), and then 50% (percent of deletion patients with BP2-BP3 deletion), to generate a PWS prevalence of 6.73 per million. The estimates for AS common deletion in PMID: 23…	PWS 1:10,000 to 1:30,000; AS 1:12,000-1:24,000	1	1	NA	NA	46	40	0	16	0	2.37379e-06	9.83719e-06	0.000687552	NA	0.00137528	0	0.00101478	0
PWS/AS_BP2-BP3	chr15	23247414	28447477	chr15	23399405	28701969	19.89	657.7	PMID: 11732491 and 23913711. Both UKBB and the Icelandic study have significantly lower estimate than the GeneReviews number. The estimates for PWS in PMID: 11732491, 1:52,000, is multipled by 70% (percent of patients with deletion), and then 50% (percent of deletion patients with BP2-BP3 deletion), to generate a PWS prevalence of 6.73 per million. The estimates for AS common deletion in PMID: 23…	PWS 1:10,000 to 1:30,000; AS 1:12,000-1:24,000	NA	NA	NA	NA	44	NA	NA	NA	NA	NA	NA	0.000657659	NA	NA	NA	NA	NA
22q11.2_LCRD-H	chr22	21206521	24255497	chr22	21556593	24650879	11.87	59.79	UKBB	NA	5	NA	NA	NA	4	NA	NA	NA	NA	1.18689e-05	NA	5.97872e-05	NA	NA	NA	NA	NA
8p23.1	chr8	7596999	12344083	chr8	7428839	12191273	9.495	134.5	UKBB	NA	4	NA	NA	NA	9	8	0	7	0	9.49514e-06	NA	0.000134521	NA	0.000275056	0	0.000443965	0
10q23	chr10	79733715	87254783	chr10	81503972	89024507	7.121	59.79	UKBB	NA	3	NA	NA	NA	4	11	0	8	0	7.12136e-06	NA	5.97872e-05	NA	0.000378202	0	0.000507389	0
15q24_BPA-BPC	chr15	72628218	75278711	chr15	72916230	75566305	2.374	74.73	UKBB	NA	1	NA	NA	NA	5	7	0	NA	NA	2.37379e-06	NA	7.47339e-05	NA	0.000240674	0	NA	NA
15q11q13_BP3-BP5	chr15	28569118	32447357	chr15	28824287	32746196	2.374	59.79	UKBB	NA	1	NA	NA	NA	4	NA	NA	NA	NA	2.37379e-06	NA	5.97872e-05	NA	NA	NA	NA	NA
7q11.23_dist	chr7	75456184	76629927	chr7	74314861	76487901	2.374	29.89	UKBB	NA	1	NA	NA	NA	2	5	0	2	0	2.37379e-06	NA	2.98936e-05	NA	0.00017191	0	0.000126847	0
22q11.2_LCRA-B	chr22	18458155	20338985	chr22	18751527	20522790	0	313.9	NA	NA	NA	NA	NA	NA	21	NA	NA	NA	NA	NA	NA	0.000313883	NA	NA	NA	NA	NA
17q21.31	chr17_GL000258v2_alt	549392	1355937	chr17_ctg5_hap1	578614	1307210	0	224.2	NA	NA	0	NA	NA	NA	15	31	0	23	0	0	NA	0.000224202	NA	0.00106584	0	0.00145874	0
22q11.2_LCRB-D	chr22	20330134	21165748	chr22	20516266	21548001	0	209.3	NA	NA	NA	NA	NA	NA	14	NA	NA	NA	NA	NA	NA	0.000209255	NA	NA	NA	NA	NA
1q21_BP2-BP4	chr1	144886719	148619717	chr1	143547457	148668154	0	134.5	NA	NA	NA	NA	NA	NA	9	NA	NA	NA	NA	NA	NA	0.000134521	NA	NA	NA	NA	NA
5q35	chr5	176078235	178034720	chr5	175515750	177454043	0	134.5	NA	NA	0	NA	NA	NA	9	10	0	8	0	0	NA	0.000134521	NA	0.00034382	0	0.000507389	0
22q11.2_LCRF-G	chr22	22627876	23306925	chr22	22970347	23649112	0	119.6	NA	NA	NA	NA	NA	NA	8	NA	NA	NA	0	NA	NA	0.000119574	NA	NA	NA	NA	0
22q11.2_LCRD-F	chr22	21114972	22631374	chr22	21469261	22973845	0	119.6	NA	NA	NA	NA	NA	NA	8	"distal": 20	"distal": 0	13	NA	NA	NA	0.000119574	NA	NA	NA	0.000824507	NA
22q11.2_LCRC-D	chr22	20689325	21240029	chr22	21043750	21591946	0	74.73	NA	NA	NA	NA	NA	NA	5	NA	NA	NA	NA	NA	NA	7.47339e-05	NA	NA	NA	NA	NA
17q23.1q23.2	chr17	60005984	62262567	chr17	58083345	60339928	0	74.73	NA	NA	0	NA	NA	NA	5	1	0	NA	NA	0	NA	7.47339e-05	NA	3.4382e-05	0	NA	NA
SMS_UR1	chr17	15794645	20607631	chr17	15696136	20508959	0	74.73	NA	NA	NA	NA	NA	NA	5	NA	NA	NA	NA	NA	NA	7.47339e-05	NA	NA	NA	NA	NA
15q24_BPA-BPD	chr15	72630024	75768450	chr15	72916748	76061752	0	59.79	NA	NA	NA	NA	NA	NA	4	2	0	NA	NA	NA	NA	5.97872e-05	NA	6.8764e-05	0	NA	NA
15q25_BPC-BPC	chr15	84310943	85205518	chr15	84956989	85753740	0	44.84	NA	NA	0	NA	NA	NA	3	7	0	NA	NA	0	NA	4.48404e-05	NA	0.000240674	0	NA	NA
22q11.2_LCRD-G	chr22	21203279	23384417	chr22	21577605	23742990	0	44.84	NA	NA	NA	NA	NA	NA	3	NA	NA	NA	NA	NA	NA	4.48404e-05	NA	NA	NA	NA	NA
16p12.2p11.2	chr16	21399150	28374715	chr16	21410237	28404434	0	29.89	NA	NA	0	NA	NA	NA	2	NA	NA	2	0	0	NA	2.98936e-05	NA	NA	NA	0.000126847	0
15q24_BPC-BPD	chr15	75281557	75770495	chr15	75584341	76069881	0	29.89	NA	NA	NA	NA	NA	NA	2	NA	NA	NA	NA	NA	NA	2.98936e-05	NA	NA	NA	NA	NA
15q25_BPB-BPC	chr15	82432462	84337056	chr15	82917309	84954593	0	14.95	NA	NA	0	NA	NA	NA	1	NA	0	NA	NA	0	NA	1.49468e-05	NA	NA	0	NA	NA
22q11.2_LCRC-E	chr22	20667586	22114615	chr22	21021884	22469042	0	14.95	NA	NA	NA	NA	NA	NA	1	NA	NA	NA	NA	NA	NA	1.49468e-05	NA	NA	NA	NA	NA
SMS_UR2	chr17	16693333	18823787	chr17	16596647	18727100	0	14.95	NA	NA	NA	NA	NA	NA	1	NA	NA	NA	NA	NA	NA	1.49468e-05	NA	NA	NA	NA	NA
15q24_BPB-BPD	chr15	74090125	75763270	chr15	74383778	76055153	0	14.95	NA	NA	NA	NA	NA	NA	1	2	0	NA	NA	NA	NA	1.49468e-05	NA	6.8764e-05	0	NA	NA
15q24_BPB-BPE	chr15	74062662	77914787	chr15	74352032	78222197	0	14.95	NA	NA	NA	NA	NA	NA	1	2	0	NA	NA	NA	NA	1.49468e-05	NA	6.8764e-05	0	NA	NA

## Sheet: Table S2
Table S2: All 717 recurrent genomic deletions predicted based on the repeat structure in the human reference genome GRCh38.
seqnames	start	end	width	strand	length	identity	score	info	biallelic	omim_ddd	pRec	allgenescoding	allgenes	numallgenes	numcodinggenes	name	freq	freqCMA
chr5	70188555	71182333	993779	*	624590	0.99684	983	625kb_99.7%	SMN1	SMN1		SERF1A,SMN1,GTF2H2,NAIP	SERF1A,SMN1,GTF2H2B,CDH12P1,CDH12P4,GTF2H2,OCLNP1,NAIPP1,NAIPP4,GUSBP14,GUSBP15,GUSBP16,NAIP	13	4	NA	NA	NA
chr7	65064706	65726982	662277	*	190822	0.985169	957	191kb_98.5%				ZNF92	ZNF92,INTS4P1,INTS4P2,CCT6P3,RSL24D1P3,GTF2IP14,SNORA15B-1,SNORA22C	8	1	NA	NA	NA
chrY	22351992	24633737	2281746	*	797438	0.998455	957	797kb_99.8%				BPY2,PRY,DAZ2,RBMY1J,CDY1B,BPY2B,DAZ1,PRYP3	BPY2,PRY,DAZ2,GOLGA2P2Y,TTTY4,TTTY6,TTTY17A,RBMY2CP,CDY13P,CDY14P,CDY15P,CDY17P,CDY18P,OFD1P9Y,OFD1P10Y,OFD1P11Y,OFD1P12Y,RBMY2WP,RBMY2XP,XKRYP3,XKRYP4,RBMY1J,CDY1B,CICP2,GOLGA6L11P,PPP1R12BP2,BPY2B,DAZ1,TTTY3B,TTTY17B,TTTY4B,CSPG4P2Y,PRYP3,DNM1P24,ZNF736P3Y,TRAPPC2P10,TRAPPC2P9,TSPY21P,RAB9AP1,RAB9AP5,CSPG4P3Y,ELOCP8,ELOCP9,ELOCP10,ELOCP16,ZNF736P11Y,UBE2Q2P4Y,TRIM60P5Y,ZNF736P12Y,TRIM60P8Y,TRIM…	69	8	NA	NA	NA
chr17	36300613	38034442	1733830	*	448944	0.991104	955	449kb_99.1%	ZNHIT3,PIGW	HNF1B,ZNHIT3,PIGW		TADA2A,HNF1B,ZNHIT3,DUSP14,TBC1D3F,AATF,GGNBP2,DDX52,PIGW,MRM1,MYO19,C17orf78,DHRS11,TBC1D3D,TBC1D3G,TBC1D3H,TBC1D3K,TBC1D3L,SYNRG,LHX1,ACACA	TADA2A,HNF1B,ZNHIT3,DUSP14,TBC1D3F,AATF,GGNBP2,DDX52,PIGW,MRM1,MYO19,C17orf78,DHRS11,TBC1D3D,TBC1D3G,TBC1D3H,MIR2909,HMGB1P24,RNA5SP439,RNU6-489P,RNU6-1192P,YWHAEP7,MIR378J,TBC1D3K,TBC1D3L,TBC1D3JP,LHX1-DT,SYNRG,LHX1,ACACA	30	21	17q12	68.86	463.4
chr1	146380249	148811725	2431477	*	489302	0.983319	924	489kb_98.3%		CHD1L,GJA5,GJA8		BCL9,GPR89B,PDE4DIP,NUDT4B,CHD1L,NBPF12,NBPF14,ACP6,NBPF11,PPIAL4G,FMO5,GJA5,GJA8,NOTCH2NLB,PRKAB2	BCL9,RNVU1-1,GPR89B,PDE4DIP,NUDT4B,CHD1L,NBPF12,NBPF14,LINC02806,ABHD17AP1,ACP6,OR13Z1P,OR13Z2P,OR13Z3P,PDZK1P1,NBPF11,NBPF13P,HYDIN2,PPIAL4G,CCT8P1,RPL7AP15,RNVU1-7,FMO5,GJA5,GJA8,RNA5SP57,PFN1P8,PFN1P4,MIR5087,LINC00624,PDIA3P1,RN7SL261P,RNU6-1171P,RNVU1-2,RNVU1-3,RNVU1-8,RNVU1-22,RNVU1-21,RNU1-129P,LINC01138,MIR6077,PDE4DIPP1,LINC01731,RNU1-151P,RNA5SP536,SEC22B3P,SEC22B4P,NOTCH2NLB,LINC02804,…	56	15	1q21.1_BP3-BP4	268.2	672.6
chr1	144904297	146209950	1305654	*	320052	0.968961	910	320kb_96.9%	POLR3GL,HJV,PEX11B,RBM8A	POLR3GL,HJV,PEX11B,RBM8A	ITGA10	PIAS3,TXNIP,CD160,RNF115,ANKRD35,NUDT17,ANKRD34A,POLR3GL,LIX1L,POLR3C,NOTCH2NLA,GPR89A,NBPF10,NBPF20,FAM72D,PPIAL4D,SRGAP2B,HJV,ITGA10,PDZK1,PEX11B,RBM8A	GNRHR2,PIAS3,TXNIP,CD160,RNF115,ANKRD35,NUDT17,ANKRD34A,POLR3GL,LIX1L,POLR3C,NOTCH2NLA,GPR89A,NBPF10,NBPF20,FAM72D,PPIAL4D,SRGAP2B,LIX1L-AS1,PFN1P3,NBPF25P,RNVU1-6,RNVU1-14,HJV,LINC01145,MIR6736,LINC01719,RNU1-153P,RNU1-154P,RNVU1-31,PDE4DIPP5,ITGA10,PDZK1,PEX11B,RBM8A	35	22	1q21_TAR	178	269
chr16	21395934	21828039	432106	*	103730	0.997252	899	104kb_99.7%	OTOA	OTOA	OTOA	OTOA,METTL9,NPIPB3,IGSF6	OTOA,METTL9,SLC7A5P2,NPIPB3,RRN3P1,MIR3680-1,RNU6-196P,RNU6-1005P,SMG1P3,IGSF6	10	4	NA	NA	NA
chr19	42943585	43269012	325428	*	349606	0.94755	895	350kb_94.8%				PSG11,PSG2,PSG4,PSG5,PSG9	CEACAMP10,CEACAMP7,CEACAMP8,CEACAMP9,PSG11,PSG2,PSG4,PSG5,PSG9	9	5	NA	NA	NA
chr2	130623447	131386379	762933	*	170381	0.963247	890	170kb_96.3%			ARHGEF4	PLEKHB2,GPR148,AMER3,FAM168B,RAB6D,POTEE,POTEJ,SMIM39,ARHGEF4	PLEKHB2,GPR148,CYCSP8,CYP4F30P,AMER3,FAM168B,RAB6D,POTEE,POTEJ,NEK2P4,MTND6P10,MTND1P26,MTND2P18,MTND4P21,MTND5P23,ARHGAP42P1,MTATP6P4,RNU6-127P,MED15P8,KLF2P3,KLF2P4,FAR2P3,FAR2P4,MTCYBP10,MTCO1P18,MTCO2P18,MTCO3P18,MTND3P18,SMIM39,SSBP3P2,ARHGEF4-AS1,ARHGEF4,NF1P8	33	9	2q21.1	97.33	119.6
chr15	21311962	23261294	1949333	*	170116	0.980131	888	170kb_98%		NIPA1		CYFIP1,OR4M2,OR4N4,NIPA1,NIPA2,TUBGCP5,GOLGA8DP,POTEB,GOLGA6L1,GOLGA6L22,POTEB3,LINC02203,OR4M2B,OR4N4C	CYFIP1,ABCB10P1,OR11H3P,OR11K1P,OR4M2,OR4N3P,OR4N4,OR4Q1P,NIPA1,NIPA2,TUBGCP5,GOLGA8IP,WHAMMP3,GOLGA8DP,GOLGA8EP,POTEB,CXADRP2,MIR1268A,RPS8P10,GOLGA6L1,ELMO2P1,MIR3118-3,MIR3118-4,OR11J6P,OR11J7P,NF1P2,MIR4509-1,MIR5701-2,SPATA31E3P,RN7SL106P,RN7SL495P,RN7SL545P,RNU6-631P,HERC2P2,HERC2P7,GRAMD4P6,PDCD6IPP1,GOLGA6L22,ZNF519P3,MIR5701-3,POTEB3,NF1P9,LINC02203,LONRF2P4,OR4M2B,OR4N4C,OR4H6BP,OR1Q1BP…	57	14	15q11.2	2764	2287
chr15	82432462	84337056	1904595	*	284251	0.968324	886	284kb_96.8%	AP3B2	RPS17,BNC1,HOMER2,AP3B2	BTBD1,ADAMTSL3	RPS17,BNC1,SH3GL3,BTBD1,TM6SF1,ADAMTSL3,HOMER2,FSD2,CPEB1,HDGFL3,GOLGA6L4,C15orf40,WHAMM,RAMAC,GOLGA6L9,AP3B2	RPS17,BNC1,SH3GL3,BTBD1,TM6SF1,ADAMTSL3,HOMER2,FSD2,CPEB1,HDGFL3,GOLGA2P10,GOLGA6L4,CPEB1-AS1,C15orf40,WHAMM,RAMAC,FABP5P8,EFL1P1,SCARNA15,DNM1P38,DNM1P41,GOLGA6L9,MIR4515,TUBAP4,UBE2Q2L,RN7SL331P,RNU6-401P,RNU6-1339P,CSPG4P10,CSPG4P11,UBE2Q2P6,GOLGA6L17P,GOLGA2P7,UBE2Q2P8,SNHG21,ACTG1P17,AP3B2	37	16	15q25_BPB-BPC	0	14.95
chr16	32947014	34735019	1788006	*	582828	0.94589	863	583kb_94.6%				TP53TG3B,TP53TG3C,TP53TG3E,TP53TG3F,IGHV3OR16-17	TP53TG3B,ABHD17AP9,LINC00273,HERC2P8,PCMTD1P2,RNA5-8SP2,TP53TG3C,ARHGAP23P1,ENPP7P13,BMS1P8,BCAP31P1,DUX4L45,DUX4L46,DUX4L47,BCLAF1P2,TP53TG3E,TP53TG3F,IGHV3OR16-17,CHEK2P6,IGHV1OR16-2,IGHV1OR16-4,IGHV3OR16-10,IGHV3OR16-11,IGHV3OR16-12,IGHV3OR16-13,IGHV3OR16-16,IGHV3OR16-7,IGHV3OR16-8	28	5	NA	NA	NA
chr10	45765081	49954967	4189887	*	249518	0.986682	861	250kb_98.7%	SLC18A3,CHAT,ERCC6,RBP3	SLC18A3,CHAT,ERCC6,GDF2,RBP3	OGDHL,C10orf71,ERCC6	SLC18A3,SYT15,TIMM23,CHAT,FAM170B,DRGX,LRRC18,ANXA8L1,WASHC2C,PTPN20,AGAP4,AGAP9,ZNF488,TIMM23B,FAM25C,FAM25G,GPRIN2,OGDHL,VSTM4,C10orf71,TMEM273,ANTXRL,C10orf53,FRMPD2,WDFY4,ARHGAP22,ERCC6,GDF10,GDF2,TIMM23B-AGAP6,NPY4R2,ANXA8,MAPK8,MSMB,NCOA4,PARG,NPY4R,RBP3	RHEBP1,SLC18A3,FRMPD2B,SYT15,TIMM23,MAPK6P6,CHAT,FAM170B,DRGX,LRRC18,ANXA8L1,WASHC2C,PTPN20,PTPN20CP,AGAP4,AGAP9,AGAP7P,AGAP13P,ZNF488,TIMM23B,FAM25BP,FAM25C,FAM25E,FAM25G,BMS1P1,BMS1P2,BMS1P7,AGAP14P,AGAP12P,GPRIN2,CTSLP2,CTSLP3,OGDHL,VSTM4,C10orf71,TMEM273,ANTXRL,C10orf53,FRMPD2,WDFY4,ARHGAP22,DUSP8P1,SHLD2P1,SHLD2P3,ERCC6,RPL35AP24,RPL13AP19,RPL23AP61,RPL35AP23,RPL21P89,RPS6P14,MIR4294,GDF10,G…	84	38	10q11.21q11.23	135.3	74.73
chr16	21754781	22502804	748024	*	72802	0.995055	857	73kb_99.5%	UQCRC2,OTOA	UQCRC2,OTOA	OTOA	UQCRC2,OTOA,CDR2,EEF2K,MOSMO,VWA3A,PDZD9,POLR3E,SDR42E2,NPIPB5,NPIPB4	UQCRC2,OTOA,CDR2,EEF2K,MOSMO,VWA3A,PDZD9,POLR3E,RRN3P1,SDR42E2,NPIPB5,RRN3P3,NPIPB4,SMG1P1,SMG1P4,MFSD13B,CDR2-DT,ABCA3P1	18	11	16p12.1	584	627.8
chr1	144886719	148619717	3732999	*	1462910	0.9692	856	1463kb_96.9%	POLR3GL,HJV,PEX11B,RBM8A	CHD1L,POLR3GL,GJA5,GJA8,HJV,PEX11B,RBM8A	ITGA10	BCL9,GPR89B,PIAS3,TXNIP,CD160,RNF115,CHD1L,NBPF12,NBPF14,ANKRD35,NUDT17,ANKRD34A,POLR3GL,LIX1L,ACP6,POLR3C,NOTCH2NLA,GPR89A,NBPF10,NBPF11,NBPF20,FAM72D,PPIAL4G,PPIAL4D,SRGAP2B,FMO5,GJA5,GJA8,HJV,PPIAL4H,NOTCH2NLB,ITGA10,PDZK1,PEX11B,PRKAB2,RBM8A	BCL9,RNVU1-1,GPR89B,GNRHR2,PIAS3,TXNIP,CD160,NUDT4P2,RNF115,CHD1L,NBPF12,NBPF14,ANKRD35,NUDT17,LINC02806,ANKRD34A,ABHD17AP1,POLR3GL,LIX1L,ACP6,POLR3C,OR13Z1P,OR13Z2P,OR13Z3P,NOTCH2NLA,PDZK1P1,GPR89A,NBPF10,NBPF11,NBPF13P,NBPF20,HYDIN2,FAM72D,PPIAL4G,PPIAL4D,CCT8P1,SRGAP2B,RPL7AP15,RNVU1-7,FMO5,LIX1L-AS1,GJA5,GJA8,RNA5SP57,PFN1P8,PFN1P3,PFN1P4,MIR5087,LINC00624,NBPF25P,PDIA3P1,RN7SL261P,RNU6-1071P…	91	36	1q21_BP2-BP4	0	134.5
chr16	32917052	36152756	3235705	*	199878	0.950845	841	200kb_95.1%				TP53TG3B,TP53TG3C,TP53TG3E,TP53TG3F,IGHV3OR16-17	PPP1R1AP2,FRG2DP,LINC01566,UBE2MP1,CCNYL3,TP53TG3B,VN1R68P,VN1R69P,VN1R70P,FGFR3P5,AGGF1P4,ABHD17AP9,LINC00273,HERC2P8,PCMTD1P2,HMGN2P41,RNA5-8SP2,TP53TG3C,RNA5SP406,RNA5SP407,RNA5SP408,RNA5SP409,RNA5SP410,RNA5SP411,RNA5SP412,RNA5SP413,RNA5SP414,RNA5SP415,RNA5SP416,RNA5SP417,RNA5SP418,RNA5SP419,RNA5SP420,RNA5SP421,RNA5SP422,RNA5SP423,SLC25A1P4,ARHGAP23P1,ENPP7P13,RARRES2P5,RARRES2P6,RARRES2P8,RAR…	87	5	NA	NA	NA
chr2	109930242	110228182	297941	*	45297	0.997638	840	45kb_99.8%	NPHP1	NPHP1		MTLN,MALL,NPHP1	MTLN,MIR4267,MIR4436B1,GPAA1P1,ZBTB45P1,LINC01123,ACTR1AP1,MALL,NPHP1	9	3	2q13_NPHP1	5811	2616
chr22	15205098	16079322	874225	*	144959	0.95149	840	145kb_95.1%				POTEH,OR11H1	YME1L1P1,ZNF72P,POTEH,OR11H1,ARHGAP42P3,DUXAP8,NEK2P2,GRAMD4P2,BNIP3P2,NBEAP3,POTEH-AS1,RNU6-816P,MED15P7,BMS1P22,PSLNR,TOMM40P2,NF1P6	17	2	NA	NA	NA
chr2	110494056	112385043	1890988	*	88645	0.994337	837	89kb_99.4%	ANAPC1,MERTK	BUB1,ANAPC1,MERTK	BUB1,MERTK	BUB1,ANAPC1,ZC3H6,ACOXL,TMEM87B,FBLN7,ZC3H8,RGPD6,MERTK,RGPD8,BCL2L11	BUB1,ANAPC1,ZC3H6,ACOXL,TMEM87B,FBLN7,ZC3H8,RGPD6,MIR4435-2HG,RPL22P12,RPS14P4,RPL5P9,RPL34P8,ACOXL-AS1,MIR4771-2,MIR4435-2,DBF4P2,NDUFB4P6,RN7SL297P,EEF1E1P1,SOCAR,CENPNP2,SLC30A6P1,RTRAFP1,MERTK,PAFAH1B1P2,RGPD8,BCL2L11	28	11	2q13	125.8	149.5
chr17	46383072	47024748	641677	*	93302	0.971791	834	93kb_97.2%	WNT3,GOSR2	WNT3,GOSR2		WNT9B,WNT3,ARL17A,LRRC37A2,RPRML,GOSR2,NSF	WNT9B,WNT3,ARL17A,NSFP1,LRRC37A2,RPRML,RNU6ATAC3P,RPS7P11,MIR5089,FAM215B,GOSR2,RN7SL199P,LRRC37A17P,LINC01974,RDM1P2,GOSR2-DT,NSF	17	7	NA	NA	NA
chr10	46118331	46779563	661233	*	65942	0.985078	832	66kb_98.5%				SYT15,ANXA8L1,GPRIN2,ANTXRL,NPY4R	RHEBP1,SYT15,ANXA8L1,AGAP7P,FAM25BP,AGAP14P,GPRIN2,CTSLP3,ANTXRL,SHLD2P1,GLUD1P2,LINC00842,HNRNPA1P33,ANTXRLP1,RN7SL248P,LINC02637,FAM245B,NPY4R	18	5	NA	NA	NA
chr16	69967031	70186815	219785	*	38767	0.986922	813	39kb_98.7%			PDPR	CLEC18C,PDPR	PDXDC2P,CLEC18C,PDPR,MIR1972-2,NPIPB14P	5	2	NA	NA	NA
chr13	57139162	57158405	19244	*	14573	0.998422	812	15kb_99.8%				PRR20A,PRR20B,PRR20C	PRR20A,PRR20B,PRR20C	3	3	NA	NA	NA
chr16	29416551	30202090	785540	*	217531	0.993068	810	218kb_99.3%	TBX6,CORO1A,PRRT2,ALDOA	TBX6,CORO1A,PRRT2,ALDOA,KIF22	MVP	SPN,SULT1A3,TBX6,TAOK2,CDIPT,YPEL3,SLX1A,KCTD13,CORO1A,TMEM219,TLCD3B,C16orf92,C16orf54,INO80E,ASPHD1,GDPD3,PAGR1,SLX1B,BOLA2,DOC2A,SULT1A4,PRRT2,SEZ6L2,ZG16,BOLA2B,NPIPB12,ALDOA,HIRIP3,BOLA2-SMG1P6,KIF22,MAPK3,MAZ,MVP,PPP4C,QPRT	SPN,SULT1A3,TBX6,CA5AP1,TAOK2,CDIPT,YPEL3,SLX1A,KCTD13,CORO1A,TMEM219,TLCD3B,C16orf92,C16orf54,INO80E,ASPHD1,GDPD3,PAGR1,SLX1B,SLC7A5P1,BOLA2,DOC2A,SULT1A4,PRRT2,SEZ6L2,ZG16,BOLA2B,NPIPB12,ALDOA,MIR3680-2,SLX1A-SULT1A3,RN7SKP127,SLX1B-SULT1A4,CDIPTOSP,HIRIP3,SMG1P2,SMG1P6,BOLA2-SMG1P6,CORO1A-AS1,YPEL3-DT,KCTD13-DT,KIF22,MAPK3,MAZ,MVP,PPP4C,QPRT	47	35	16p11.2prox	507.6	1674
chr17	43229502	43286756	57255	*	23877	0.993173	810	24kb_99.3%				CCDC200	RNU2-1,CCDC200	2	1	NA	NA	NA
chrY	17933885	24815222	6881338	*	301192	0.959693	809	301kb_96%				KDM5D,BPY2,PRY,DAZ2,DAZ3,CDY2A,RPS4Y2,HSFY1,PRY2,RBMY1B,RBMY1D,RBMY1E,RBMY1J,CDY1B,HSFY2,RBMY1F,BPY2B,DAZ1,EIF1AY,PRYP3,RBMY1A1	TRAPPC2P7,KDM5D,BPY2,OFD1P6Y,PRY,DAZ2,DAZ3,GOLGA2P2Y,TTTY4,TTTY5,TTTY6,CD24P4,CDY2A,OFD1P16Y,TXLNGY,TTTY10,TTTY13,TTTY14,RPS4Y2,HSFY1,TTTY17A,PRY2,RBMY2CP,CDY10P,CDY9P,CDY11P,CDY7P,CDY8P,CDY12P,CDY13P,CDY14P,CDY15P,CDY17P,CDY18P,OFD1P2Y,OFD1P4Y,OFD1P5Y,OFD1P7Y,OFD1P8Y,OFD1P9Y,OFD1P10Y,OFD1P11Y,OFD1P12Y,RBMY2EP,RBMY2FP,RBMY2TP,RBMY2UP,RBMY2WP,RBMY2XP,TSPY14P,XKRYP1,XKRYP2,XKRYP3,XKRYP4,RBMY1B,RBMY…	176	21	NA	NA	NA
chr10	45812475	47738568	1926094	*	100612	0.969556	808	101kb_97%	RBP3	GDF2,RBP3		SYT15,TIMM23,ANXA8L1,PTPN20,AGAP4,AGAP9,ZNF488,FAM25G,GPRIN2,ANTXRL,GDF10,GDF2,ANXA8,MSMB,NCOA4,NPY4R,RBP3	RHEBP1,FRMPD2B,SYT15,TIMM23,ANXA8L1,PTPN20,AGAP4,AGAP9,AGAP7P,AGAP13P,ZNF488,FAM25BP,FAM25E,FAM25G,BMS1P1,BMS1P2,AGAP14P,GPRIN2,CTSLP2,CTSLP3,ANTXRL,DUSP8P1,SHLD2P1,SHLD2P3,RPL23AP61,RPL35AP23,GDF10,GDF2,RNA5SP310,RNA5SP311,RNA5SP312,GLUD1P2,LINC00842,HNRNPA1P33,RHEBP2,ANTXRLP1,PARGP1,RN7SL248P,RN7SL453P,SNORA74C-1,LINC02637,FAM245B,LINC02675,ANXA8,MSMB,NCOA4,NPY4R,RBP3	48	17	NA	NA	NA
chr16	14772948	16330433	1557486	*	309707	0.990139	807	310kb_99%	NDE1,ABCC6,MYH11	NDE1,ABCC1,ABCC6,MYH11	RRN3,ABCC1	NDE1,BMERB1,NOMO3,CEP20,MPV17L,PDXDC1,MARF1,NTAN1,NOMO1,RRN3,NPIPA5,ABCC1,ABCC6,MYH11,NPIPA1	NDE1,BMERB1,NOMO3,CEP20,MPV17L,PDXDC1,MARF1,NTAN1,NOMO1,PKD1P1,PKD1P3,PKD1P6,RRN3,MIR484,ABCC6P2,NPIPP1,RPL15P20,RPL17P40,MIR1972-1,MIR3179-2,MIR3180-2,MIR3179-1,MIR3180-1,MIR3180-4,MIR3670-1,NPIPA5,MIR3670-2,RNU6-213P,MIR6770-2,MIR6511A1,MIR6511A2,MIR6506,MIR6770-1,MIR6511B2,ABCC1,ABCC6,MYH11,NPIPA1	38	15	16p13.11	311	433.5
chr2	130050916	130447373	396458	*	63411	0.97144	806	63kb_97.1%	CCDC115,SMPD4	CCDC115,SMPD4		TUBA3E,CCDC74B,MZT2B,CCDC115,IMP4,SMPD4,POTEF,PTPN18	TUBA3E,CCDC74B,MZT2B,CCDC115,IMP4,SMPD4,POTEF,RPL19P4,RHOQP3,MTND6P8,CYP4F62P,POTEF-AS1,MTND1P29,MTND2P22,MTND4P27,MTND5P29,TEKT4P3,MED15P9,MTATP6P7,RNU6-1049P,MED15P5,FAR2P2,KLF2P2,MTCYBP8,MTCO1P7,MTCO2P7,MTCO3P7,MTND3P15,NOC2LP1,PTPN18	30	8	NA	NA	NA
chr7	143717515	143807822	90308	*	10590	0.997262	806	11kb_99.7%				TCAF2,CTAGE6	TCAF2,CTAGE6,TCAF2P1,PAICSP6,RNU6-267P	5	2	NA	NA	NA
chr4	143935645	144115806	180162	*	63079	0.971179	805	63kb_97.1%				GYPA,GYPB	GYPA,GYPB	2	2	NA	NA	NA
chrX	48004314	48127199	122886	*	15726	0.994404	805	16kb_99.4%				ZNF630,SPACA5	SSX6P,ZNF630,SPACA5,ZNF630-AS1	4	2	NA	NA	NA
chr1	145491468	145809382	317915	*	14412	0.994033	802	14kb_99.4%				CD160,RNF115,GPR89A,PDZK1	CD160,RNF115,GPR89A,NBPF25P,PDE4DIPP5,PDZK1	6	4	NA	NA	NA
chr10	45677495	46108290	430796	*	24743	0.988401	802	25kb_98.8%				TIMM23,WASHC2C,AGAP4,MSMB,NCOA4	TIMM23,WASHC2C,AGAP4,FAM25E,AGAP10P,RPL23AP61,RPL35AP23,RNA5SP310,PARGP1,FAM21FP,SNORA74C-1,MSMB,NCOA4	13	5	NA	NA	NA
chr2	110395939	110698189	302251	*	1286	1	801	1kb_100%		BUB1	BUB1	BUB1,RGPD6,LIMS4	BUB1,RGPD6,RPL22P12,LIMS4	4	3	NA	NA	NA
chr8	143858045	143862848	4804	*	3754	0.996537	797	4kb_99.7%				EPPK1	EPPK1	1	1	NA	NA	NA
chr5	690058	781573	91516	*	39245	0.978571	796	39kb_97.9%				TPPP,ZDHHC11B	TPPP,ZDHHC11B,BRD9P2	3	2	NA	NA	NA
chr2	86909880	87233562	323683	*	10519	0.992205	795	11kb_99.2%				RGPD1,PLGLB1	RGPD1,MIR4771-1,ANAPC1P1,NDUFB4P5,WBP1P1,CENPNP1,ANAPC1P2,ANAPC1P3,PLGLB1	9	2	NA	NA	NA
chr10	46332689	46812001	479313	*	27961	0.983334	795	28kb_98.3%				SYT15,ANXA8L1,GPRIN2,NPY4R	RHEBP1,SYT15,ANXA8L1,FAM25BP,BMS1P1,AGAP14P,GPRIN2,CTSLP3,SHLD2P1,RNA5SP311,GLUD1P2,LINC00842,HNRNPA1P33,RN7SL248P,LINC02637,FAM245B,NPY4R	17	4	NA	NA	NA
chr17	43242659	43257197	14539	*	1687	0.995258	793	2kb_99.5%				CCDC200	CCDC200	1	1	NA	NA	NA
chr22	21954496	22220568	266073	*	3998	0.994747	793	4kb_99.5%			TOP3B	TOP3B	TOP3B,IGLVIV-66-1,BMP6P1,SOCS2P2,ABHD17AP5,PRAMENP,PPM1F-AS1,IGLV1-62,IGLV10-54,IGLV10-67,IGLV11-55,IGLV4-60,IGLV4-69,IGLV6-57,IGLV8-61,IGLVI-56,IGLVI-63,IGLVI-68,IGLVI-70,IGLVIV-53,IGLVIV-59,IGLVIV-64,IGLVIV-65,IGLVV-58,IGLVV-66	25	1	NA	NA	NA
chr10	46108283	46335870	227588	*	24776	0.982483	790	25kb_98.2%				ANTXRL	AGAP7P,ANTXRL,ANTXRLP1	3	1	NA	NA	NA
chr15	30246847	32496522	2249676	*	71964	0.982658	788	72kb_98.3%	OTUD7A,FAN1,TRPM1	OTUD7A,FAN1,TRPM1	CHRNA7,MTMR10	KLF13,CHRFAM7A,ARHGAP11B,CHRNA7,OTUD7A,MTMR10,FAN1,GOLGA8H,GOLGA8K,GOLGA8O,GOLGA8R,GOLGA8Q,TRPM1	KLF13,ULK4P1,ULK4P2,CHRFAM7A,ARHGAP11B,CHRNA7,OTUD7A,MTMR10,FAN1,DEPDC1P1,MIR211,RNU6-17P,RNU6-18P,DNM1P31,DNM1P32,GOLGA8H,GOLGA8K,HERC2P10,UBE2CP4,GOLGA8O,GOLGA8R,GOLGA8Q,GOLGA8UP,RN7SL82P,RN7SL185P,RN7SL196P,RN7SL539P,RN7SL628P,RN7SL796P,RNU6-466P,DNM1P50,LINC02352,ARHGAP11B-DT,MPHOSPH10P2,MPHOSPH10P3,GOLGA6L23P,WHAMMP4,TRPM1	38	13	15q13.3_BP4-BP5	99.7	896.8
chr1	196786971	196911496	124526	*	37020	0.974797	787	37kb_97.5%				CFHR4,CFHR3,CFHR1	CFHR4,CFHR3,CFHR1	3	3	NA	NA	NA
chr19	51629275	51645699	16425	*	1308	0.993119	787	1kb_99.3%				SIGLEC5,SIGLEC14	SIGLEC5,SIGLEC14	2	2	NA	NA	NA
chrX	140998235	141585310	587076	*	14660	0.986426	786	15kb_98.6%				SPANXA1,SPANXB1,SPANXC,LDOC1	SPANXA1,NDUFB3P5,SPANXB1,SPANXC,SPANXA2-OT1,RNU6-3P,RBMX2P2,RPL36AP52,LDOC1	9	4	NA	NA	NA
chr1	222473207	223950130	1476924	*	41347	0.982852	785	41kb_98.3%		DISP1	TP53BP2,DISP1,SUSD4	TAF1A,TLR5,TP53BP2,CAPN2,CAPN8,DISP1,MIA3,SUSD4,AIDA,HHIPL2,BROX,CCDC185,FAM177B	TAF1A,TLR5,TP53BP2,CAPN2,CAPN8,DISP1,MIA3,SUSD4,AIDA,HHIPL2,BROX,CCDC185,ACTBP11,FAM177B,CICP5,NDUFB1P2,PHBP11,TAF1A-AS1,SNRPEP10,RNU4-57P,RNU6-791P,RNU6-1248P	22	13	NA	NA	NA
chr10	45676295	46813957	1137663	*	25924	0.986036	784	26kb_98.6%				SYT15,TIMM23,ANXA8L1,WASHC2C,AGAP4,GPRIN2,ANTXRL,MSMB,NCOA4,NPY4R	RHEBP1,SYT15,TIMM23,ANXA8L1,WASHC2C,AGAP4,AGAP7P,FAM25BP,FAM25E,BMS1P1,AGAP10P,AGAP14P,GPRIN2,CTSLP3,ANTXRL,SHLD2P1,RPL23AP61,RPL35AP23,RNA5SP310,RNA5SP311,GLUD1P2,LINC00842,HNRNPA1P33,ANTXRLP1,PARGP1,FAM21FP,RN7SL248P,SNORA74C-1,LINC02637,FAM245B,MSMB,NCOA4,NPY4R	33	10	NA	NA	NA
chr7	112975356	113492826	517471	*	6444	0.988516	783	6kb_98.9%				GPR85,SMIM30	GPR85,SMIM30	2	2	NA	NA	NA
chrX	141223925	141565182	341258	*	18979	0.981927	783	19kb_98.2%				SPANXC	NDUFB3P5,SPANXC,SPANXA2-OT1,RBMX2P2	4	1	NA	NA	NA
chr10	133422646	133567484	144839	*	12955	0.984794	783	13kb_98.5%	SYCE1	SYCE1		SPRN,CYP2E1,SYCE1,SCART1	OR6L2P,OR7M1P,SPRN,CYP2E1,SYCE1,SCART1	6	4	NA	NA	NA
chr5	730410	821837	91428	*	27561	0.976888	782	28kb_97.7%				ZDHHC11,ZDHHC11B	ZDHHC11,ZDHHC11B,SPCS2P3,BRD9P2	4	2	NA	NA	NA
chr10	45676295	46334645	658351	*	28962	0.978662	782	29kb_97.9%				TIMM23,WASHC2C,AGAP4,ANTXRL,MSMB,NCOA4	TIMM23,WASHC2C,AGAP4,AGAP7P,FAM25E,AGAP10P,ANTXRL,RPL23AP61,RPL35AP23,RNA5SP310,ANTXRLP1,PARGP1,FAM21FP,SNORA74C-1,MSMB,NCOA4	16	6	NA	NA	NA
chr5	767215	878178	110964	*	2763	0.989142	781	3kb_98.9%				ZDHHC11,BRD9,ZDHHC11B	ZDHHC11,BRD9,ZDHHC11B,SPCS2P3,BRD9P2	5	3	NA	NA	NA
chr7	75456184	76629927	1173744	*	26347	0.990056	781	26kb_99%	MDH2,POR	YWHAG,ZP3,HSPB1,MDH2,POR		CCL24,CCL26,YWHAG,ZP3,SSC4D,DTX2,STYXL1,UPK3B,TMEM120A,RHBDD2,SRRM3,POM121C,SPDYE5,HIP1,SPDYE16,HSPB1,MDH2,POMZP3,POR	CCL24,CCL26,YWHAG,ZP3,SSC4D,DTX2,STYXL1,UPK3B,TMEM120A,RHBDD2,SRRM3,SNORA14A,POM121C,SPDYE5,FDPSP2,RPL7L1P3,MIR4651,RNU6-863P,HIP1,SPDYE16,GTF2IP7,HSPB1,PPIAP81,RABGEF1P3,MDH2,PMS2P3,POMZP3,POR	28	19	7q11.23_dist	2.374	29.89
chr17	43257197	43280860	23664	*	11166	0.98388	779	11kb_98.4%				CCDC200	CCDC200	1	1	NA	NA	NA
chr7	72524833	72846677	321845	*	12004	0.982756	778	12kb_98.3%				TYW1B	SBDSP1,TYW1B,MIR4650-2,RN7SL377P,RN7SL625P	5	1	NA	NA	NA
chr1	1632457	1699616	67160	*	29604	0.973618	777	30kb_97.4%			CDK11B	CDK11B,SLC35E2B,MMP23B	CDK11B,SLC35E2B,MMP23B	3	3	NA	NA	NA
chr22	42500173	42553733	53561	*	5710	0.984939	776	6kb_98.5%				RRP7A,SERHL2	SERHL,RRP7A,SERHL2	3	2	NA	NA	NA
chr6	3153866	3224754	70889	*	1072	0.997201	775	1kb_99.7%		TUBB2A,TUBB2B		TUBB2A,TUBB2B	TUBB2A,TUBB2B,TUBB2BP1,LINC02525	4	2	NA	NA	NA
chrX	141223633	141678549	454917	*	21088	0.977096	775	21kb_97.7%				SPANXA1,SPANXA2,SPANXC	SPANXA1,NDUFB3P5,SPANXA2,SPANXC,SPANXA2-OT1,RBMX2P2	6	3	NA	NA	NA
chr17	18823787	20324531	1500745	*	23507	0.986515	775	24kb_98.7%	B9D1,ALDH3A2,GRAP	B9D1,ALDH3A2,GRAP	ULK2,SPECC1,FAM83G,MAPK7	RNF112,ULK2,EPN2,SLC5A10,B9D1,SLC47A1,SLC47A2,SPECC1,FAM83G,AKAP10,GRAPL,ALDH3A2,ALDH3A1,GRAP,MAPK7,MFAP4,PRPSAP2	SNORD3B-1,RNF112,ULK2,EPN2,KCTD9P1,SLC5A10,B9D1,SLC47A1,SLC47A2,CCDC144CP,SPECC1,FAM83G,SNORA59B,SNORD3A,SNORD3B-2,SNORD3C,SNORD3D,NMTRQ-TTG12-1,MIR1180,RPS2P46,RPL17P43,AKAP10,GRAPL,KYNUP1,KYNUP2,KYNUP3,ALDH3A2,ALDH3A1,EPN2-AS1,MTND1P14,MTND2P12,NDUFB4P3,GRAP,RN7SL627P,RNU6-258P,RNU6-467P,RNU6-1057P,SLC47A1P1,MTCO1P39,LINC02094,SLC47A1P2,GRAPLDR,SPECC1-DT,MAPK7,MFAP4,PRPSAP2	46	17	NA	NA	NA
chr1	196747426	196830630	83205	*	33368	0.970301	774	33kb_97%	CFH	CFH		CFHR3,CFH,CFHR1	CFHR3,CFH,CFHR1	3	3	NA	NA	NA
chr2	107876301	108493300	617000	*	25100	0.976175	774	25kb_97.6%	SLC5A7	SLC5A7	GCC2	SULT1C2,SULT1C4,SLC5A7,GCC2,RGPD4,SULT1C3	SULT1C2,SULT1C4,SLC5A7,GCC2,RGPD4,SULT1C3,SULT1C2P1,RPL22P8,GMCL1P2,WASF1P1,LINC01593,LINC01594,SULT1C2P2,SETD6P1,SMIM12P1,ACTP1,SRSF3P5	17	6	NA	NA	NA
chrX	141553191	141677780	124590	*	25731	0.974195	774	26kb_97.4%				SPANXA1,SPANXA2	SPANXA1,SPANXA2,SPANXA2-OT1	3	2	NA	NA	NA
chr16	2611583	2693558	81976	*	3749	0.984529	773	4kb_98.5%				KCTD5	KCTD5,ERVK13-1,PDPK2P	3	1	NA	NA	NA
chr2	106237747	107905667	1667921	*	18378	0.98977	772	18kb_99%				ST6GAL2,CD8B2,RGPD3,RGPD4	ST6GAL2,PPP1R2P5,CD8B2,EEF1A1P12,RGPD3,RGPD4,RPS21P2,RPL27AP4,RPL22P10,ST6GAL2-IT1,GACAT1,RGPD4-AS1,LINC01789,LINC01885,LINC01886,SRSF3P4,ANAPC1P6,ILRUNP1,PLGLA	19	4	NA	NA	NA
chr17	14170711	15567588	1396878	*	23825	0.987072	768	24kb_98.7%	COX10,PMP22	COX10,PMP22		TEKT3,CDRT1,CDRT4,CDRT15,COX10,TVP23C,TVP23C-CDRT4,HS3ST3B1,PMP22	TEKT3,CDRT1,CDRT4,CDRT7,CDRT8,CDRT15,RPL9P2,COX10,TVP23C,RPS18P12,RPL23AP76,MIR4731,TVP23C-CDRT4,RN7SL792P,RNU6-799P,HS3ST3B1,LINC02096,PPIAP53,PMP22	19	9	HNPP	314.8	388.6
chr1	1666823	1733195	66373	*	7047	0.978714	764	7kb_97.9%				CDK11A,SLC35E2B	CDK11A,SLC35E2A,SLC35E2B,MMP23A	4	2	NA	NA	NA
chr2	106377190	107903191	1526002	*	2472	0.992718	764	2kb_99.3%				ST6GAL2,CD8B2,RGPD3,RGPD4	ST6GAL2,PPP1R2P5,CD8B2,EEF1A1P12,RGPD3,RGPD4,ST6GAL2-IT1,GACAT1,RGPD4-AS1,LINC01789,LINC01885,LINC01886,ANAPC1P6,PLGLA	14	4	NA	NA	NA
chr6	57046505	57090002	43498	*	1777	0.980867	764	2kb_98.1%			ZNF451	ZNF451,KIAA1586	ZNF451,KIAA1586	2	2	NA	NA	NA
chr15	30342561	30726889	384329	*	81285	0.941391	764	81kb_94.1%				CHRFAM7A,ARHGAP11B,GOLGA8H,GOLGA8R,GOLGA8Q	ULK4P2,CHRFAM7A,ARHGAP11B,GOLGA8H,GOLGA8R,GOLGA8Q,RN7SL196P,RN7SL628P,RN7SL796P,DNM1P50,ARHGAP11B-DT,MPHOSPH10P3,WHAMMP4	13	5	NA	NA	NA
chr1	246605408	246634715	29308	*	1866	0.980707	763	2kb_98.1%			CNST	CNST	CNST	1	1	NA	NA	NA
chr6	31815225	31827421	12197	*	2463	0.980512	763	2kb_98.1%				HSPA1A,HSPA1L	HSPA1A,HSPA1L	2	2	NA	NA	NA
chr16	15189293	18289280	3099988	*	297104	0.990582	763	297kb_99.1%	XYLT1,NDE1,ABCC6,MYH11	XYLT1,NDE1,ABCC1,ABCC6,MYH11	ABCC1	XYLT1,NDE1,BMERB1,NOMO3,CEP20,MPV17L,MARF1,NPIPA5,NPIPA7,ABCC1,ABCC6,MYH11	XYLT1,NDE1,BMERB1,NOMO3,CEP20,MPV17L,MARF1,PKD1P1,PKD1P2,MIR484,RPL7P47,RPL15P20,RPL17P40,MIR3179-2,MIR3180-2,NPIPA5,NPIPA7,MIR3670-2,RNU6-213P,MIR6770-2,MIR6511A2,MIR6506,MIR6511A3,ABCC1,TCERG1P2,ABCC6,MYH11	27	12	NA	NA	NA
chr3	195620733	195746134	125402	*	2133	0.979841	762	2kb_98%				MUC20	MUC20,SDHAP2,MIR570,SMBD1P,MUC20-OT1	5	1	NA	NA	NA
chr17_GL000258v2_alt	549392	1355937	806546	*	127908	0.994176	759	128kb_99.4%	MAPT	KANSL1,MAPT	CRHR1,MAPT	STH,CRHR1,KANSL1,SPPL2C,MAPT	STH,CRHR1,KANSL1,SPPL2C,MAPT	5	5	17q21.31	0	224.2
chr16	152721	162933	10213	*	1722	0.977933	758	2kb_97.8%				HBM,HBZ	HBM,HBZ	2	2	NA	NA	NA
chr7	72975518	73387381	411864	*	24430	0.965739	755	24kb_96.6%				NSUN5,TRIM50,SPDYE8,FKBP6,SPDYE9,SPDYE10,SPDYE11	NSUN5,TRIM50,NCF1B,GTF2IRD2P1,PMS2P6,PMS2P7,PMS2P8,SPDYE8,STAG3L3,POM121B,FKBP6,PHBP5,SPDYE9,RNU6-1080P,SPDYE10,SPDYE11,GTF2IP4,PMS2P14	18	7	NA	NA	NA
chr22	42506106	42566420	60315	*	13422	0.970943	755	13kb_97.1%				RRP7A,SERHL2	SERHL,RRP7A,SERHL2,RRP7BP,RN7SKP80	5	2	NA	NA	NA
chr7	74895058	76903715	2008658	*	73319	0.962424	754	73kb_96.2%	MDH2,POR	YWHAG,ZP3,HSPB1,MDH2,POR		CCL24,CCL26,YWHAG,ZP3,SSC4D,RCC1L,DTX2,TRIM73,STYXL1,UPK3B,TMEM120A,RHBDD2,SRRM3,GTF2IRD2B,POM121C,SPDYE5,CASTOR2,HIP1,SPDYE12,SPDYE13,SPDYE14,SPDYE15,SPDYE16,HSPB1,MDH2,POMZP3,POR	CCL24,CCL26,YWHAG,ZP3,SSC4D,RCC1L,DTX2,TRIM73,STYXL1,NSUN5P1,UPK3B,TMEM120A,RHBDD2,SRRM3,NCF1C,SNORA14A,GTF2IRD2B,STAG3L1,POM121C,SPDYE5,FDPSP2,CASTOR2,PHBP6,RPL7L1P3,MIR4651,GTF2IP1,RNU6-863P,HIP1,SPDYE12,SPDYE13,SPDYE14,SPDYE15,SPDYE16,GTF2IP7,HSPB1,PPIAP81,PMS2P13,RABGEF1P3,MDH2,PMS2P10,PMS2P2,PMS2P3,PMS2P5,POMZP3,POR	45	27	NA	NA	NA
chrY	6243003	9451649	3208647	*	124422	0.944905	754	124kb_94.5%		TBL1Y		TBL1Y,TSPY2,TSPY3,TSPY4,TSPY8,AMELY	TTTY7,TTTY11,TTTY12,GPR143P,TBL1Y,TTTY18,TTTY19,TTTY20,RBMY1A3P,CDY3P,OFD1P3Y,RBMY2KP,RBMY2GP,RBMY2HP,TSPY11P,TSPY12P,RBMY2JP,TSPY2,ATP5PFP1,RFTN1P1,TSPY3,TSPY7P,TSPY4,FAM197Y6,FAM197Y7,FAM197Y8,TSPY8,FAM197Y9,TTTY8B,TSPY17P,USP9YP4,TTTY21B,TTTY1B,TTTY2B,TTTY23B,TSPY19P,ELOCP4,ZNF736P7Y,ZNF736P8Y,ZNF736P9Y,TRIM60P3Y,ZNF736P10Y,GOT2P5,ZNF736P6Y,LINC00279,TSPY24P,MTND2P3,MTND1P1,MTCYBP1,MTND6P1,SRI…	60	6	NA	NA	NA
chr1	145809382	148064592	2255211	*	14401	0.993195	751	14kb_99.3%	POLR3GL,HJV,PEX11B,RBM8A	CHD1L,POLR3GL,GJA5,GJA8,HJV,PEX11B,RBM8A	ITGA10	BCL9,GPR89B,PIAS3,TXNIP,RNF115,CHD1L,NBPF12,ANKRD35,NUDT17,ANKRD34A,POLR3GL,LIX1L,ACP6,POLR3C,NOTCH2NLA,NBPF10,FMO5,GJA5,GJA8,HJV,PPIAL4H,ITGA10,PEX11B,PRKAB2,RBM8A	BCL9,GPR89B,GNRHR2,PIAS3,TXNIP,NUDT4P2,RNF115,CHD1L,NBPF12,ANKRD35,NUDT17,ANKRD34A,POLR3GL,LIX1L,ACP6,POLR3C,OR13Z1P,OR13Z2P,OR13Z3P,NOTCH2NLA,PDZK1P1,NBPF10,NBPF13P,HYDIN2,CCT8P1,RPL7AP15,RNVU1-7,FMO5,LIX1L-AS1,GJA5,GJA8,PFN1P8,LINC00624,PDIA3P1,RN7SL261P,RNU6-1071P,RNVU1-6,RNVU1-8,RNU1-129P,HJV,MIR6736,LINC01719,RNU1-151P,RNA5SP536,PPIAL4H,SEC22B4P,LINC02804,RNVU1-25,RNVU1-29,SSBL4P,ITGA10,PEX1…	54	25	NA	NA	NA
chr22	20689325	21240029	550705	*	14059	0.967636	748	14kb_96.8%	SNAP29,LZTR1,PI4KA	SNAP29,CRKL,SERPIND1,LZTR1,PI4KA	PI4KA	SLC7A4,SNAP29,THAP7,CRKL,AIFM3,LRRC74B,GGT2,SERPIND1,LZTR1,P2RX6,PI4KA	BCRP2,BCRP5,SLC7A4,SNAP29,POM121L4P,THAP7,CRKL,TUBA3FP,TMEM191A,AIFM3,MIR649,FAM230B,P2RX6P,LRRC74B,POM121L7P,THAP7-AS1,GGT2,TUBA3GP,SERPIND1,E2F6P2,LINC01637,FAM247A,LZTR1,P2RX6,PI4KA	25	11	22q11.2_LCRC-D	0	74.73
chr19	54219877	54239621	19745	*	5213	0.971418	748	5kb_97.1%				RPS9,LILRA6,LILRB3	RPS9,LILRA6,LILRB3	3	3	NA	NA	NA
chr4	68806543	69351472	544930	*	109037	0.919569	747	109kb_92%				UGT2B10,UGT2B11,UGT2B7,UGT2B28,UGT2A3	UGT2B10,UGT2B11,UGT2B26P,UGT2B27P,UGT2B7,UGT2B28,UGT2A3	7	5	NA	NA	NA
chr22	20700323	21465652	765330	*	19623	0.980788	746	20kb_98.1%	SNAP29,LZTR1,PI4KA	SNAP29,CRKL,SERPIND1,LZTR1,PI4KA	PI4KA	SLC7A4,SNAP29,HIC2,THAP7,CRKL,AIFM3,RIMBP3B,LRRC74B,GGT2,SERPIND1,FAM246A,LZTR1,P2RX6,PI4KA	BCRP2,SLC7A4,SNAP29,HIC2,THAP7,CRKL,TUBA3FP,TMEM191A,AIFM3,MIR649,FAM230B,RIMBP3B,P2RX6P,LRRC74B,POM121L7P,POM121L8P,BCRP6,THAP7-AS1,PPP1R26P5,GGT2,TUBA3GP,RN7SKP63,SERPIND1,E2F6P2,E2F6P3,LINC01637,LINC01651,FAM230H,FAM246A,FAM247A,LZTR1,P2RX6,PI4KA	33	14	NA	NA	NA
chrX	152982558	153312693	330136	*	5354	0.970116	745	5kb_97%				PNMA3,PNMA5,PNMA6A,PWWP4,MAGEA1	PNMA3,PNMA5,PNMA6B,PNMA6A,HMGN2P48,PWWP4,MAGEA1	7	5	NA	NA	NA
chr7	55728131	56504449	776319	*	75779	0.950382	741	76kb_95%	PSPH	CHCHD2,ZNF713,PSPH		MRPS17,CCT6A,SUMF2,CHCHD2,ZNF713,SEPTIN14,NIPSNAP2,NUPR2,PHKG1,PSPH	MRPS17,CCT6A,SUMF2,CHCHD2,ZNF713,CCNJP1,SNORA15,SEPTIN14,CICP8,NMD3P2,CICP11,CICP12,SUMO2P3,RBM22P3,NIPSNAP2,NUPR2,RNU6-1052P,RNU6-1126P,RNU6-1335P,SEPTIN14P24,SNORA22B,IFITM3P4,PHKG1,PSPH,PSPHP1	25	10	NA	NA	NA
chr10	27095817	27106198	10382	*	1071	0.970121	741	1kb_97%		ANKRD26	ANKRD26	ANKRD26	ANKRD26	1	1	NA	NA	NA
chr15	84310943	85205518	894576	*	149496	0.975631	741	149kb_97.6%	ALPK3,WDR73	ALPK3,WDR73	PDE8A	SLC28A1,ALPK3,SEC11A,ZSCAN2,WDR73,ZNF592,NMB,PDE8A	SCAND2P,SLC28A1,ALPK3,SEC11A,ZSCAN2,WDR73,ZNF592,CSPG4P5,GOLGA6L5P,UBE2Q2P1,EGLN1P1,NIFKP8,RN7SL417P,RNU6-339P,RNU6-796P,CSPG4P12,DNM1P51,LINC00933,UBE2Q2P11,UBE2Q2P12,NMB,PDE8A	22	8	15q25_BPC-BPC	0	44.84
chr22	24286747	24667431	380685	*	10956	0.965225	741	11kb_96.5%	UPB1,GGT1	UPB1,SPECC1L,GGT1	GGT1	SNRPD3,GUCD1,UPB1,ADORA2A,SPECC1L,LRRC75B,GGT1,SPECC1L-ADORA2A	BCRP3,SNRPD3,GUCD1,UPB1,ADORA2A,SPECC1L,LRRC75B,POM121L10P,ADORA2A-AS1,GGT1,SPECC1L-ADORA2A	11	8	NA	NA	NA
chr14	73527707	73555731	28025	*	25028	0.957967	741	25kb_95.8%				HEATR4,ACOT1	HEATR4,NT5CP2,ACOT1	3	2	NA	NA	NA
chr5	677959	770012	92054	*	6873	0.96639	740	7kb_96.6%				TPPP,ZDHHC11B	TPPP,ZDHHC11B,BRD9P2	3	2	NA	NA	NA
chr22	16541148	16866988	325841	*	3439	0.968014	739	3kb_96.8%				CCT8L2,XKR3	VWFP1,CCT8L2,HSFY1P1,ZNF402P,FABP5P11,PARP4P3,XKR3,GPM6BP3,SLC25A15P5,ANKRD62P1,ANKRD62P1-PARP4P3,TPTEP1,LINC01665,KCNMB3P1	14	2	NA	NA	NA
chrX	135813032	135941933	128902	*	52439	0.94138	735	52kb_94.1%				CT45A2,SAGE1,CT45A7,CT45A8,CT45A9,CT45A10	CT45A2,SAGE1,CT45A7,CT45A8,CT45A9,CT45A10	6	6	NA	NA	NA
chr13	22911590	24323812	1412223	*	54149	0.950101	734	54kb_95%	SACS,SGCG,MIPEP	SACS,SGCG,MIPEP	SPATA13	SACS,SGCG,TNFRSF19,SPATA13,C1QTNF9,C1QTNF9B,MIPEP	SACS,SGCG,TNFRSF19,HMGA1P6,SPATA13,C1QTNF9,C1QTNF9B,MIR2276,NUS1P2,TATDN2P3,SDAD1P4,MTCO3P2,SACS-AS1,IPO7P2,PCOTH,SPATA13-AS1,C1QTNF9-AS1,RPLP1P13,LINC00327,RNY3P4,RNU6-58P,LINC00352,LINC00362,ANKRD20A19P,LINC00621,MIPEP	26	7	13q12.12	201.8	104.6
chr5	141096020	141101873	5854	*	1243	0.966211	733	1kb_96.6%				PCDHB2,PCDHB3	PCDHB2,PCDHB3	2	2	NA	NA	NA
chr6	160604174	160627329	23156	*	20660	0.956099	733	21kb_95.6%				LPA	LPA	1	1	NA	NA	NA
chr1	152787208	152797703	10496	*	1074	0.965549	732	1kb_96.6%				LCE1D,LCE1E	LCE1D,LCE1E	2	2	NA	NA	NA
chr2	240029508	240045151	15644	*	1070	0.965421	732	1kb_96.5%				OR6B2,OR6B3	OR6B2,OR6B3	2	2	NA	NA	NA
chr5	141123226	141157229	34004	*	1011	0.965381	732	1kb_96.5%				PCDHB4,PCDHB5,PCDHB6	PCDHB17P,PCDHB4,PCDHB5,PCDHB6	4	3	NA	NA	NA
chr17	20830779	22534649	1703871	*	38118	0.960544	732	38kb_96.1%				USP22,TMEM11,DHRS7B,NATD1,MTRNR2L1,KCNJ18,KCNJ12,MAP2K3	RNASEH1P1,UBBP4,USP22,TMEM11,DHRS7B,LINC02693,NATD1,FAM27E5,CCDC144NL,ABHD17AP6,NMTRS-TGA3-1,RPL21P120,MTRNR2L1,FTLP13,KCNJ18,MTND1P15,MTND2P13,NCOR1P2,MTATP6P3,RN7SL426P,RNU6-1178P,PDLIM1P2,EIF1P5,CCDC144NL-AS1,LINC01563,MTCYBP13,MTCO3P13,MTND6P35,LINC02002,SPECC1P2,TMEM11-DT,KCNJ12,MAP2K3	33	8	NA	NA	NA
chr22	20731437	21485124	753688	*	6474	0.981001	732	6kb_98.1%	SNAP29,LZTR1,PI4KA	SNAP29,CRKL,SERPIND1,LZTR1,PI4KA	PI4KA	SLC7A4,SNAP29,HIC2,THAP7,CRKL,AIFM3,TMEM191C,RIMBP3B,LRRC74B,GGT2,SERPIND1,FAM246A,LZTR1,P2RX6,PI4KA	BCRP2,SLC7A4,SNAP29,HIC2,THAP7,CRKL,TUBA3FP,AIFM3,MIR649,FAM230B,PI4KAP2,TMEM191C,RIMBP3B,P2RX6P,LRRC74B,POM121L7P,POM121L8P,BCRP6,THAP7-AS1,PPP1R26P5,GGT2,TUBA3GP,RN7SKP63,SERPIND1,E2F6P2,E2F6P3,LINC01637,LINC01651,FAM230H,FAM246A,FAM247A,LZTR1,P2RX6,PI4KA	34	15	NA	NA	NA
chr22	22627876	23306925	679050	*	13992	0.965909	732	14kb_96.6%				BCR,RSPH14,GGTLC2,IGLL5,GNAZ,RAB36	BCR,BCRP4,RSPH14,FBXW4P1,IGLVVI-22-1,IGLVVI-25-1,POM121L1P,GGTLC2,MIR650,IGLL5,BCRP8,MIR5571,GNAZ,RN7SL263P,IGLC1,IGLC2,IGLC3,IGLC4,IGLC5,IGLC6,IGLC7,IGLJ1,IGLJ2,IGLJ3,IGLJ4,IGLJ5,IGLJ6,IGLJ7,IGLV2-11,IGLV2-14,IGLV2-18,IGLV2-23,IGLV2-28,IGLV2-5,IGLV2-8,IGLV3-1,IGLV3-10,IGLV3-12,IGLV3-13,IGLV3-15,IGLV3-16,IGLV3-17,IGLV3-19,IGLV3-2,IGLV3-21,IGLV3-22,IGLV3-24,IGLV3-25,IGLV3-26,IGLV3-27,IGLV3-29,IGLV…	58	6	22q11.2_LCRF-G	0	119.6
chr4	68504930	68622231	117302	*	48837	0.941213	731	49kb_94.1%				UGT2B17	UGT2B17,UGT2B29P	2	1	NA	NA	NA
chr7	150482250	150675005	192756	*	2937	0.963568	730	3kb_96.4%				GIMAP4,GIMAP6,GIMAP7	GIMAP4,GIMAP6,GIMAP7,STRADBP1,ALDH7A1P3	5	3	NA	NA	NA
chr22	25426105	25575611	149507	*	1016	0.964567	730	1kb_96.5%				GRK3	IGLVIVOR22-1,CRYBB2P1,GRK3,MIR6817,GRK3-AS1	5	1	NA	NA	NA
chr2	110494252	112495644	2001393	*	6048	0.983135	729	6kb_98.3%	ANAPC1,MERTK	BUB1,ANAPC1,MERTK	BUB1,MERTK	BUB1,ANAPC1,TTL,ZC3H6,ACOXL,TMEM87B,FBLN7,ZC3H8,RGPD6,MERTK,RGPD8,BCL2L11	BUB1,ANAPC1,TTL,ZC3H6,ACOXL,TMEM87B,FBLN7,ZC3H8,RGPD6,MIR4435-2HG,RPL22P12,RPS14P4,RPL5P9,RPL34P8,ACOXL-AS1,MIR4771-2,MIR4435-2,DBF4P2,NDUFB4P6,RN7SL297P,EEF1E1P1,VINAC1P,SOCAR,CENPNP2,SLC30A6P1,RTRAFP1,MERTK,PAFAH1B1P2,RGPD8,BCL2L11	30	12	NA	NA	NA
chr11	118678040	118690945	12906	*	1050	0.96381	729	1kb_96.4%	TREH	TREH		TREH	TREH,TREHP1	2	1	NA	NA	NA
chr7	32706195	34906127	2199933	*	88610	0.95373	728	89kb_95.4%	NT5C3A,BMPER,BBS9	RP9,NT5C3A,BMPER,BBS9	BMPER	RP9,NT5C3A,KBTBD2,NPSR1,BMPER,BBS9,FKBP9	RP9,NT5C3A,KBTBD2,NPSR1-AS1,DPY19L1P1,DPY19L1P2,NPSR1,BMPER,BBS9,MIR550A2,RP9P,RPS29P14,RPL7P31,FKBP9,MIR550B2,ZNRF2P1,RNA5SP229,NCAPD2P1,RN7SL132P,RN7SL505P,RNU6-388P,RNU6-438P,LINC00997	23	7	NA	NA	NA
chr22	25284953	25580799	295847	*	27436	0.950612	728	27kb_95.1%				GRK3	IGLVIVOR22-1,CRYBB2P1,LRP5L,GRK3,MIR6817,GRK3-AS1,IGLL3P	7	1	NA	NA	NA
chr5	141188539	141224726	36188	*	1055	0.962085	725	1kb_96.2%				PCDHB10,PCDHB11,PCDHB12,PCDHB13,PCDHB14,PCDHB9	PCDHB10,PCDHB11,PCDHB12,PCDHB13,PCDHB14,PCDHB9	6	6	NA	NA	NA
chr10	26129101	26629194	500094	*	2332	0.961407	725	2kb_96.1%	MYO3A	MYO3A		APBB1IP,GAD2,MYO3A	APBB1IP,FAM238A,GAD2,RNA5SP307,MYO3A	5	3	NA	NA	NA
chr5	141157225	141224732	67508	*	1015	0.961576	724	1kb_96.2%				PCDHB16,PCDHB10,PCDHB11,PCDHB12,PCDHB13,PCDHB14,PCDHB7,PCDHB8,PCDHB9	PCDHB16,PCDHB17P,PCDHB10,PCDHB11,PCDHB12,PCDHB13,PCDHB14,PCDHB7,PCDHB8,PCDHB9	10	9	NA	NA	NA
chrX	23972455	24134064	161610	*	2362	0.980948	724	2kb_98.1%		KLHL15,EIF2S3		KLHL15,EIF2S3	KLHL15,EIF2S3	2	2	NA	NA	NA
chr5	141096039	141224748	128710	*	1075	0.96093	723	1kb_96.1%				PCDHB16,PCDHB10,PCDHB11,PCDHB12,PCDHB13,PCDHB14,PCDHB2,PCDHB3,PCDHB4,PCDHB5,PCDHB6,PCDHB7,PCDHB8,PCDHB9	PCDHB16,PCDHB17P,PCDHB10,PCDHB11,PCDHB12,PCDHB13,PCDHB14,PCDHB2,PCDHB3,PCDHB4,PCDHB5,PCDHB6,PCDHB7,PCDHB8,PCDHB9	15	14	NA	NA	NA
chr7	150483851	150603360	119510	*	1334	0.961019	723	1kb_96.1%				GIMAP4,GIMAP7	GIMAP4,GIMAP7,STRADBP1,ALDH7A1P3	4	2	NA	NA	NA
chr17	20863979	22086140	1222162	*	17308	0.961174	723	17kb_96.1%				USP22,TMEM11,DHRS7B,NATD1,KCNJ18,KCNJ12,MAP2K3	RNASEH1P1,USP22,TMEM11,DHRS7B,LINC02693,NATD1,CCDC144NL,RPL21P120,KCNJ18,NCOR1P2,RN7SL426P,RNU6-1178P,PDLIM1P2,EIF1P5,CCDC144NL-AS1,LINC01563,SPECC1P2,TMEM11-DT,KCNJ12,MAP2K3	20	7	NA	NA	NA
chr11	62365490	62384145	18656	*	2548	0.959576	722	3kb_96%				ASRGL1	ASRGL1,RCC2P6	2	1	NA	NA	NA
chr1	65681494	65882189	200696	*	2117	0.959376	721	2kb_95.9%				PDE4B	RN7SL854P,PDE4B	2	1	NA	NA	NA
chrX	118484298	119036428	552131	*	2966	0.964262	721	3kb_96.4%				LONRF3,DOCK11,ZCCHC12,IL13RA1	LONRF3,DOCK11,ZCCHC12,RBBP8P1,LINC01285,TMEM30BP1,AKR7A2P2,COBLP1,IL13RA1	9	4	NA	NA	NA
chr10	14932844	15015360	82517	*	11003	0.954831	721	11kb_95.5%	DCLRE1C	DCLRE1C	DCLRE1C	DCLRE1C,MEIG1	OR7E110P,OR7E115P,DCLRE1C,MEIG1,OR7E26P	5	2	NA	NA	NA
chr15	30675981	31733016	1057036	*	2042	0.970617	721	2kb_97.1%	OTUD7A,FAN1,TRPM1	OTUD7A,FAN1,TRPM1	MTMR10	KLF13,OTUD7A,MTMR10,FAN1,TRPM1	KLF13,OTUD7A,MTMR10,FAN1,MIR211,HERC2P10,UBE2CP4,GOLGA8UP,RN7SL82P,RNU6-466P,LINC02352,TRPM1	12	5	NA	NA	NA
chr22	22631549	24631659	2000111	*	33365	0.980608	721	33kb_98.1%	UPB1,GGT1,IGLL1	SMARCB1,CHCHD10,UPB1,SPECC1L,GGT1,IGLL1	CABIN1,GGT1	BCR,SMARCB1,SNRPD3,VPREB3,ZNF70,RSPH14,DERL3,GUCD1,SLC2A11,C22orf15,CHCHD10,UPB1,GGTLC2,CABIN1,ADORA2A,GSTT4,DDT,DRICH1,SPECC1L,SUSD2,RGL4,LRRC75B,GSTT2B,DDTL,IGLL5,GGT1,GGT5,GNAZ,GSTT2,SPECC1L-ADORA2A,IGLL1,MIF,MMP11,RAB36	BCR,BCRP4,SMARCB1,SNRPD3,VPREB3,ZNF70,RSPH14,FBXW4P1,DERL3,GUCD1,SLC2A11,C22orf15,CHCHD10,IGLVVI-22-1,IGLVVI-25-1,UPB1,POM121L1P,GGTLC2,CABIN1,ADORA2A,ZDHHC8P1,GSTT4,DDT,MIF-AS1,DRICH1,SPECC1L,POM121L9P,SUSD2,RGL4,MIR650,LRRC75B,GGTLC4P,GSTT2B,DDTL,ADORA2A-AS1,IGLL5,CES5AP1,BCRP1,BCRP8,GUSBP11,GGT1,GGT5,MIR5571,GNAZ,RN7SL263P,RN7SL268P,GSTT2,PCAT14,SPECC1L-ADORA2A,FAM230I,LINC01659,LINC02556,LINC…	102	34	NA	NA	NA
chr12	56937739	56981258	43520	*	4049	0.958014	720	4kb_95.8%				RDH16	RDH16	1	1	NA	NA	NA
chr16	20501389	20704512	203124	*	4595	0.957127	719	5kb_95.7%				ACSM3,ACSM1,THUMPD1,ACSM2B	ACSM3,ACSM1,THUMPD1,ACSM2B,ACSM5P1	5	4	NA	NA	NA
chr22	23319805	24652971	1333167	*	33433	0.967607	719	33kb_96.8%	UPB1,GGT1,IGLL1	SMARCB1,CHCHD10,UPB1,SPECC1L,GGT1,IGLL1	CABIN1,GGT1	SMARCB1,SNRPD3,VPREB3,ZNF70,DERL3,GUCD1,SLC2A11,C22orf15,CHCHD10,UPB1,CABIN1,ADORA2A,GSTT4,DDT,DRICH1,SPECC1L,SUSD2,RGL4,LRRC75B,GSTT2B,DDTL,GGT1,GGT5,GSTT2,SPECC1L-ADORA2A,IGLL1,MIF,MMP11	BCRP3,SMARCB1,SNRPD3,VPREB3,ZNF70,DERL3,GUCD1,SLC2A11,C22orf15,CHCHD10,UPB1,CABIN1,ADORA2A,ZDHHC8P1,GSTT4,DDT,MIF-AS1,DRICH1,SPECC1L,POM121L9P,SUSD2,RGL4,LRRC75B,GGTLC4P,GSTT2B,DDTL,ADORA2A-AS1,CES5AP1,BCRP1,GUSBP11,GGT1,GGT5,RN7SL268P,GSTT2,PCAT14,SPECC1L-ADORA2A,FAM230I,LINC01659,LINC02556,LINC02557,GSTT3P,IGLL1,MIF,MMP11,ASLP1	45	28	NA	NA	NA
chr5	141096020	141123219	27200	*	1085	0.958525	718	1kb_95.9%				PCDHB2,PCDHB3,PCDHB4	PCDHB2,PCDHB3,PCDHB4	3	3	NA	NA	NA
chr5	141101862	141157211	55350	*	1029	0.958212	717	1kb_95.8%				PCDHB3,PCDHB4,PCDHB5,PCDHB6	PCDHB17P,PCDHB3,PCDHB4,PCDHB5,PCDHB6	5	4	NA	NA	NA
chr5	141096039	141201017	104979	*	1057	0.957427	716	1kb_95.7%				PCDHB16,PCDHB10,PCDHB11,PCDHB2,PCDHB3,PCDHB4,PCDHB5,PCDHB6,PCDHB7,PCDHB8,PCDHB9	PCDHB16,PCDHB17P,PCDHB10,PCDHB11,PCDHB2,PCDHB3,PCDHB4,PCDHB5,PCDHB6,PCDHB7,PCDHB8,PCDHB9	12	11	NA	NA	NA
chr21	13221929	27917610	14695682	*	154458	0.965855	716	154kb_96.6%	JAM2,TMPRSS15	JAM2,APP,NRIP1,TMPRSS15	ADAMTS5	SAMSN1,BTG3,HSPA13,USP25,MRPL39,JAM2,CYYR1,C21orf91,CHODL,LIPI,ADAMTS1,ADAMTS5,POTED,CXADR,GABPA,APP,NCAM2,NRIP1,ATP5PF,TMPRSS15,RBM11	RPL10P1,RPS3AP1,SAMSN1,SLC6A6P1,BTG3,HSPA13,TUBAP1,C1QBPP1,USP25,LINC00113,VDAC2P1,MIR99AHG,LINC01549,CHODL-AS1,LINC00158,ZNF299P,MRPL39,JAM2,OR4K11P,OR4K12P,ABCC13,LINC00308,GTF2IP2,CYYR1,C21orf91,C21orf91-OT1,TERF1P1,MAPK6P2,SNX19P1,FGF7P2,FEM1AP1,PPIAP22,RPL37P3,RPL37P4,CHODL,LIPI,LINC00320,ANKRD30BP1,ADAMTS1,ADAMTS5,LINC00317,RPL13AP7,ANKRD20A18P,GAPDHP16,CXADRP1,ZNF114P1,RPS26P5,POTED,CXADR,…	136	21	NA	NA	NA
chr5	141136653	141224727	88075	*	1050	0.957143	715	1kb_95.7%				PCDHB16,PCDHB10,PCDHB11,PCDHB12,PCDHB13,PCDHB14,PCDHB5,PCDHB6,PCDHB7,PCDHB8,PCDHB9	PCDHB16,PCDHB17P,PCDHB10,PCDHB11,PCDHB12,PCDHB13,PCDHB14,PCDHB5,PCDHB6,PCDHB7,PCDHB8,PCDHB9	12	11	NA	NA	NA
chr15	30508351	30899431	391081	*	1229	0.956876	715	1kb_95.7%	FAN1	FAN1		ARHGAP11B,FAN1,GOLGA8H,GOLGA8Q	ULK4P2,ARHGAP11B,FAN1,GOLGA8H,HERC2P10,GOLGA8Q,GOLGA8UP,RN7SL82P,RN7SL628P,RN7SL796P,DNM1P50,ARHGAP11B-DT,MPHOSPH10P3	13	4	NA	NA	NA
chr5	141157225	141201001	43777	*	1015	0.95665	714	1kb_95.7%				PCDHB16,PCDHB10,PCDHB11,PCDHB7,PCDHB8,PCDHB9	PCDHB16,PCDHB17P,PCDHB10,PCDHB11,PCDHB7,PCDHB8,PCDHB9	7	6	NA	NA	NA
chr7	143569263	144180942	611680	*	5964	0.954896	714	6kb_95.5%				OR2A12,OR2A14,OR2A25,TCAF1,TCAF2,CTAGE6,CTAGE15,TCAF2C,OR2A2,OR2A5,OR2F1,OR2F2,OR6B1	OR2A12,OR2A13P,OR2A14,OR2A15P,OR2A25,TCAF1,TCAF2,CTAGE6,OR2A41P,OR2AO1P,TCAF2P1,TCAF1P1,CTAGE15,PAICSP6,RNU6-162P,RNU6-267P,SLC16A1P1,TCAF2C,CAPZA1P5,OR2A2,OR2A3P,OR2A5,OR2F1,OR2F2,OR2Q1P,OR6B1	26	13	NA	NA	NA
chr13	19199294	19700837	501544	*	10378	0.967046	714	10kb_96.7%			MPHOSPH8	TPTE2,PSPC1,MPHOSPH8	TPTE2,PSPC1,CYCSP32,MRPL3P1,MPHOSPH8,ESRRAP1,PARP4P2,GOLM2P1,MRPS31P2,ANKRD26P3,SLC25A15P2,CCNQP3,PSPC1P1,LINC00350,LINC00421,PSPC1-AS2	16	3	NA	NA	NA
chr12	7798459	7905416	106958	*	1086	0.955801	713	1kb_95.6%				SLC2A14,NANOG	SLC2A14,NANOG,NANOGP1	3	2	NA	NA	NA
chr12	70806511	70808618	2108	*	1066	0.95591	713	1kb_95.6%			PTPRR	PTPRR	PTPRR	1	1	NA	NA	NA
chr5	141101873	141224729	122857	*	1094	0.95521	711	1kb_95.5%				PCDHB16,PCDHB10,PCDHB11,PCDHB12,PCDHB13,PCDHB14,PCDHB3,PCDHB4,PCDHB5,PCDHB6,PCDHB7,PCDHB8,PCDHB9	PCDHB16,PCDHB17P,PCDHB10,PCDHB11,PCDHB12,PCDHB13,PCDHB14,PCDHB3,PCDHB4,PCDHB5,PCDHB6,PCDHB7,PCDHB8,PCDHB9	14	13	NA	NA	NA
chr5	141096039	141176378	80340	*	2130	0.953991	710	2kb_95.4%				PCDHB2,PCDHB3,PCDHB4,PCDHB5,PCDHB6,PCDHB7	PCDHB17P,PCDHB2,PCDHB3,PCDHB4,PCDHB5,PCDHB6,PCDHB7	7	6	NA	NA	NA
chr5	141136658	141157225	20568	*	1015	0.95468	710	1kb_95.5%				PCDHB5,PCDHB6	PCDHB17P,PCDHB5,PCDHB6	3	2	NA	NA	NA
chr5	141188540	141200996	12457	*	1060	0.954717	710	1kb_95.5%				PCDHB10,PCDHB11,PCDHB9	PCDHB10,PCDHB11,PCDHB9	3	3	NA	NA	NA
chr19	53424340	53508119	83780	*	6388	0.951002	708	6kb_95.1%				ZNF761,ZNF765,ZNF813	ZNF761,ZNF765,ZNF813,TPM3P6,TPM3P9	5	3	NA	NA	NA
chr1	207531156	207687890	156735	*	65066	0.921234	707	65kb_92.1%				CR1,CR1L	CR1,CR1L,CDCA4P3,CD46P1	4	2	NA	NA	NA
chr5	141123206	141210118	86913	*	1061	0.952875	707	1kb_95.3%				PCDHB16,PCDHB10,PCDHB11,PCDHB12,PCDHB4,PCDHB5,PCDHB6,PCDHB7,PCDHB8,PCDHB9	PCDHB16,PCDHB17P,PCDHB10,PCDHB11,PCDHB12,PCDHB4,PCDHB5,PCDHB6,PCDHB7,PCDHB8,PCDHB9	11	10	NA	NA	NA
chr6	3154324	3177044	22721	*	2624	0.956936	707	3kb_95.7%		TUBB2A		TUBB2A	TUBB2A,TUBB2BP1	2	1	NA	NA	NA
chr15	81208389	81228383	19995	*	1487	0.952253	706	1kb_95.2%			IL16	IL16	IL16	1	1	NA	NA	NA
chr1	1444514	1496432	51919	*	4283	0.950502	705	4kb_95.1%				ATAD3B,ATAD3C	ATAD3B,ATAD3C	2	2	NA	NA	NA
chr5	141174078	141188561	14484	*	1024	0.952148	705	1kb_95.2%				PCDHB16,PCDHB7,PCDHB8,PCDHB9	PCDHB16,PCDHB7,PCDHB8,PCDHB9	4	4	NA	NA	NA
chr7	143750550	144228887	478338	*	8635	0.947771	705	9kb_94.8%				OR2A12,OR2A14,OR2A25,TCAF1,CTAGE4,CTAGE6,OR2A42,ARHGEF35,OR2A2,OR2A5,OR2F1,OR2F2,OR6B1	OR2A12,OR2A13P,OR2A14,OR2A15P,OR2A25,TCAF1,CTAGE4,CTAGE6,OR2A42,OR2A41P,OR2AO1P,TCAF2P1,ARHGEF35,PAICSP6,ARHGEF35-AS1,RNU6-267P,SLC16A1P1,CAPZA1P5,OR2A2,OR2A3P,OR2A5,OR2F1,OR2F2,OR2Q1P,OR6B1	25	13	NA	NA	NA
chr10	46800585	49972840	3172256	*	39229	0.977287	705	39kb_97.7%	SLC18A3,CHAT,ERCC6,RBP3	SLC18A3,CHAT,ERCC6,GDF2,RBP3	OGDHL,C10orf71,ERCC6	SLC18A3,CHAT,FAM170B,DRGX,LRRC18,PTPN20,AGAP9,ZNF488,TIMM23B,FAM25C,FAM25G,OGDHL,VSTM4,C10orf71,TMEM273,C10orf53,FRMPD2,WDFY4,ARHGAP22,ERCC6,GDF10,GDF2,TIMM23B-AGAP6,NPY4R2,ANXA8,MAPK8,PARG,RBP3	SLC18A3,FRMPD2B,MAPK6P6,CHAT,FAM170B,DRGX,LRRC18,PTPN20,PTPN20CP,AGAP9,AGAP13P,ZNF488,TIMM23B,FAM25C,FAM25G,BMS1P1,BMS1P2,BMS1P7,AGAP12P,CTSLP2,OGDHL,VSTM4,C10orf71,TMEM273,C10orf53,FRMPD2,WDFY4,ARHGAP22,DUSP8P1,SHLD2P3,ERCC6,RPL35AP24,RPL13AP19,RPL21P89,RPS6P14,MIR4294,GDF10,GDF2,ARHGAP22-IT1,RNA5SP311,RNA5SP312,RNA5SP315,RHEBP2,FAM170B-AS1,C10orf71-AS1,TIMM23B-AGAP6,RN7SL453P,SNORA74C-2,HMGB1P5…	55	28	NA	NA	NA
chr2	1533040	1535690	2651	*	1186	0.951939	705	1kb_95.2%	TPO	TPO		TPO	TPO	1	1	NA	NA	NA
chr13	25030962	26208816	1177855	*	1031	0.964113	704	1kb_96.4%	ATP8A2	RNF6,ATP8A2	ATP8A2,MTMR6	RNF6,ATP8A2,NUP58,SHISA2,AMER2,MTMR6,PABPC3	RNF6,ATP8A2,NUP58,SHISA2,AMER2,RPL23AP69,ELOBP1,PRUNEP1,RNY1P3,RNU6-78P,ATP8A2P3,LINC00415,LINC00463,RN7SL741P,LINC01053,LINC01076,MTMR6,PABPC3	18	7	NA	NA	NA
chr5	141096030	141212554	116525	*	2175	0.949885	702	2kb_95%				PCDHB16,PCDHB10,PCDHB11,PCDHB12,PCDHB2,PCDHB3,PCDHB4,PCDHB5,PCDHB6,PCDHB7,PCDHB8,PCDHB9	PCDHB16,PCDHB17P,PCDHB10,PCDHB11,PCDHB12,PCDHB2,PCDHB3,PCDHB4,PCDHB5,PCDHB6,PCDHB7,PCDHB8,PCDHB9	13	12	NA	NA	NA
chr5	141096039	141136674	40636	*	1069	0.950421	702	1kb_95%				PCDHB2,PCDHB3,PCDHB4,PCDHB5	PCDHB2,PCDHB3,PCDHB4,PCDHB5	4	4	NA	NA	NA
chr5	141101873	141200998	99126	*	1076	0.950743	702	1kb_95.1%				PCDHB16,PCDHB10,PCDHB11,PCDHB3,PCDHB4,PCDHB5,PCDHB6,PCDHB7,PCDHB8,PCDHB9	PCDHB16,PCDHB17P,PCDHB10,PCDHB11,PCDHB3,PCDHB4,PCDHB5,PCDHB6,PCDHB7,PCDHB8,PCDHB9	11	10	NA	NA	NA
chr11	111947344	112186187	238844	*	2752	0.949491	702	3kb_94.9%	SDHD,DLAT	SDHD,DLAT	DIXDC1	SDHD,TEX12,TIMM8B,BCO2,DIXDC1,PIH1D2,NKAPD1,DLAT,IL18	SDHD,TEX12,TIMM8B,BCO2,DIXDC1,PIH1D2,NKAPD1,DLAT,PPIHP1,RNU6-893P,KCTD9P4,IL18	12	9	NA	NA	NA
chr3	18074245	18078135	3891	*	1059	0.949953	701	1kb_95%				TBC1D5	TBC1D5	1	1	NA	NA	NA
chr5	141123187	141151443	28257	*	1114	0.949731	700	1kb_95%				PCDHB4,PCDHB5,PCDHB6	PCDHB4,PCDHB5,PCDHB6	3	3	NA	NA	NA
chr5	141224729	141246802	22074	*	1049	0.949476	700	1kb_94.9%				PCDHB14,PCDHB15	PCDHB18P,PCDHB19P,PCDHB14,PCDHB15	4	2	NA	NA	NA
chr12	27098916	27617077	518162	*	38225	0.936037	700	38kb_93.6%			PPFIBP1	STK38L,ARNTL2,SMCO2,PPFIBP1	STK38L,ARNTL2,SMCO2,ARNTL2-AS1,RARS1P1,PPFIBP1	6	4	NA	NA	NA
chrX	57116600	57132319	15720	*	4912	0.947272	700	5kb_94.7%				SPIN2B	SPIN2B	1	1	NA	NA	NA
chr5	141174080	141193797	19718	*	1061	0.949105	699	1kb_94.9%				PCDHB16,PCDHB10,PCDHB7,PCDHB8,PCDHB9	PCDHB16,PCDHB10,PCDHB7,PCDHB8,PCDHB9	5	5	NA	NA	NA
chr22	24279652	24663397	383746	*	3935	0.947395	699	4kb_94.7%	UPB1,GGT1	UPB1,SPECC1L,GGT1	GGT1	SNRPD3,GUCD1,UPB1,ADORA2A,SPECC1L,LRRC75B,GGT1,SPECC1L-ADORA2A	BCRP3,SNRPD3,GUCD1,UPB1,ADORA2A,SPECC1L,LRRC75B,POM121L10P,ADORA2A-AS1,GGT1,SPECC1L-ADORA2A	11	8	NA	NA	NA
chr22	38957757	38988116	30360	*	5485	0.946764	699	5kb_94.7%				APOBEC3A,APOBEC3B	APOBEC3A,APOBEC3B	2	2	NA	NA	NA
chr1	28215540	28218098	2559	*	1279	0.948397	698	1kb_94.8%				DNAJC8	DNAJC8	1	1	NA	NA	NA
chr5	141101894	141174080	72187	*	1068	0.948502	698	1kb_94.9%				PCDHB3,PCDHB4,PCDHB5,PCDHB6,PCDHB7	PCDHB17P,PCDHB3,PCDHB4,PCDHB5,PCDHB6,PCDHB7	6	5	NA	NA	NA
chr5	141151445	141157192	5748	*	1048	0.948473	698	1kb_94.8%				PCDHB6	PCDHB17P,PCDHB6	2	1	NA	NA	NA
chrX	100854580	100886923	32344	*	1680	0.948214	698	2kb_94.8%				NOX1	HNRNPA1P26,NOX1	2	1	NA	NA	NA
chr22	23337211	24286747	949537	*	10516	0.963389	698	11kb_96.3%	IGLL1	SMARCB1,CHCHD10,SPECC1L,IGLL1	CABIN1	SMARCB1,VPREB3,ZNF70,DERL3,SLC2A11,C22orf15,CHCHD10,CABIN1,GSTT4,DDT,DRICH1,SPECC1L,SUSD2,RGL4,GSTT2B,DDTL,GGT5,GSTT2,SPECC1L-ADORA2A,IGLL1,MIF,MMP11	SMARCB1,VPREB3,ZNF70,DERL3,SLC2A11,C22orf15,CHCHD10,CABIN1,ZDHHC8P1,GSTT4,DDT,MIF-AS1,DRICH1,SPECC1L,POM121L9P,SUSD2,RGL4,GGTLC4P,GSTT2B,DDTL,CES5AP1,BCRP1,GUSBP11,GGT5,RN7SL268P,GSTT2,PCAT14,SPECC1L-ADORA2A,FAM230I,LINC01659,LINC02557,GSTT3P,IGLL1,MIF,MMP11,ASLP1	36	22	NA	NA	NA
chr19	37151198	37184836	33639	*	2689	0.947192	697	3kb_94.7%			ZNF585A	ZNF585A,ZNF585B	ZNF585A,ZNF585B	2	2	NA	NA	NA
chr2	73599019	73670646	71628	*	6487	0.945121	696	6kb_94.5%	ALMS1	ALMS1		NAT8,ALMS1	NAT8,ALMS1P1,ALMS1	3	2	NA	NA	NA
chr5	141157204	141212234	55031	*	2079	0.94709	696	2kb_94.7%				PCDHB16,PCDHB10,PCDHB11,PCDHB12,PCDHB7,PCDHB8,PCDHB9	PCDHB16,PCDHB17P,PCDHB10,PCDHB11,PCDHB12,PCDHB7,PCDHB8,PCDHB9	8	7	NA	NA	NA
chr5	141157210	141193764	36555	*	1043	0.947267	696	1kb_94.7%				PCDHB16,PCDHB10,PCDHB7,PCDHB8,PCDHB9	PCDHB16,PCDHB17P,PCDHB10,PCDHB7,PCDHB8,PCDHB9	6	5	NA	NA	NA
chr10	49400869	49778835	377967	*	2352	0.946854	696	2kb_94.7%	SLC18A3,CHAT,ERCC6	SLC18A3,CHAT,ERCC6	OGDHL,ERCC6	SLC18A3,CHAT,OGDHL,C10orf53,ERCC6	SLC18A3,MAPK6P6,CHAT,OGDHL,C10orf53,ERCC6,HMGB1P50	7	5	NA	NA	NA
chr11	126373296	126394204	20909	*	2457	0.94709	696	2kb_94.7%				ST3GAL4	ST3GAL4	1	1	NA	NA	NA
chr13	19210062	19717493	507432	*	2431	0.962155	696	2kb_96.2%			MPHOSPH8	TPTE2,PSPC1,MPHOSPH8	TPTE2,PSPC1,CYCSP32,MRPL3P1,MPHOSPH8,ESRRAP1,PARP4P2,GOLM2P1,MRPS31P2,ANKRD26P3,SLC25A15P2,CCNQP3,PSPC1P1,LINC00350,LINC00421,PSPC1-AS2	16	3	NA	NA	NA
chr19	21972648	22179476	206829	*	52298	0.921966	696	52kb_92.2%				ZNF208,ZNF257,ZNF676	ZNF208,ZNF257,ZNF676,PCGF7P,VN1R85P,ZNF92P2,BNIP3P28,BNIP3P29,MTDHP5	9	3	NA	NA	NA
chr5	141096020	141151475	55456	*	1098	0.947177	695	1kb_94.7%				PCDHB2,PCDHB3,PCDHB4,PCDHB5,PCDHB6	PCDHB2,PCDHB3,PCDHB4,PCDHB5,PCDHB6	5	5	NA	NA	NA
chr5	141157243	141174080	16838	*	1004	0.947211	695	1kb_94.7%				PCDHB7	PCDHB17P,PCDHB7	2	1	NA	NA	NA
chr2	71078327	71178592	100266	*	6104	0.943807	694	6kb_94.4%	MCEE	MCEE		MCEE,NAGK,MPHOSPH10	MCEE,NAGK,MPHOSPH10	3	3	NA	NA	NA
chr5	141101873	141212506	110634	*	2195	0.945786	694	2kb_94.6%				PCDHB16,PCDHB10,PCDHB11,PCDHB12,PCDHB3,PCDHB4,PCDHB5,PCDHB6,PCDHB7,PCDHB8,PCDHB9	PCDHB16,PCDHB17P,PCDHB10,PCDHB11,PCDHB12,PCDHB3,PCDHB4,PCDHB5,PCDHB6,PCDHB7,PCDHB8,PCDHB9	12	11	NA	NA	NA
chr5	141136647	141200990	64344	*	1056	0.946023	693	1kb_94.6%				PCDHB16,PCDHB10,PCDHB11,PCDHB5,PCDHB6,PCDHB7,PCDHB8,PCDHB9	PCDHB16,PCDHB17P,PCDHB10,PCDHB11,PCDHB5,PCDHB6,PCDHB7,PCDHB8,PCDHB9	9	8	NA	NA	NA
chr15	23247414	28447477	5200064	*	232447	0.981695	693	232kb_98.2%	HERC2,OCA2	SNRPN,UBE3A,GABRA5,GABRB3,HERC2,MAGEL2,MKRN3,NDN,OCA2	ATP10A	SNRPN,SNURF,NPAP1,UBE3A,ATP10A,GOLGA6L2,GOLGA8F,GABRA5,GABRB3,GABRG3,GOLGA8S,HERC2,GOLGA6L24P,MAGEL2,MKRN3,NDN,OCA2	RPL41P2,RPL5P1,SNRPN,SNURF,NPAP1,UBE3A,ATP10A,GOLGA6L2,PWAR1,PWAR5,TVP23BP1,ABCB10P3,GOLGA8F,SNORD64,SNORD107,SNORD108,SNORD109A,SNORD109B,SNORD115-1,SNORD115-2,SNORD115-3,SNORD115-4,SNORD115-5,SNORD115-6,SNORD115-7,SNORD115-8,SNORD115-9,SNORD115-10,SNORD115-11,SNORD115-12,SNORD115-13,SNORD115-14,SNORD115-15,SNORD115-16,SNORD115-17,SNORD115-18,SNORD115-19,SNORD115-20,SNORD115-21,SNORD115-22,SNORD…	131	17	PWS/AS_BP2-BP3	19.89	657.7
chr22	23322143	24268948	946806	*	12636	0.959797	693	13kb_96%	IGLL1	SMARCB1,CHCHD10,IGLL1	CABIN1	SMARCB1,VPREB3,ZNF70,DERL3,SLC2A11,C22orf15,CHCHD10,CABIN1,GSTT4,DDT,DRICH1,SUSD2,RGL4,GSTT2B,DDTL,GGT5,GSTT2,IGLL1,MIF,MMP11	SMARCB1,VPREB3,ZNF70,DERL3,SLC2A11,C22orf15,CHCHD10,CABIN1,ZDHHC8P1,GSTT4,DDT,MIF-AS1,DRICH1,POM121L9P,SUSD2,RGL4,GGTLC4P,GSTT2B,DDTL,CES5AP1,BCRP1,GUSBP11,GGT5,RN7SL268P,GSTT2,PCAT14,FAM230I,LINC01659,LINC02556,LINC02557,GSTT3P,IGLL1,MIF,MMP11,ASLP1	35	20	NA	NA	NA
chr1	155601439	155727283	125845	*	1135	0.945374	692	1kb_94.5%	MSTO1,YY1AP1	MSTO1,YY1AP1		DAP3,MSTO1,YY1AP1	DAP3P1,DAP3,MSTO1,YY1AP1	4	3	NA	NA	NA
chr5	141136655	141246802	110148	*	1048	0.945611	692	1kb_94.6%				PCDHB16,PCDHB10,PCDHB11,PCDHB12,PCDHB13,PCDHB14,PCDHB15,PCDHB5,PCDHB6,PCDHB7,PCDHB8,PCDHB9	PCDHB16,PCDHB17P,PCDHB18P,PCDHB19P,PCDHB10,PCDHB11,PCDHB12,PCDHB13,PCDHB14,PCDHB15,PCDHB5,PCDHB6,PCDHB7,PCDHB8,PCDHB9	15	12	NA	NA	NA
chr5	141157208	141246788	89581	*	1032	0.945736	692	1kb_94.6%				PCDHB16,PCDHB10,PCDHB11,PCDHB12,PCDHB13,PCDHB14,PCDHB15,PCDHB7,PCDHB8,PCDHB9	PCDHB16,PCDHB17P,PCDHB18P,PCDHB19P,PCDHB10,PCDHB11,PCDHB12,PCDHB13,PCDHB14,PCDHB15,PCDHB7,PCDHB8,PCDHB9	13	10	NA	NA	NA
chr5	141193776	141212321	18546	*	2128	0.945019	692	2kb_94.5%				PCDHB10,PCDHB11,PCDHB12	PCDHB10,PCDHB11,PCDHB12	3	3	NA	NA	NA
chr6	31387290	31483896	96607	*	24058	0.933868	692	24kb_93.4%				MICA	HCP5,LINC01149,MICA	3	1	NA	NA	NA
chr7	51395251	55687004	4291754	*	39534	0.968078	692	40kb_96.8%	EGFR	EGFR		SEC61G,POM121L12,VSTM2A,EGFR,VOPP1,LANCL2	RNU1-14P,CALM1P2,SEC61G,FKBP9P1,POM121L12,VSTM2A,EGFR,CDC42P2,VOPP1,RPL31P35,EGFR-AS1,SEC61G-DT,TUBBP6,HAUS6P1,ROBO2P1,RN7SKP218,RN7SL292P,RNU6-389P,RNU6-1125P,RNU2-29P,ELDR,SLC25A5P3,VSTM2A-OT1,LINC01445,HAUS6P3,LINC01446,RAC1P9,RNF138P2,SGO1P2,LINC02854,RRBP1P1,VOPP1-DT,LANCL2	33	6	NA	NA	NA
chrX	149714041	149760321	46281	*	1050	0.945714	692	1kb_94.6%				MAGEA11	MAGEA11	1	1	NA	NA	NA
chr5	141096041	141183804	87764	*	1077	0.945218	691	1kb_94.5%				PCDHB16,PCDHB2,PCDHB3,PCDHB4,PCDHB5,PCDHB6,PCDHB7,PCDHB8	PCDHB16,PCDHB17P,PCDHB2,PCDHB3,PCDHB4,PCDHB5,PCDHB6,PCDHB7,PCDHB8	9	8	NA	NA	NA
chr10	46108283	49987378	3879096	*	24783	0.985514	691	25kb_98.6%	SLC18A3,CHAT,ERCC6,RBP3	SLC18A3,CHAT,ERCC6,GDF2,RBP3	OGDHL,C10orf71,ERCC6	SLC18A3,SYT15,CHAT,FAM170B,DRGX,LRRC18,ANXA8L1,PTPN20,AGAP9,AGAP6,ZNF488,TIMM23B,FAM25C,FAM25G,GPRIN2,OGDHL,VSTM4,C10orf71,TMEM273,ANTXRL,C10orf53,FRMPD2,WDFY4,ARHGAP22,ERCC6,GDF10,GDF2,TIMM23B-AGAP6,NPY4R2,ANXA8,MAPK8,PARG,NPY4R,RBP3	RHEBP1,SLC18A3,FRMPD2B,SYT15,MAPK6P6,CHAT,FAM170B,DRGX,LRRC18,ANXA8L1,PTPN20,PTPN20CP,AGAP9,AGAP7P,AGAP6,AGAP13P,ZNF488,TIMM23B,FAM25BP,FAM25C,FAM25G,BMS1P1,BMS1P2,BMS1P7,AGAP14P,AGAP12P,GPRIN2,CTSLP2,CTSLP3,OGDHL,VSTM4,C10orf71,TMEM273,ANTXRL,C10orf53,FRMPD2,WDFY4,ARHGAP22,DUSP8P1,SHLD2P1,SHLD2P3,ERCC6,RPL35AP24,RPL13AP19,RPL21P89,RPS6P14,MIR4294,GDF10,GDF2,ARHGAP22-IT1,RNA5SP311,RNA5SP312,RNA5S…	75	34	NA	NA	NA
chr21	44573690	44600568	26879	*	1166	0.945111	691	1kb_94.5%	TSPEAR	TSPEAR		TSPEAR,KRTAP10-4,KRTAP10-6,KRTAP10-5	TSPEAR,KRTAP10-4,KRTAP10-6,KRTAP10-5	4	4	NA	NA	NA
chr5	141193728	141246754	53027	*	1098	0.944444	690	1kb_94.4%				PCDHB10,PCDHB11,PCDHB12,PCDHB13,PCDHB14,PCDHB15	PCDHB18P,PCDHB19P,PCDHB10,PCDHB11,PCDHB12,PCDHB13,PCDHB14,PCDHB15	8	6	NA	NA	NA
chr7	66633525	66670366	36842	*	4472	0.942755	690	4kb_94.3%	KCTD7	KCTD7		KCTD7	KCTD7	1	1	NA	NA	NA
chr7	150603360	150676625	73266	*	5993	0.941765	690	6kb_94.2%				GIMAP6	GIMAP6	1	1	NA	NA	NA
chr11	6845559	6869589	24031	*	1096	0.944343	690	1kb_94.4%				OR10A5,OR10A2	OR10A5,OR10A2	2	2	NA	NA	NA
chr22	21114972	22631374	1516403	*	13737	0.979544	690	14kb_98%		MAPK1	TOP3B	SDF2L1,TOP3B,UBE2L3,VPREB1,YPEL1,HIC2,ZNF280A,PPM1F,ZNF280B,CCDC116,YDJC,TMEM191C,RIMBP3B,RIMBP3C,GGT2,FAM246A,MAPK1,PPIL2,PRAME	BCRP2,BCRP4,SDF2L1,TOP3B,TOP3BP1,UBE2L3,VPREB1,YPEL1,IGLVVII-41-1,IGLVIV-66-1,HIC2,ZNF280A,BMP6P1,SOCS2P2,ASH2LP1,PPM1F,ZNF280B,CCDC116,YDJC,MIR130B,FAM230B,PI4KAP2,TMEM191C,MIR301B,RIMBP3B,RIMBP3C,ABHD17AP5,PRAMENP,POM121L7P,POM121L8P,BCRP6,PPM1F-AS1,PPP1R26P5,GGT2,RNA5SP493,RN7SKP63,RN7SKP221,RN7SL280P,BMS1P20,E2F6P2,E2F6P3,LINC01651,ASH2LP2,ASH2LP3,FAM230H,FAM246A,FAM247A,IGLV1-36,IGLV1-40,IGL…	90	19	22q11.2_LCRD-F	0	119.6
chr5	141151475	141200998	49524	*	1076	0.944238	689	1kb_94.4%				PCDHB16,PCDHB10,PCDHB11,PCDHB6,PCDHB7,PCDHB8,PCDHB9	PCDHB16,PCDHB17P,PCDHB10,PCDHB11,PCDHB6,PCDHB7,PCDHB8,PCDHB9	8	7	NA	NA	NA
chr16	28706949	29049993	343045	*	75056	0.991846	689	75kb_99.2%	TUFM,CD19,LAT,ATP2A1	TUFM,CD19,LAT,ATP2A1	RABEP2	TUFM,CD19,LAT,RABEP2,NFATC2IP,SH2B1,SPNS1,ATXN2L,EIF3C,NPIPB9,ATP2A1	TUFM,CD19,LAT,RABEP2,NFATC2IP,SH2B1,SPNS1,ATXN2L,EIF3C,NPIPB10P,MIR4721,MIR4517,NPIPB9,MIR6862-2,ATP2A1-AS1,ATP2A1	16	11	16p11.2dist	137.7	254.1
chr5	141176400	141224739	48340	*	2137	0.942911	688	2kb_94.3%				PCDHB16,PCDHB10,PCDHB11,PCDHB12,PCDHB13,PCDHB14,PCDHB8,PCDHB9	PCDHB16,PCDHB10,PCDHB11,PCDHB12,PCDHB13,PCDHB14,PCDHB8,PCDHB9	8	8	NA	NA	NA
chr10	46332689	49984214	3651526	*	37286	0.975433	688	37kb_97.5%	SLC18A3,CHAT,ERCC6,RBP3	SLC18A3,CHAT,ERCC6,GDF2,RBP3	OGDHL,C10orf71,ERCC6	SLC18A3,SYT15,CHAT,FAM170B,DRGX,LRRC18,ANXA8L1,PTPN20,AGAP9,AGAP6,ZNF488,TIMM23B,FAM25C,FAM25G,GPRIN2,OGDHL,VSTM4,C10orf71,TMEM273,C10orf53,FRMPD2,WDFY4,ARHGAP22,ERCC6,GDF10,GDF2,TIMM23B-AGAP6,NPY4R2,ANXA8,MAPK8,PARG,NPY4R,RBP3	RHEBP1,SLC18A3,FRMPD2B,SYT15,MAPK6P6,CHAT,FAM170B,DRGX,LRRC18,ANXA8L1,PTPN20,PTPN20CP,AGAP9,AGAP6,AGAP13P,ZNF488,TIMM23B,FAM25BP,FAM25C,FAM25G,BMS1P1,BMS1P2,BMS1P7,AGAP14P,AGAP12P,GPRIN2,CTSLP2,CTSLP3,OGDHL,VSTM4,C10orf71,TMEM273,C10orf53,FRMPD2,WDFY4,ARHGAP22,DUSP8P1,SHLD2P1,SHLD2P3,ERCC6,RPL35AP24,RPL13AP19,RPL21P89,RPS6P14,MIR4294,GDF10,GDF2,ARHGAP22-IT1,RNA5SP311,RNA5SP312,RNA5SP315,RNA5SP317…	72	33	NA	NA	NA
chr5	141123192	141136628	13437	*	1109	0.94229	686	1kb_94.2%				PCDHB4,PCDHB5	PCDHB4,PCDHB5	2	2	NA	NA	NA
chr5	141136644	141211843	75200	*	2168	0.941882	686	2kb_94.2%				PCDHB16,PCDHB10,PCDHB11,PCDHB12,PCDHB5,PCDHB6,PCDHB7,PCDHB8,PCDHB9	PCDHB16,PCDHB17P,PCDHB10,PCDHB11,PCDHB12,PCDHB5,PCDHB6,PCDHB7,PCDHB8,PCDHB9	10	9	NA	NA	NA
chr5	141151427	141246754	95328	*	1130	0.942478	686	1kb_94.2%				PCDHB16,PCDHB10,PCDHB11,PCDHB12,PCDHB13,PCDHB14,PCDHB15,PCDHB6,PCDHB7,PCDHB8,PCDHB9	PCDHB16,PCDHB17P,PCDHB18P,PCDHB19P,PCDHB10,PCDHB11,PCDHB12,PCDHB13,PCDHB14,PCDHB15,PCDHB6,PCDHB7,PCDHB8,PCDHB9	14	11	NA	NA	NA
chr5	141151512	141183820	32309	*	1076	0.942379	686	1kb_94.2%				PCDHB16,PCDHB6,PCDHB7,PCDHB8	PCDHB16,PCDHB17P,PCDHB6,PCDHB7,PCDHB8	5	4	NA	NA	NA
chr7	100182126	100338198	156073	*	2440	0.942213	686	2kb_94.2%	STAG3	STAG3	STAG3	STAG3,PVRIG,SPDYE3	STAG3,CASTOR3,PVRIG,SPDYE3,STAG3L5P,STAG3L5P-PVRIG2P-PILRB,PMS2P1	7	3	NA	NA	NA
chr7	23678728	24431601	752874	*	1421	0.945109	685	1kb_94.5%			STK31	STK31,FAM221A,NPY	STK31,FAM221A,PCMTD1P3,RNA5SP228,TPT1P7,NPY	6	3	NA	NA	NA
chr17	18522137	20803027	2280891	*	15600	0.954551	685	16kb_95.5%	B9D1,ALDH3A2,GRAP	B9D1,ALDH3A2,GRAP	ULK2,SPECC1,FAM83G,MAPK7	FBXW10,RNF112,ULK2,EPN2,TVP23B,SLC5A10,B9D1,LGALS9B,SLC47A1,SLC47A2,TBC1D28,SPECC1,FAM83G,CDRT15L2,AKAP10,GRAPL,FOXO3B,ALDH3A2,ALDH3A1,GRAP,MAPK7,MFAP4,PRPSAP2	SNORD3B-1,SCDP1,FBXW10,RNF112,ULK2,MEIS3P2,EPN2,TVP23B,KCTD9P1,SLC5A10,B9D1,COTL1P2,LGALS9B,SLC47A1,FAM106A,SLC47A2,CCDC144B,TBC1D28,CCDC144CP,SRP68P2,SRP68P3,UPF3AP2,SPECC1,UBE2SP2,TBC1D3P3,FAM83G,SNORA59B,TRIM16L,SNORD3A,SNORD3B-2,SNORD3C,SNORD3D,ZNF286B,CDRT15L2,NMTRQ-TTG12-1,NOS2P3,MIR1180,RPS2P46,RPL17P43,AKAP10,GRAPL,KRT16P3,KRT16P5,FOXO3B,KYNUP1,KYNUP2,KYNUP3,HNRNPA1P19,ALDH3A2,ALDH3A1,EPN…	77	23	NA	NA	NA
chr17	42851450	42867382	15933	*	1498	0.941923	685	1kb_94.2%				AOC3	AOC4P,AOC3	2	1	NA	NA	NA
chr19	23324813	23475355	150543	*	1715	0.941691	685	2kb_94.2%				ZNF91	ZNF91,VN1R92P,CDC42EP3P1,BNIP3P8,LINC01224	5	1	NA	NA	NA
chr21	44665770	44681158	15389	*	1135	0.94185	685	1kb_94.2%	TSPEAR	TSPEAR		TSPEAR,KRTAP12-2	TSPEAR,KRTAP12-2,IMMTP1	3	2	NA	NA	NA
chr22	23572293	23637701	65409	*	4152	0.94027	685	4kb_94%	IGLL1	IGLL1		DRICH1,IGLL1	DRICH1,IGLL1	2	2	NA	NA	NA
chr5	141136650	141175959	39310	*	2077	0.94078	684	2kb_94.1%				PCDHB5,PCDHB6,PCDHB7	PCDHB17P,PCDHB5,PCDHB6,PCDHB7	4	3	NA	NA	NA
chr11	71525886	71564147	38262	*	1888	0.941208	684	2kb_94.1%				KRTAP5-7,KRTAP5-8,KRTAP5-9	KRTAP5-7,KRTAP5-8,KRTAP5-9	3	3	NA	NA	NA
chr5	141136655	141151475	14821	*	1088	0.941176	683	1kb_94.1%				PCDHB5,PCDHB6	PCDHB5,PCDHB6	2	2	NA	NA	NA
chrX	6528714	8165153	1636440	*	8494	0.9502	683	8kb_95%		STS		STS,VCX,PUDP,VCX3A,PNPLA4	STS,VCX,PUDP,VCX3A,PNPLA4,MIR651,RPS27AP17,MIR4767	8	5	Xp22.31	1220	508.2
chr15	21976318	28537425	6561108	*	486358	0.981263	683	486kb_98.1%	HERC2,OCA2	SNRPN,UBE3A,NIPA1,GABRA5,GABRB3,HERC2,MAGEL2,MKRN3,NDN,OCA2	ATP10A	SNRPN,SNURF,NPAP1,UBE3A,ATP10A,CYFIP1,OR4M2,OR4N4,NIPA1,NIPA2,TUBGCP5,GOLGA8G,GOLGA6L2,GOLGA8DP,GOLGA8F,GOLGA6L1,GABRA5,GABRB3,GABRG3,GOLGA8S,HERC2,GOLGA6L22,GOLGA6L24P,MAGEL2,MKRN3,NDN,OCA2	RPL41P2,RPL5P1,SNRPN,SNURF,NPAP1,UBE3A,ATP10A,CYFIP1,ABCB10P1,OR11H3P,OR11K1P,OR4M2,OR4N3P,OR4N4,OR4Q1P,NIPA1,NIPA2,TUBGCP5,GOLGA8G,GOLGA8IP,GOLGA6L2,WHAMMP3,PWAR1,PWAR5,TVP23BP1,ABCB10P3,ABCB10P4,GOLGA8DP,GOLGA8EP,GOLGA8F,SNORD64,SNORD107,SNORD108,SNORD109A,SNORD109B,SNORD115-1,SNORD115-2,SNORD115-3,SNORD115-4,SNORD115-5,SNORD115-6,SNORD115-7,SNORD115-8,SNORD115-9,SNORD115-10,SNORD115-11,SNORD11…	170	27	PWS/AS_BP1-BP3	19.89	687.6
chr16	66934736	66947783	13048	*	2412	0.940299	683	2kb_94%				CES2	CES2	1	1	NA	NA	NA
chr3	129375658	129486719	111062	*	12193	0.934799	682	12kb_93.5%	IFT122	IFT122	EFCAB12	IFT122,EFCAB12,MBD4	IFT122,RPL32P3,EFCAB12,SNORA7B,MBD4	5	3	NA	NA	NA
chr5	141101828	141246757	144930	*	1127	0.94055	682	1kb_94.1%				PCDHB16,PCDHB10,PCDHB11,PCDHB12,PCDHB13,PCDHB14,PCDHB15,PCDHB3,PCDHB4,PCDHB5,PCDHB6,PCDHB7,PCDHB8,PCDHB9	PCDHB16,PCDHB17P,PCDHB18P,PCDHB19P,PCDHB10,PCDHB11,PCDHB12,PCDHB13,PCDHB14,PCDHB15,PCDHB3,PCDHB4,PCDHB5,PCDHB6,PCDHB7,PCDHB8,PCDHB9	17	14	NA	NA	NA
chr5	141101925	141183835	81911	*	1046	0.940727	682	1kb_94.1%				PCDHB16,PCDHB3,PCDHB4,PCDHB5,PCDHB6,PCDHB7,PCDHB8	PCDHB16,PCDHB17P,PCDHB3,PCDHB4,PCDHB5,PCDHB6,PCDHB7,PCDHB8	8	7	NA	NA	NA
chr7	30284734	32727949	2443216	*	14567	0.955104	682	15kb_95.5%	GHRHR	GARS1,GHRHR,AQP1,PDE1C	AVL9,PDE1C	NEUROD6,NOD1,PPP1R17,LSM5,GGCT,MINDY4,ZNRF2,CRHR2,ADCYAP1R1,ITPRID1,AVL9,GARS1,INMT-MINDY4,GHRHR,INMT,AQP1,PDE1C	NEUROD6,NOD1,PPP1R17,LSM5,GGCT,MINDY4,ZNRF2,DPY19L1P1,CRHR2,ADCYAP1R1,ITPRID1,AVL9,MIR550A1,MIR550B1,SNX2P2,GARS1,INMT-MINDY4,GHRHR,GARS1-DT,LINC01176,SLC25A5P5,INMT,AQP1,PDE1C	24	17	NA	NA	NA
chr9	5318053	5393023	74971	*	10769	0.935277	682	11kb_93.5%				RLN1,PLGRKT	RLN1,PLGRKT	2	2	NA	NA	NA
chr19	22177510	22970488	792979	*	49520	0.919507	682	50kb_92%				ZNF98,ZNF99,ZNF676,ZNF492,ZNF723,ZNF729	ZNF209P,ZNF98,ZNF99,ZNF676,ZNF492,LINC01785,ZNF723,ZNF729,ZNF849P,RPL34P34,RPL34P33,VN1R87P,VN1R88P,RN7SL860P,RNU6-1179P,BNIP3P30,BNIP3P31,BNIP3P32,BNIP3P33,BNIP3P34,BNIP3P35,LINC01233,GOLGA2P9,RAD54L2P1	24	6	NA	NA	NA
chr1	180967720	181060227	92508	*	2026	0.939289	681	2kb_93.9%				STX6,MR1	STX6,MR1	2	2	NA	NA	NA
chr5	141123196	141176612	53417	*	2219	0.939612	681	2kb_94%				PCDHB4,PCDHB5,PCDHB6,PCDHB7	PCDHB17P,PCDHB4,PCDHB5,PCDHB6,PCDHB7	5	4	NA	NA	NA
chr5	141188541	141211826	23286	*	2208	0.939312	681	2kb_93.9%				PCDHB10,PCDHB11,PCDHB12,PCDHB9	PCDHB10,PCDHB11,PCDHB12,PCDHB9	4	4	NA	NA	NA
chr17	26866249	27463916	597668	*	4958	0.938887	681	5kb_93.9%				WSB1,KSR1	TUFMP1,WSB1,RPS16P8,RPL34P31,VN1R71P,MIR4522,TBC1D3P5,PDLIM1P3,GTF2IP6,SYPL1P2,KSR1	11	2	NA	NA	NA
chr19	21908259	22922671	1014413	*	32167	0.930208	681	32kb_93%				ZNF208,ZNF98,ZNF99,ZNF257,ZNF676,ZNF492,ZNF723,ZNF729	ZNF208,ZNF209P,ZNF98,ZNF99,ZNF257,ZNF676,ZNF492,LINC01785,PCGF7P,ZNF723,ZNF729,ZNF849P,RPL34P34,RPL34P33,VN1R85P,VN1R87P,VN1R88P,ZNF92P2,RN7SL860P,RNU6-1179P,BNIP3P28,BNIP3P29,BNIP3P30,BNIP3P31,BNIP3P32,BNIP3P33,BNIP3P34,BNIP3P35,LINC01233,GOLGA2P9,MTDHP2,MTDHP5,RAD54L2P1	33	8	NA	NA	NA
chr4	38796518	38827145	30628	*	1032	0.939922	681	1kb_94%				TLR1,TLR6	TLR1,TLR6	2	2	NA	NA	NA
chr3	185909184	185990685	81502	*	1164	0.954467	680	1kb_95.4%				TRA2B	TRA2B,NMRAL2P	2	1	NA	NA	NA
chr5	141096040	141237524	141485	*	2107	0.938776	680	2kb_93.9%				PCDHB16,PCDHB10,PCDHB11,PCDHB12,PCDHB13,PCDHB14,PCDHB2,PCDHB3,PCDHB4,PCDHB5,PCDHB6,PCDHB7,PCDHB8,PCDHB9	PCDHB16,PCDHB17P,PCDHB18P,PCDHB10,PCDHB11,PCDHB12,PCDHB13,PCDHB14,PCDHB2,PCDHB3,PCDHB4,PCDHB5,PCDHB6,PCDHB7,PCDHB8,PCDHB9	16	14	NA	NA	NA
chr5	141176403	141246814	70412	*	2074	0.939248	680	2kb_93.9%				PCDHB16,PCDHB10,PCDHB11,PCDHB12,PCDHB13,PCDHB14,PCDHB15,PCDHB8,PCDHB9	PCDHB16,PCDHB18P,PCDHB19P,PCDHB10,PCDHB11,PCDHB12,PCDHB13,PCDHB14,PCDHB15,PCDHB8,PCDHB9	11	9	NA	NA	NA
chr5	141200949	141246753	45805	*	1123	0.939448	680	1kb_93.9%				PCDHB11,PCDHB12,PCDHB13,PCDHB14,PCDHB15	PCDHB18P,PCDHB19P,PCDHB11,PCDHB12,PCDHB13,PCDHB14,PCDHB15	7	5	NA	NA	NA
chr10	47581107	50707685	3126579	*	3816	0.987159	680	4kb_98.7%	SLC18A3,CHAT,ERCC6	SLC18A3,CHAT,ERCC6	WASHC2A,OGDHL,C10orf71,ERCC6	SLC18A3,ASAH2,CHAT,FAM170B,DRGX,LRRC18,WASHC2A,AGAP6,TIMM23B,FAM25C,OGDHL,VSTM4,C10orf71,TMEM273,C10orf53,FRMPD2,WDFY4,SGMS1,ARHGAP22,ERCC6,TIMM23B-AGAP6,NPY4R2,MAPK8,PARG	SLC18A3,SLC9A3P1,ASAH2,MAPK6P6,CHAT,FAM170B,DRGX,LRRC18,WASHC2A,PTPN20CP,AGAP6,TIMM23B,FAM25C,CTSLP4,BMS1P7,AGAP12P,CTSLP2,OGDHL,VSTM4,C10orf71,TMEM273,C10orf53,FRMPD2,WDFY4,SGMS1,ARHGAP22,SLC9A3P3,SHLD2P3,ERCC6,RPL35AP24,RPL13AP19,RPL21P89,RPS6P14,MIR4294,ARHGAP22-IT1,RNA5SP315,RNA5SP317,RHEBP2,FAM170B-AS1,C10orf71-AS1,TIMM23B-AGAP6,FAM21EP,DYNC1I2P1,SHQ1P1,BEND3P1,NUTM2HP,RNU7-107P,RN7SL453P,SG…	55	24	NA	NA	NA
chr12	27063978	27575947	511970	*	7078	0.941509	680	7kb_94.2%			PPFIBP1	MED21,STK38L,ARNTL2,SMCO2,C12orf71,PPFIBP1	MED21,STK38L,ARNTL2,SMCO2,C12orf71,ARNTL2-AS1,RARS1P1,PPFIBP1	8	6	NA	NA	NA
chr16	28386272	29422363	1036092	*	102070	0.980161	680	102kb_98%	TUFM,CD19,LAT,CLN3,ATP2A1	TUFM,CD19,LAT,CLN3,ATP2A1	APOBR,RABEP2	SULT1A1,SULT1A2,TUFM,CD19,LAT,IL27,CLN3,APOBR,RABEP2,SGF29,NFATC2IP,EIF3CL,NUPR1,SH2B1,SPNS1,ATXN2L,EIF3C,NPIPB7,NPIPB11,NPIPB8,NPIPB9,ATP2A1	SULT1A1,SULT1A2,TUFM,CD19,LAT,IL27,CLN3,APOBR,RABEP2,SGF29,NFATC2IP,EIF3CL,NUPR1,SH2B1,SPNS1,ATXN2L,SNX29P2,EIF3C,NPIPB7,CDC37P1,CDC37P2,NPIPB11,NPIPB10P,NPIPB8,RRN3P2,MIR4721,MIR4517,NPIPB9,MIR6862-1,MIR6862-2,ATP2A1-AS1,ATP2A1	32	22	NA	NA	NA
chr2	108686257	109828871	1142615	*	81929	0.980288	679	82kb_98%	EDAR	EDAR,RANBP2		SEPTIN10,SH3RF3,SOWAHC,CCDC138,EDAR,RGPD5,LIMS1,RANBP2	SEPTIN10,SH3RF3,SOWAHC,CCDC138,EDAR,RGPD5,RPL22P11,RPL10P5,RPL39P16,RPL37P12,MIR4266,MIR4265,SNRPGP9,SH3RF3-AS1,BMS1P19,SRSF3P6,LIMS1,RANBP2	18	8	NA	NA	NA
chr5	141176324	141201004	24681	*	2159	0.938397	679	2kb_93.8%				PCDHB16,PCDHB10,PCDHB11,PCDHB7,PCDHB8,PCDHB9	PCDHB16,PCDHB10,PCDHB11,PCDHB7,PCDHB8,PCDHB9	6	6	NA	NA	NA
chr14	94361177	94369230	8054	*	1308	0.938838	679	1kb_93.9%				SERPINA2	SERPINA2	1	1	NA	NA	NA
chr7	65944037	65999456	55420	*	6302	0.935893	678	6kb_93.6%	GUSB	GUSB	GUSB	VKORC1L1,GUSB	VKORC1L1,GUSB	2	2	NA	NA	NA
chr10	35960369	37403426	1443058	*	45570	0.926728	678	46kb_92.7%				ANKRD30A	ANKRD30A,NAMPTP1,VN1R53P,MTND4P18,MTND5P17,MKNK2P1,ARL6IP1P2,TMEM161BP1,RN7SL314P,RNU6-811P,LINC00993	11	1	NA	NA	NA
chr19	46213817	46232974	19158	*	2572	0.937403	678	3kb_93.7%				IGFL1	IGFL1,RPL12P41	2	1	NA	NA	NA
chr5	141151473	141210129	58657	*	1101	0.938238	677	1kb_93.8%				PCDHB16,PCDHB10,PCDHB11,PCDHB12,PCDHB6,PCDHB7,PCDHB8,PCDHB9	PCDHB16,PCDHB17P,PCDHB10,PCDHB11,PCDHB12,PCDHB6,PCDHB7,PCDHB8,PCDHB9	9	8	NA	NA	NA
chr5	141174089	141183813	9725	*	1059	0.937677	676	1kb_93.8%				PCDHB16,PCDHB7,PCDHB8	PCDHB16,PCDHB7,PCDHB8	3	3	NA	NA	NA
chr5	141183813	141246832	63020	*	1052	0.937262	676	1kb_93.7%				PCDHB16,PCDHB10,PCDHB11,PCDHB12,PCDHB13,PCDHB14,PCDHB15,PCDHB9	PCDHB16,PCDHB18P,PCDHB19P,PCDHB10,PCDHB11,PCDHB12,PCDHB13,PCDHB14,PCDHB15,PCDHB9	10	8	NA	NA	NA
chr20	23751463	23890116	138654	*	5116	0.935301	676	5kb_93.5%				CST2,CST5	CST2,CST5,CSTP2	3	2	NA	NA	NA
chr2	232323703	232417663	93961	*	5716	0.939293	675	6kb_93.9%	DIS3L2	DIS3L2		DIS3L2,ALPP,ALPG	ECEL1P1,ECEL1P3,ECEL1P2,DIS3L2,ALPP,ALPG,NRBF2P6	7	3	NA	NA	NA
chr5	141123111	141193668	70558	*	1187	0.936816	675	1kb_93.7%				PCDHB16,PCDHB10,PCDHB4,PCDHB5,PCDHB6,PCDHB7,PCDHB8,PCDHB9	PCDHB16,PCDHB17P,PCDHB10,PCDHB4,PCDHB5,PCDHB6,PCDHB7,PCDHB8,PCDHB9	9	8	NA	NA	NA
chr6	32049262	32067653	18392	*	1015	0.936946	675	1kb_93.7%	TNXB	TNXB		TNXB	TNXB	1	1	NA	NA	NA
chr6	32049277	32055858	6582	*	1913	0.936226	674	2kb_93.6%	TNXB	TNXB		TNXB	TNXB	1	1	NA	NA	NA
chr8	7596999	12344083	4747085	*	478726	0.958968	674	479kb_95.9%	RP1L1,FDFT1	BLK,RP1L1,FDFT1,GATA4	MTMR9	BLK,TNKS,MTMR9,PPP1R3B,SLC35G5,FAM167A,RP1L1,DEFB103A,MFHAS1,CLDN23,DEFB107A,DEFB105A,DEFB106A,DEFB130A,DEFB104A,SOX7,NEIL2,ERI1,CTSB,PRAG1,DEFB4A,XKR6,FAM86B1,PINX1,PRSS55,FAM90A8P,FAM90A9P,FAM90A10P,FAM90A14P,FAM90A16P,FAM90A17P,FAM90A18P,FAM90A19P,ZNF705B,C8orf74,DEFB134,DEFB135,ZNF705D,SPAG11A,DEFB136,USP17L2,FDFT1,USP17L3,USP17L7,USP17L8,PRSS51,DEFB130B,GATA4,PRR23D2,MSRA	RNU7-55P,BLK,TNKS,MTMR9,OR7E96P,PPP1R3B,LINC00208,LINC00529,SLC35G5,TDH,FAM167A-AS1,FAM167A,RP1L1,DEFB103A,MFHAS1,CLDN23,DEFB107A,DEFB105A,DEFB106A,DEFB108A,DEFB130A,DEFB104A,SOX7,FAM66E,NEIL2,ERI1,FAM66D,CTSB,PRAG1,DEFB108D,MIR124-1HG,DEFB4A,XKR6,FAM86B1,PINX1,DEFB108E,PRSS55,DEFB109D,OR7E158P,OR7E161P,OR7E154P,MIR124-1,FAM85B,FAM90A2P,FAM90A8P,FAM90A9P,FAM90A10P,FAM90A11P,FAM90A12P,FAM90A14P,FA…	108	50	8p23.1	9.495	134.5
chr5	141183810	141201025	17216	*	1064	0.93609	673	1kb_93.6%				PCDHB16,PCDHB10,PCDHB11,PCDHB9	PCDHB16,PCDHB10,PCDHB11,PCDHB9	4	4	NA	NA	NA
chr7	134524920	134559641	34722	*	20436	0.925866	672	20kb_92.6%				AKR1B15,AKR1B10	AKR1B15,AKR1B10	2	2	NA	NA	NA
chr16	3052157	3071790	19634	*	4659	0.933677	672	5kb_93.4%				MMP25,IL32	MMP25,IL32,RNU1-125P,MMP25-AS1	4	2	NA	NA	NA
chr2	232329018	232441282	112265	*	8829	0.935893	671	9kb_93.6%	DIS3L2	DIS3L2		DIS3L2,ALPP,ALPG	ECEL1P1,ECEL1P3,ECEL1P2,DIS3L2,ALPP,ALPG,NRBF2P6	7	3	NA	NA	NA
chr5	141101742	141151344	49603	*	1229	0.934906	671	1kb_93.5%				PCDHB3,PCDHB4,PCDHB5,PCDHB6	PCDHB3,PCDHB4,PCDHB5,PCDHB6	4	4	NA	NA	NA
chr5	141212112	141246801	34690	*	2133	0.934365	671	2kb_93.4%				PCDHB12,PCDHB13,PCDHB14,PCDHB15	PCDHB18P,PCDHB19P,PCDHB12,PCDHB13,PCDHB14,PCDHB15	6	4	NA	NA	NA
chr17	22086140	22565981	479842	*	9911	0.930279	671	10kb_93%				MTRNR2L1	UBBP4,FAM27E5,NMTRS-TGA3-1,MTRNR2L1,FTLP13,MTND1P15,MTND2P13,MTATP6P3,MTCYBP13,MTCO3P13,MTND6P35,LINC02002	12	1	NA	NA	NA
chr5	141123186	141183750	60565	*	1115	0.934529	670	1kb_93.5%				PCDHB16,PCDHB4,PCDHB5,PCDHB6,PCDHB7,PCDHB8	PCDHB16,PCDHB17P,PCDHB4,PCDHB5,PCDHB6,PCDHB7,PCDHB8	7	6	NA	NA	NA
chr17	56872593	56875021	2429	*	1255	0.934661	670	1kb_93.5%			TRIM25	TRIM25	TRIM25	1	1	NA	NA	NA
chr16	15386327	15411070	24744	*	5412	0.931818	669	5kb_93.2%				MPV17L	MPV17L	1	1	NA	NA	NA
chr17	60004553	60096247	91695	*	1320	0.934091	669	1kb_93.4%				HEATR6	HEATR6,TBC1D3P1,MIR4737,TBC1D3P1-DHX40P1,WFDC21P,HEATR6-DT	6	1	NA	NA	NA
chr19	21972931	22975284	1002354	*	32071	0.923888	669	32kb_92.4%				ZNF208,ZNF98,ZNF99,ZNF257,ZNF676,ZNF492,ZNF723,ZNF728,ZNF729	ZNF208,ZNF209P,ZNF98,ZNF99,ZNF257,ZNF676,ZNF492,LINC01785,PCGF7P,ZNF723,ZNF728,ZNF729,ZNF849P,RPL34P34,RPL34P33,VN1R85P,VN1R87P,VN1R88P,ZNF92P2,RN7SL860P,RNU6-1179P,BNIP3P28,BNIP3P29,BNIP3P30,BNIP3P31,BNIP3P32,BNIP3P33,BNIP3P34,BNIP3P35,LINC01233,GOLGA2P9,MTDHP5,RAD54L2P1	33	9	NA	NA	NA
chr22	20667586	22114615	1447030	*	3734	0.973219	669	4kb_97.3%	SNAP29,LZTR1,PI4KA	SNAP29,CRKL,SERPIND1,LZTR1,MAPK1,PI4KA	PI4KA,TOP3B	SDF2L1,SLC7A4,SNAP29,TOP3B,UBE2L3,YPEL1,HIC2,PPM1F,THAP7,CRKL,AIFM3,CCDC116,YDJC,TMEM191C,RIMBP3B,RIMBP3C,LRRC74B,GGT2,SERPIND1,FAM246A,LZTR1,MAPK1,P2RX6,PI4KA,PPIL2	BCRP2,BCRP5,SDF2L1,SLC7A4,SNAP29,TOP3B,UBE2L3,YPEL1,IGLVIV-66-1,HIC2,POM121L4P,PPM1F,THAP7,CRKL,TUBA3FP,TMEM191A,AIFM3,CCDC116,YDJC,MIR130B,MIR649,FAM230B,PI4KAP2,TMEM191C,MIR301B,RIMBP3B,RIMBP3C,ABHD17AP4,P2RX6P,LRRC74B,PRAMENP,POM121L7P,POM121L8P,BCRP6,PPM1F-AS1,THAP7-AS1,PPP1R26P5,GGT2,RNA5SP493,TUBA3GP,RN7SKP63,RN7SKP221,RN7SL280P,SERPIND1,E2F6P2,E2F6P3,LINC01637,LINC01651,FAM230H,FAM246A,FAM…	66	25	22q11.2_LCRC-E	0	14.95
chr6	32061390	32067654	6265	*	1005	0.933333	668	1kb_93.3%	TNXB	TNXB		TNXB	TNXB	1	1	NA	NA	NA
chr16	18986112	22516258	3530147	*	11400	0.96193	668	11kb_96.2%	UQCRC2,ZP2,OTOA,COQ7	UMOD,UQCRC2,ZP2,OTOA,COQ7,CRYM,VPS35L	ZP2,OTOA,TMC5,CCP110,VPS35L,PDILT	ACSM3,UMOD,UQCRC2,ZP2,GPRC5B,OTOA,CDR2,ACSM1,GPR139,COQ7,TMC5,TMC7,THUMPD1,SYT17,CRYM,CCP110,METTL9,EEF2K,VPS35L,REXO5,LYRM1,ACSM5,ANKS4B,MOSMO,VWA3A,ITPRIPL2,PDILT,IQCK,DCUN1D3,PDZD9,NPIPB3,DNAH3,GDE1,LDAF1,POLR3E,ERI2,ACSM2B,ACSM2A,KNOP1,CLEC19A,SDR42E2,NPIPB5,NPIPB4,GP2,IGSF6	ACSM3,UMOD,UQCRC2,ZP2,GPRC5B,OTOA,CDR2,ACSM1,GPR139,COQ7,TMC5,TMC7,THUMPD1,SYT17,CRYM,CCP110,METTL9,EEF2K,VPS35L,REXO5,SLC7A5P2,LYRM1,ACSM5,ANKS4B,MOSMO,VWA3A,ITPRIPL2,PDILT,IQCK,DCUN1D3,PDZD9,NPIPB3,DNAH3,GDE1,LDAF1,POLR3E,ERI2,RRN3P1,ACSM2B,SNX29P1,ACSM2A,KNOP1,CRYM-AS1,CLEC19A,SDR42E2,NPIPB5,RRN3P3,MIR3680-1,NPIPB4,SNRPEP3,SMG1P1,GP2,RNU4-46P,RNU6-196P,RNU6-944P,RNU6-1005P,RNU6-1340P,LARP7P2,S…	67	45	NA	NA	NA
chr8	142873163	142910763	37601	*	6615	0.930461	668	7kb_93%	CYP11B1,CYP11B2	CYP11B1,CYP11B2		CYP11B1,CYP11B2,GML	CYP11B1,CYP11B2,GML	3	3	NA	NA	NA
chr1	155595776	155717702	121927	*	1327	0.932931	667	1kb_93.3%	MSTO1,YY1AP1	MSTO1,YY1AP1		DAP3,MSTO1,YY1AP1	DAP3P1,DAP3,MSTO1,YY1AP1	4	3	NA	NA	NA
chr7	142061125	142090182	29058	*	9432	0.928965	667	9kb_92.9%				MGAM	MGAM	1	1	NA	NA	NA
chrX	101814017	102348194	534178	*	24066	0.922172	667	24kb_92.2%				TCEAL6,BEX5,ZMAT1,TCEAL2,TCP11X1,NXF2	TCEAL6,BEX5,ZMAT1,TCEAL2,MTND6P13,RNU6-345P,TCP11X1,TCP11X3P,H2BP8,C3orf49P1,NXF2,NXF5	12	6	NA	NA	NA
chr19	54752935	54819689	66755	*	55719	0.905741	667	56kb_90.6%				KIR3DP1,KIR2DP1,KIR2DL1,KIR2DL3,KIR2DL4,KIR3DL1	KIR3DP1,KIR2DP1,KIR2DL1,KIR2DL3,KIR2DL4,KIR3DL1	6	6	NA	NA	NA
chr5	141200414	141211731	11318	*	3147	0.931681	666	3kb_93.2%				PCDHB11,PCDHB12	PCDHB11,PCDHB12	2	2	NA	NA	NA
chr6	31283005	31364850	81846	*	3520	0.93125	666	4kb_93.1%				HLA-B	WASF5P,DHFRP2,HLA-B,MIR6891,LINC02571	5	1	NA	NA	NA
chr11	55267895	55878192	610298	*	4535	0.931422	666	5kb_93.1%				OR4C6,OR4A15,OR4A16,OR4C11,OR4C15,OR4C16,OR4P4,OR4S2,OR5D13,OR5D14,OR5D16,OR5D18,TRIM48,OR5D3P,OR5L1,OR5L2	OR4V1P,OR4C6,OR4P1P,OR4A10P,OR4A11P,OR4A12P,OR4A13P,OR4A15,OR4A16,OR4A17P,OR4A21P,OR4A9P,OR4C11,OR4C14P,OR4C15,OR4C16,OR4P4,OR4S2,OR5D13,OR5D14,OR5D15P,OR5D16,OR5D17P,OR5D18,OR9M1P,TRIM48,OR4A50P,OR4X7P,TRIM51HP,OR4C1P,OR5D2P,OR5D3P,OR5L1,OR5L2	34	16	NA	NA	NA
chr13	29204378	29339598	135221	*	9699	0.928034	666	10kb_92.8%				MTUS2	MTUS2,MTUS2-AS2,GAPDHP69	3	1	NA	NA	NA
chr21	44538462	44578940	40479	*	1660	0.931928	666	2kb_93.2%	TSPEAR	TSPEAR		TSPEAR,KRTAP10-4,KRTAP10-1,KRTAP10-2,KRTAP10-3	TSPEAR,KRTAP10-4,KRTAP10-1,KRTAP10-2,KRTAP10-3	5	5	NA	NA	NA
chr6	167248102	167406740	158639	*	2173	0.931891	666	2kb_93.2%				UNC93A,TTLL2	TCP10L3,UNC93A,TTLL2	3	2	NA	NA	NA
chrX	102649780	102710734	60955	*	4221	0.930348	665	4kb_93%				GPRASP1	GPRASP1,ARMCX5-GPRASP2,RNU6-589P,BEND7P1	4	1	NA	NA	NA
chr10	46211190	47558118	1346929	*	6457	0.938981	665	6kb_93.9%	RBP3	GDF2,RBP3		SYT15,ANXA8L1,PTPN20,AGAP9,ZNF488,FAM25G,GPRIN2,ANTXRL,GDF10,GDF2,ANXA8,NPY4R,RBP3	RHEBP1,FRMPD2B,SYT15,ANXA8L1,PTPN20,AGAP9,AGAP13P,ZNF488,FAM25BP,FAM25G,BMS1P1,BMS1P2,AGAP14P,GPRIN2,CTSLP3,ANTXRL,SHLD2P1,GDF10,GDF2,RNA5SP311,RNA5SP312,GLUD1P2,LINC00842,HNRNPA1P33,ANTXRLP1,RN7SL248P,LINC02637,FAM245B,ANXA8,NPY4R,RBP3	31	13	NA	NA	NA
chr12	52447066	52468938	21873	*	5329	0.930006	665	5kb_93%		KRT6C,KRT6B		KRT6C,KRT6B	KRT6C,KRT6B	2	2	NA	NA	NA
chr2	230309797	230400000	90204	*	7705	0.928099	664	8kb_92.8%			SP140,SP140L	SP140,SP140L	SP140,SP140L	2	2	NA	NA	NA
chr20	1567998	1601239	33242	*	14426	0.925066	664	14kb_92.5%				SIRPB1	SIRPB1	1	1	NA	NA	NA
chr4	69002769	69196107	193339	*	22135	0.920623	663	22kb_92.1%				UGT2B7	UGT2B26P,UGT2B27P,UGT2B7	3	1	NA	NA	NA
chr7	64055868	64322040	266173	*	30185	0.916714	663	30kb_91.7%				ZNF727,ZNF679,ZNF735,ZNF736	ZNF727,ZNF679,ZNF735,ZNF736,VN1R37P,VN1R38P,TRIM60P17,MTND1P2,MTND2P4,MTND3P2,MTND4P2,MTND4LP2,GUSBP6,SAPCD2P1,MTCO1P8,MTCO2P8,MTCO3P8,MTATP6P18	18	4	NA	NA	NA
chr5	141183803	141235798	51996	*	1063	0.930386	662	1kb_93%				PCDHB16,PCDHB10,PCDHB11,PCDHB12,PCDHB13,PCDHB14,PCDHB9	PCDHB16,PCDHB18P,PCDHB10,PCDHB11,PCDHB12,PCDHB13,PCDHB14,PCDHB9	8	7	NA	NA	NA
chr5	141224617	141235666	11050	*	1195	0.930544	662	1kb_93.1%				PCDHB14	PCDHB18P,PCDHB14	2	1	NA	NA	NA
chr18	10592127	11915093	1322967	*	7606	0.951091	662	8kb_95.1%	PIEZO2	PIEZO2,GNAL	PIEZO2	MPPE1,CHMP1B,PIEZO2,SLC35G4,GNAL	MPPE1,CHMP1B,PIEZO2,SLC35G4,MIX23P1,NPIPB1P,GNAL,LINC01255,ASNSP6,MIR6788,MIR7153,LINC01887,LINC01928,CHMP1B-AS1,KIAA0895LP1,PMM2P1	16	5	NA	NA	NA
chr4	381997	486210	104214	*	3838	0.928348	661	4kb_92.8%	ZNF141	ZNF141		ZNF141,ZNF721	ZNF141,ZNF721,ABCA11P,ZNF519P4	4	2	NA	NA	NA
chr5	141174080	141210152	36073	*	6213	0.92741	661	6kb_92.7%				PCDHB16,PCDHB10,PCDHB11,PCDHB12,PCDHB7,PCDHB8,PCDHB9	PCDHB16,PCDHB10,PCDHB11,PCDHB12,PCDHB7,PCDHB8,PCDHB9	7	7	NA	NA	NA
chr19	52695059	52757221	62163	*	19552	0.920468	661	20kb_92%				ZNF611,ZNF600	ZNF611,ZNF600	2	2	NA	NA	NA
chr1	155591313	155712134	120822	*	2204	0.928766	660	2kb_92.9%	MSTO1,YY1AP1	MSTO1,YY1AP1		DAP3,MSTO1,YY1AP1	DAP3P1,DAP3,MSTO1,YY1AP1	4	3	NA	NA	NA
chr5	141101893	141237121	135229	*	2120	0.928774	660	2kb_92.9%				PCDHB16,PCDHB10,PCDHB11,PCDHB12,PCDHB13,PCDHB14,PCDHB3,PCDHB4,PCDHB5,PCDHB6,PCDHB7,PCDHB8,PCDHB9	PCDHB16,PCDHB17P,PCDHB18P,PCDHB10,PCDHB11,PCDHB12,PCDHB13,PCDHB14,PCDHB3,PCDHB4,PCDHB5,PCDHB6,PCDHB7,PCDHB8,PCDHB9	15	13	NA	NA	NA
chr1	92130598	92144854	14257	*	1126	0.928952	659	1kb_92.9%				BTBD8	BTBD8	1	1	NA	NA	NA
chr5	141123123	141246706	123584	*	1184	0.929054	659	1kb_92.9%				PCDHB16,PCDHB10,PCDHB11,PCDHB12,PCDHB13,PCDHB14,PCDHB15,PCDHB4,PCDHB5,PCDHB6,PCDHB7,PCDHB8,PCDHB9	PCDHB16,PCDHB17P,PCDHB18P,PCDHB19P,PCDHB10,PCDHB11,PCDHB12,PCDHB13,PCDHB14,PCDHB15,PCDHB4,PCDHB5,PCDHB6,PCDHB7,PCDHB8,PCDHB9	16	13	NA	NA	NA
chr8	11922364	12026416	104053	*	12821	0.923017	659	13kb_92.3%				DEFB134,DEFB135,DEFB136	OR7E161P,DEFB134,DEFB135,DEFB136,DEFB131E	5	3	NA	NA	NA
chrX	102659562	102720330	60769	*	2239	0.933452	659	2kb_93.3%		GPRASP2		GPRASP2	GPRASP2,ARMCX5-GPRASP2,RNU6-589P,BEND7P1	4	1	NA	NA	NA
chr17	21707541	22706725	999185	*	12279	0.929229	659	12kb_92.9%				MTRNR2L1	UBBP4,FAM27E5,NMTRS-TGA3-1,MTRNR2L1,FTLP13,MTND1P15,MTND2P13,NCOR1P2,MTATP6P3,MTCYBP13,MTCO3P13,MTND6P35,LINC02002	13	1	NA	NA	NA
chr19	36797142	37319052	521911	*	10549	0.923784	659	11kb_92.4%			ZNF585A	ZNF345,ZNF383,ZNF420,ZNF568,ZNF585A,ZNF585B,ZNF790,ZNF829,ZNF875	ZNF345,ZNF383,ZNF420,ZNF568,ZNF585A,ZNF790-AS1,ZNF585B,ZNF790,ZNF829,RPL31P61,ZNF875,LINC01535	12	9	NA	NA	NA
chr1	155603600	155741375	137776	*	11206	0.923255	658	11kb_92.3%	MSTO1,YY1AP1	MSTO1,YY1AP1		DAP3,MSTO1,YY1AP1	DAP3,MSTO1,YY1AP1	3	3	NA	NA	NA
chr3	9863868	10014844	150977	*	5510	0.925953	658	6kb_92.6%	IL17RC,CIDEC,JAGN1	CRELD1,IL17RC,CIDEC,JAGN1	PRRT3	CRELD1,IL17RC,IL17RE,EMC3,CIDEC,PRRT3,JAGN1	CRELD1,IL17RC,IL17RE,EMC3,CIDEC,CIDECP1,CYCSP10,PRRT3,JAGN1,PRRT3-AS1,RNU6-882P,EMC3-AS1	12	7	NA	NA	NA
chr5	141188419	141246679	58261	*	1172	0.928328	658	1kb_92.8%				PCDHB10,PCDHB11,PCDHB12,PCDHB13,PCDHB14,PCDHB15,PCDHB9	PCDHB18P,PCDHB19P,PCDHB10,PCDHB11,PCDHB12,PCDHB13,PCDHB14,PCDHB15,PCDHB9	9	7	NA	NA	NA
chr7	32721215	35149989	2428775	*	34928	0.94815	658	35kb_94.8%	NT5C3A,BMPER,BBS9	RP9,NT5C3A,BMPER,BBS9	DPY19L1,BMPER	RP9,NT5C3A,KBTBD2,DPY19L1,NPSR1,BMPER,BBS9,FKBP9	RP9,NT5C3A,KBTBD2,NPSR1-AS1,DPY19L1,DPY19L2P1,DPY19L1P1,DPY19L1P2,NPSR1,BMPER,BBS9,MIR550A2,RP9P,MIR548N,RPS29P14,RPL7P31,FKBP9,MIR550B2,ZNRF2P1,RNA5SP229,NCAPD2P1,RN7SL132P,RN7SL505P,RNU6-388P,RNU6-438P,LINC00997	26	8	NA	NA	NA
chr17	43116959	43153705	36747	*	11031	0.923579	658	11kb_92.4%	BRCA1	BRCA1		BRCA1	BRCA1,NBR2	2	1	NA	NA	NA
chr19	21946855	22148882	202028	*	16872	0.920519	658	17kb_92.1%				ZNF208,ZNF257	ZNF208,ZNF257,PCGF7P,ZNF92P2,BNIP3P28,BNIP3P29,MTDHP5	7	2	NA	NA	NA
chr5	141175950	141236666	60717	*	3131	0.92718	657	3kb_92.7%				PCDHB16,PCDHB10,PCDHB11,PCDHB12,PCDHB13,PCDHB14,PCDHB7,PCDHB8,PCDHB9	PCDHB16,PCDHB18P,PCDHB10,PCDHB11,PCDHB12,PCDHB13,PCDHB14,PCDHB7,PCDHB8,PCDHB9	10	9	NA	NA	NA
chr5	141193776	141237492	43717	*	2143	0.927671	657	2kb_92.8%				PCDHB10,PCDHB11,PCDHB12,PCDHB13,PCDHB14	PCDHB18P,PCDHB10,PCDHB11,PCDHB12,PCDHB13,PCDHB14	6	5	NA	NA	NA
chr9	34759632	34898726	139095	*	1056	0.92803	657	1kb_92.8%				FAM205C	FAM205BP,FAM205C	2	1	NA	NA	NA
chrX	55079313	55277895	198583	*	16501	0.919884	657	17kb_92%				FAM104B,PAGE5,PAGE2,MTRNR2L10,PAGE3	FAM104B,PAGE5,PAGE2,MTRNR2L10,PAGE3,MTND1P30,MTND2P24,MTCO1P52	8	5	NA	NA	NA
chrX	154880814	155376505	495692	*	9503	0.998316	657	10kb_99.8%		RAB39B,CLIC2,F8		VBP1,RAB39B,CLIC2,H2AB1,BRCC3,FUNDC2,CMC4,F8,F8A1,MTCP1	VBP1,RAB39B,CLIC2,TWF1P2,H2AB1,PHF10P1,BRCC3,FUNDC2,MIR1184-1,CMC4,F8,F8A1,EEF1A1P31,ZNF622P1,CD84P1,SRD5A2P1,TMLHEP1,MTCP1	18	10	NA	NA	NA
chr2	107829550	109794622	1965073	*	71649	0.98328	656	72kb_98.3%	SLC5A7,EDAR	SLC5A7,EDAR,RANBP2	GCC2	SULT1C2,SULT1C4,SLC5A7,SEPTIN10,GCC2,SH3RF3,SOWAHC,CCDC138,EDAR,RGPD4,RGPD5,SULT1C3,LIMS1,RANBP2	SULT1C2,SULT1C4,SLC5A7,SEPTIN10,GCC2,SH3RF3,SOWAHC,CCDC138,GCC2-AS1,EDAR,RGPD4,RGPD5,SULT1C3,SULT1C2P1,RPL22P11,RPL10P5,RPL39P16,RPL22P8,RPL37P12,MIR4266,MIR4265,SNRPGP9,LIMS1-AS1,GMCL1P2,SH3RF3-AS1,BMS1P19,WASF1P1,LINC01593,LINC01594,SULT1C2P2,SETD6P1,SMIM12P1,ACTP1,SRSF3P5,SRSF3P6,LIMS1,RANBP2	37	14	NA	NA	NA
chr5	141157205	141241127	83923	*	1020	0.927451	656	1kb_92.7%				PCDHB16,PCDHB10,PCDHB11,PCDHB12,PCDHB13,PCDHB14,PCDHB7,PCDHB8,PCDHB9	PCDHB16,PCDHB17P,PCDHB18P,PCDHB19P,PCDHB10,PCDHB11,PCDHB12,PCDHB13,PCDHB14,PCDHB7,PCDHB8,PCDHB9	12	9	NA	NA	NA
chr7	56532436	57317645	785210	*	39350	0.911537	656	39kb_91.2%				ZNF479	ZNF479,PHKG1P4,TNRC18P3,VN1R25P,MIR4283-1,TRIM60P16,MTND1P4,MTND2P6,MTND4P4,MTND4P5,MTND5P6,MTND5P7,GUSBP10,GUSBP12,SLC29A4P1,MTATP6P8,RNU7-157P,CICP28,MTCYBP5,MTND6P29,MTCYBP29,MTCO1P10,MTCO2P10,MTCO3P10,MTATP6P10,MTCO3P4,MTND4LP32,SEPTIN7P15	28	1	NA	NA	NA
chr12	11022932	11085792	62861	*	12244	0.921921	656	12kb_92.2%				TAS2R14,TAS2R46,TAS2R31,PRH1	TAS2R14,TAS2R46,TAS2R31,TAS2R63P,TAS2R64P,PRH1	6	4	NA	NA	NA
chr15	28580349	30417865	1837517	*	149161	0.943645	656	149kb_94.4%	NSMCE3	TJP1,NSMCE3		TJP1,CHRFAM7A,FAM189A1,GOLGA6L7,GOLGA8J,GOLGA8M,GOLGA8R,GOLGA8T,APBA2,NSMCE3	SYNGR2P1,TJP1,ULK4P3,CHRFAM7A,FAM189A1,HERC2P9,LINC02249,WHAMMP2,HMGN2P5,RNU6-17P,DNM1P28,DNM1P30,GOLGA6L7,GOLGA8J,TUBBP8,GOLGA8M,GOLGA8R,GOLGA8T,RN7SL196P,RN7SL469P,RN7SL673P,RN7SL719P,PDCD6IPP2,NCAPGP2,APBA2,NSMCE3	26	10	15q11q13_BP3-BP4	37.98	134.5
chr19	15727906	15793911	66006	*	1047	0.927412	656	1kb_92.7%				OR10H5,OR10H2,OR10H3	OR10H5,CYP4F24P,OR10H2,OR10H3	4	3	NA	NA	NA
chr19	22448088	22840208	392121	*	5444	0.925422	656	5kb_92.5%				ZNF98,ZNF99,ZNF492,ZNF723	ZNF209P,ZNF98,ZNF99,ZNF492,LINC01785,ZNF723,ZNF849P,RPL34P33,VN1R87P,RN7SL860P,RNU6-1179P,BNIP3P32,BNIP3P33,BNIP3P34,LINC01233,GOLGA2P9,RAD54L2P1	17	4	NA	NA	NA
chr5	140828141	140841371	13231	*	2278	0.926251	655	2kb_92.6%				PCDHA1,PCDHA2,PCDHA3,PCDHA4,PCDHA5,PCDHA6,PCDHA7,PCDHA8	PCDHA1,PCDHA2,PCDHA3,PCDHA4,PCDHA5,PCDHA6,PCDHA7,PCDHA8	8	8	NA	NA	NA
chr22	29360314	29416455	56142	*	8296	0.938404	655	8kb_93.8%	AP1B1	AP1B1		AP1B1	AP1B1	1	1	NA	NA	NA
chr1	180963919	181048638	84720	*	2112	0.926136	654	2kb_92.6%				STX6,MR1	STX6,MR1	2	2	NA	NA	NA
chr1	207621276	207722645	101370	*	6680	0.923503	654	7kb_92.4%				CR1,CR1L	CR1,CR1L,CDCA4P3,RNA5SP534,CD46P1	5	2	NA	NA	NA
chr5	141123191	141237408	114218	*	2194	0.926162	654	2kb_92.6%				PCDHB16,PCDHB10,PCDHB11,PCDHB12,PCDHB13,PCDHB14,PCDHB4,PCDHB5,PCDHB6,PCDHB7,PCDHB8,PCDHB9	PCDHB16,PCDHB17P,PCDHB18P,PCDHB10,PCDHB11,PCDHB12,PCDHB13,PCDHB14,PCDHB4,PCDHB5,PCDHB6,PCDHB7,PCDHB8,PCDHB9	14	12	NA	NA	NA
chr5	141212605	141236919	24315	*	4233	0.925112	654	4kb_92.5%				PCDHB13,PCDHB14	PCDHB18P,PCDHB13,PCDHB14	3	2	NA	NA	NA
chr10	94746324	94915678	169355	*	7671	0.922826	654	8kb_92.3%	CYP2C19	CYP2C19		CYP2C19	CYP2C19,RPL7AP52,CYP2C58P,MTND4P19	4	1	NA	NA	NA
chr10	14973963	14982094	8132	*	3038	0.925609	654	3kb_92.6%				MEIG1	MEIG1	1	1	NA	NA	NA
chr11	118657912	118687661	29750	*	1552	0.925902	654	2kb_92.6%	TREH	TREH		TREH,PHLDB1	TREH,PHLDB1	2	2	NA	NA	NA
chr22	15508890	16402589	893700	*	1805	0.930748	654	2kb_93.1%				POTEH,OR11H1	POTEH,OR11H1,ARHGAP42P3,DUXAP8,NEK2P2,GRAMD4P2,NBEAP3,POTEH-AS1,RNU6-816P,MED15P7,BMS1P22,PSLNR,TOMM40P2,ABCD1P4,NF1P6	15	2	NA	NA	NA
chr5	141188540	141237291	48752	*	2115	0.925296	653	2kb_92.5%				PCDHB10,PCDHB11,PCDHB12,PCDHB13,PCDHB14,PCDHB9	PCDHB18P,PCDHB10,PCDHB11,PCDHB12,PCDHB13,PCDHB14,PCDHB9	7	6	NA	NA	NA
chr5	141201019	141237062	36044	*	2139	0.925666	653	2kb_92.6%				PCDHB11,PCDHB12,PCDHB13,PCDHB14	PCDHB18P,PCDHB11,PCDHB12,PCDHB13,PCDHB14	5	4	NA	NA	NA
chr7	64043771	64312291	268521	*	8354	0.922432	653	8kb_92.2%				ZNF727,ZNF679,ZNF735,ZNF736	ZNF727,ZNF679,ZNF735,ZNF736,VN1R37P,VN1R38P,TRIM60P17,MTND1P2,MTND2P4,MTND3P2,MTND4P2,MTND4LP2,GUSBP6,SAPCD2P1,MTCO1P8,MTCO2P8,MTCO3P8,MTATP6P18	18	4	NA	NA	NA
chrX	8780587	9014270	233684	*	17628	0.917347	653	18kb_91.7%				FAM9A	FAM9A,DRAXINP1,ANAPC15P1,NOLC1P1	4	1	NA	NA	NA
chr3	180668255	180687962	19708	*	2339	0.925182	652	2kb_92.5%	CCDC39	CCDC39		CCDC39	CCDC39,CCDC39-AS1	2	1	NA	NA	NA
chr6	32049263	32061390	12128	*	1004	0.925299	652	1kb_92.5%	TNXB	TNXB		TNXB	TNXB	1	1	NA	NA	NA
chr13	19220644	19743840	523197	*	10583	0.936218	652	11kb_93.6%			MPHOSPH8	TPTE2,PSPC1,MPHOSPH8	TPTE2,PSPC1,CYCSP32,MRPL3P1,MPHOSPH8,ESRRAP1,PARP4P2,GOLM2P1,MRPS31P2,ANKRD26P3,SLC25A15P2,CCNQP3,PSPC1P1,LINC00350,LINC00421,RN7SL166P,PSPC1-AS2	17	3	NA	NA	NA
chr15	32428187	34477993	2049807	*	51049	0.917746	652	51kb_91.8%	RYR3,SLC12A6,NOP10	RYR3,SLC12A6,NOP10,GREM1	ARHGAP11A,NUTM1	RYR3,SCG5,SLC12A6,AVEN,NOP10,ARHGAP11A,PGBD4,CHRM5,GREM1,EMC7,KATNBL1,EMC4,NUTM1,LPCAT4,GOLGA8A,FMN1,GOLGA8N,GOLGA8O	RYR3,SCG5,SLC12A6,AVEN,NOP10,ULK4P1,ARHGAP11A,PGBD4,CHRM5,GREM1,EMC7,KATNBL1,EMC4,NUTM1,LPCAT4,RPL32P2,GOLGA8A,WHAMMP1,MIR1233-1,TMCO5B,DNM1P32,FMN1,SCG5-AS1,GOLGA8N,GOLGA8O,RN7SL286P,RN7SL539P,HNRNPA1P71,RYR3-DT,ACTG1P15,LINC02256,GREM1-AS1,MPHOSPH10P2,GOLGA6L23P	34	18	NA	NA	NA
chr19	52810607	52848270	37664	*	16614	0.91766	652	17kb_91.8%				ZNF28,ZNF468	ZNF28,ZNF468,PABPN1P2	3	2	NA	NA	NA
chr7	63679239	64196166	516928	*	26127	0.911777	650	26kb_91.2%				ZNF722P,ZNF727	ZNF722P,NMD3P1,ZNF727,VN1R34P,VN1R35P,VN1R36P,VN1R37P,VN1R38P,TRIM60P17,GABPAP,MTND1P2,MTND2P4,MTND3P2,MTND4P2,MTND4LP2,GUSBP6,SLC25A1P3,CICP24,LINC01005,ARAFP1,SAPCD2P1,MTCO1P8,MTCO2P8,MTCO3P8,MTATP6P18,LINC02848	26	2	NA	NA	NA
chr12	27074476	27586504	512029	*	20369	0.920173	650	20kb_92%			PPFIBP1	STK38L,ARNTL2,SMCO2,C12orf71,PPFIBP1	STK38L,ARNTL2,SMCO2,C12orf71,ARNTL2-AS1,RARS1P1,PPFIBP1	7	5	NA	NA	NA
chr1	248077555	248279179	201625	*	17305	0.916209	649	17kb_91.6%				OR2M5,OR2L13,OR2T33,OR2M2,OR2M3,OR2M4	OR2M5,OR2L13,OR2T32P,OR2T33,OR2M1P,OR2M2,OR2M3,OR2M4	8	6	NA	NA	NA
chr2	233585530	233647926	62397	*	8396	0.920557	649	8kb_92.1%				UGT1A10,UGT1A8	UGT1A10,UGT1A11P,UGT1A12P,UGT1A8,UGT1A13P	5	2	NA	NA	NA
chr3	2526722	2532808	6087	*	1384	0.924133	649	1kb_92.4%			CNTN4	CNTN4	CNTN4	1	1	NA	NA	NA
chr4	68844647	68975717	131071	*	18817	0.915236	649	19kb_91.5%				UGT2A3	UGT2A3	1	1	NA	NA	NA
chr5	141151493	141236482	84990	*	2164	0.92329	649	2kb_92.3%				PCDHB16,PCDHB10,PCDHB11,PCDHB12,PCDHB13,PCDHB14,PCDHB6,PCDHB7,PCDHB8,PCDHB9	PCDHB16,PCDHB17P,PCDHB18P,PCDHB10,PCDHB11,PCDHB12,PCDHB13,PCDHB14,PCDHB6,PCDHB7,PCDHB8,PCDHB9	12	10	NA	NA	NA
chr13	29038920	29339588	300669	*	9209	0.919861	649	9kb_92%				MTUS2	MTUS2,MTUS2-AS2,GAPDHP69	3	1	NA	NA	NA
chr19	52486478	52528521	42044	*	23716	0.912295	649	24kb_91.2%				ZNF578,ZNF808	ZNF578,ZNF808	2	2	NA	NA	NA
chr16	31523181	31815507	292327	*	2870	0.9223	648	3kb_92.2%				AHSP,KRBOX5	AHSP,VN1R3,YBX3P1,KRBOX5,CLUHP3,KRBOX5P1,VN1R64P,VN1R65P,VN1R66P,VN1R67P,RBM22P12,FRG2KP,LINC02190	13	2	NA	NA	NA
chr17	14023991	15764160	1740170	*	4492	0.941229	648	4kb_94.1%	COX10,PMP22	COX10,PMP22		ZNF286A,TEKT3,CDRT1,CDRT4,CDRT15,TRIM16,COX10,TBC1D26,TVP23C,TVP23C-CDRT4,HS3ST3B1,ZNF286A-TBC1D26,PMP22	ZNF29P,ZNF286A,TEKT3,CDRT1,CDRT4,CDRT7,CDRT8,CDRT15,RPL9P2,TRIM16,COX10,TBC1D26,TVP23C,UBE2SP1,CDRT15P1,RPS18P12,RPL23AP76,COX10-DT,TBC1D26-AS1,MIR4731,TVP23C-CDRT4,RN7SL792P,RNU6-799P,HS3ST3B1,LINC02096,PPIAP53,ZNF286A-TBC1D26,PMP22	28	13	NA	NA	NA
chr1	196711434	196882768	171335	*	3387	0.922055	647	3kb_92.2%	CFH	CFH		CFHR3,CFH,CFHR1	CFHR3,CFH,CFHR1	3	3	NA	NA	NA
chr4	218776	398002	179227	*	23886	0.911496	647	24kb_91.1%	ZNF141	ZNF141		ZNF141,ZNF732	ZNF141,ZNF876P,MIR571,ZNF732,ZNF519P4	5	2	NA	NA	NA
chr17	1572191	1587480	15290	*	1193	0.922883	647	1kb_92.3%			SLC43A2	SLC43A2	SLC43A2	1	1	NA	NA	NA
chr1	16020437	16042272	21836	*	18947	0.913548	646	19kb_91.4%	CLCNKA,CLCNKB	CLCNKA,CLCNKB		CLCNKA,CLCNKB	CLCNKA,CLCNKB	2	2	NA	NA	NA
chr3	9985914	10025454	39541	*	1320	0.922727	646	1kb_92.3%				EMC3	EMC3,CIDECP1,CYCSP10,EMC3-AS1	4	1	NA	NA	NA
chrX	8467560	9007908	540349	*	2611	0.937189	646	3kb_93.7%		ANOS1		FAM9A,ANOS1	FAM9A,DRAXINP1,ANAPC15P1,NOLC1P1,ANOS1	5	2	NA	NA	NA
chrX	143505861	143709289	203429	*	13528	0.9161	646	14kb_91.6%				SLITRK4,SPANXN3	SLITRK4,SPANXN3,HNRNPH1P2	3	2	NA	NA	NA
chr10	94676993	94889928	212936	*	9150	0.918361	646	9kb_91.8%	CYP2C19	CYP2C19		CYP2C18,CYP2C19	CYP2C18,CYP2C19,RPL7AP52,CYP2C58P,MTND4P19	5	2	NA	NA	NA
chr6	73232873	73249362	16490	*	1458	0.921811	645	1kb_92.2%				KHDC1	KHDC1	1	1	NA	NA	NA
chr7	64148782	64442939	294158	*	10948	0.91688	645	11kb_91.7%				ZNF679,ZNF735,ZNF736	ZNF679,ZNF735,ZNF736,VN1R37P,VN1R38P,TRIM60P18,GUSBP6,YWHAEP1,SAPCD2P1	9	3	NA	NA	NA
chr7	56080030	57059558	979529	*	2178	0.926538	644	2kb_92.7%		CHCHD2		SUMF2,CHCHD2,NUPR2,PHKG1	SUMF2,CHCHD2,CCNJP1,TNRC18P3,VN1R25P,CICP8,NMD3P2,MIR4283-1,TRIM60P16,RBM22P3,SLC29A4P1,NUPR2,RNU6-1052P,RNU6-1335P,CICP28,SEPTIN14P24,IFITM3P4,PHKG1	18	4	NA	NA	NA
chrX	101838975	103080752	1241778	*	1372	0.934402	644	1kb_93.4%		GPRASP2	NXF3	BEX1,NXF2B,TCEAL6,GPRASP1,GPRASP2,RAB40AL,ARMCX5,BEX5,BHLHB9,ZMAT1,TCEAL2,TMSB15A,TCP11X2,TCP11X1,NXF2,NXF3	BEX1,MTND2P2,NXF2B,TCEAL6,GPRASP1,GPRASP2,RAB40AL,ARMCX5,BEX5,BHLHB9,ZMAT1,TCEAL2,TMSB15A,MTND6P13,ARMCX5-GPRASP2,MTND1P32,MTND4P32,MTND5P26,NUDT19P2,FOXN3P1,LINC00630,RNU6-345P,RNU6-589P,TCP11X2,TCP11X1,TCP11X3P,BEND7P1,MTCO1P19,MTCO2P19,MTCO3P19,MTATP6P19,MTND6P32,MTCYBP32,H2BP8,H3P45,C3orf49P1,NXF2,NXF3,NXF4,NXF5	40	16	NA	NA	NA
chrX	107007401	107322696	315296	*	2934	0.925358	644	3kb_92.5%		DNAAF6		RBM41,NUP62CL,DNAAF6	RBM41,NUP62CL,DNAAF6,EEF1A1P40,GTF3C6P2,MYCLP1	6	3	NA	NA	NA
chr17_GL000258v2_alt	508938	1201550	692613	*	18453	0.989975	644	18kb_99%	MAPT	KANSL1,MAPT	CRHR1,MAPT	STH,CRHR1,KANSL1,SPPL2C,MAPT	STH,CRHR1,KANSL1,SPPL2C,MAPT	5	5	NA	NA	NA
chr1	207652063	207756530	104468	*	7039	0.918028	643	7kb_91.8%				CR1L,CD46	CR1L,CDCA4P3,RNA5SP534,CD46,CD46P1	5	2	NA	NA	NA
chr17	41421342	41438068	16727	*	1391	0.92092	643	1kb_92.1%				KRT37,KRT38	KRT37,KRT38	2	2	NA	NA	NA
chr1	196689406	196779148	89743	*	1641	0.920171	642	2kb_92%	CFH	CFH		CFHR3,CFH	CFHR3,CFH	2	2	NA	NA	NA
chrX	7840853	8463420	622568	*	6354	0.919263	642	6kb_91.9%				VCX,VCX2,PNPLA4	VCX,VCX2,PNPLA4,MIR651	4	3	NA	NA	NA
chr19	23288157	23443828	155672	*	7156	0.917272	642	7kb_91.7%				ZNF91	ZNF91,VN1R90P,VN1R91P,CDC42EP3P1,BNIP3P8,LINC01224	6	1	NA	NA	NA
chr6	29094866	29166659	71794	*	7829	0.916337	641	8kb_91.6%				OR2J1,OR2J3	OR2J1,OR2J3	2	2	NA	NA	NA
chr9	34722955	34832017	109063	*	7037	0.916868	641	7kb_91.7%				FAM205A	FAM205A	1	1	NA	NA	NA
chr1	207611610	207712460	100851	*	5804	0.916954	640	6kb_91.7%				CR1,CR1L	CR1,CR1L,CDCA4P3,RNA5SP534,CD46P1	5	2	NA	NA	NA
chr10	36376114	37566975	1190862	*	30963	0.912024	640	31kb_91.2%				ANKRD30A	ANKRD30A,NAMPTP1,VN1R53P,MTND4P18,MTND5P17,MKNK2P1,ARL6IP1P2,TMEM161BP1,TACC1P1,RN7SL314P,RNU6-811P,LINC00993	12	1	NA	NA	NA
chr13	28777568	29338636	561069	*	4715	0.918134	640	5kb_91.8%				MTUS2	MTUS2,MTUS2-AS2,GAPDHP69,POM121L13P	4	1	NA	NA	NA
chr2	107829567	108719736	890170	*	46102	0.976227	639	46kb_97.6%	SLC5A7	SLC5A7,RANBP2	GCC2	SULT1C2,SULT1C4,SLC5A7,GCC2,RGPD4,SULT1C3,LIMS1,RANBP2	SULT1C2,SULT1C4,SLC5A7,GCC2,GCC2-AS1,RGPD4,SULT1C3,SULT1C2P1,RPL10P5,RPL22P8,LIMS1-AS1,GMCL1P2,WASF1P1,LINC01593,LINC01594,SULT1C2P2,SETD6P1,SMIM12P1,ACTP1,SRSF3P5,LIMS1,RANBP2	22	8	NA	NA	NA
chr11	4943747	4952101	8355	*	4686	0.916987	639	5kb_91.7%				MMP26,OR51A4	MMP26,OR51A4	2	2	NA	NA	NA
chr15	30790558	32592539	1801982	*	11198	0.933649	639	11kb_93.4%	OTUD7A,FAN1,TRPM1	OTUD7A,FAN1,TRPM1	CHRNA7,MTMR10	KLF13,CHRNA7,OTUD7A,MTMR10,FAN1,GOLGA8K,GOLGA8O,TRPM1	KLF13,ULK4P1,CHRNA7,OTUD7A,MTMR10,FAN1,DEPDC1P1,MIR211,WHAMMP1,RNU6-18P,DNM1P31,DNM1P32,GOLGA8K,HERC2P10,UBE2CP4,GOLGA8O,GOLGA8UP,RN7SL82P,RN7SL185P,RN7SL539P,RNU6-466P,LINC02256,LINC02352,MPHOSPH10P2,GOLGA6L23P,TRPM1	26	8	NA	NA	NA
chr4	72540732	72607060	66329	*	2132	0.918386	639	2kb_91.8%	ADAMTS3	ADAMTS3	ADAMTS3	ADAMTS3	ADAMTS3	1	1	NA	NA	NA
chr1	207494713	207668465	173753	*	7040	0.915341	638	7kb_91.5%				CR1,CR1L	CR1,CR1L,CDCA4P3,CD46P1	4	2	NA	NA	NA
chr12	11013394	11068544	55151	*	12232	0.913015	638	12kb_91.3%				TAS2R14,TAS2R46,TAS2R19,TAS2R31,PRH1	TAS2R14,TAS2R46,TAS2R19,TAS2R31,TAS2R63P,PRH1	6	5	NA	NA	NA
chr15	42939259	43140100	200842	*	1143	0.918635	638	1kb_91.9%	UBR1	UBR1	UBR1	UBR1,TMEM62	UBR1,TMEM62,SPCS2P1,FDPSP4,RPS3AP47	5	2	NA	NA	NA
chr16	31362011	31410331	48321	*	1176	0.918367	638	1kb_91.8%			ITGAX	ITGAD,ITGAX	ITGAD,ITGAX	2	2	NA	NA	NA
chr19	53430115	53465875	35761	*	25162	0.906486	638	25kb_90.6%				ZNF761,ZNF765	ZNF761,ZNF765,TPM3P9	3	2	NA	NA	NA
chr7	100355501	100371730	16230	*	2658	0.917231	637	3kb_91.7%				PILRB,PILRA	PILRB,PILRA,STAG3L5P-PVRIG2P-PILRB,MIR6840	4	2	NA	NA	NA
chrX	102365495	103080030	714536	*	2837	0.924216	636	3kb_92.4%		GPRASP2	NXF3	BEX1,NXF2B,GPRASP1,GPRASP2,RAB40AL,ARMCX5,BHLHB9,TMSB15A,TCP11X2,NXF3	BEX1,MTND2P2,NXF2B,GPRASP1,GPRASP2,RAB40AL,ARMCX5,BHLHB9,TMSB15A,ARMCX5-GPRASP2,MTND1P32,MTND4P32,MTND5P26,NUDT19P2,FOXN3P1,LINC00630,RNU6-589P,TCP11X2,BEND7P1,MTCO1P19,MTCO2P19,MTCO3P19,MTATP6P19,MTND6P32,MTCYBP32,H3P45,NXF3,NXF4	28	10	NA	NA	NA
chr19	43339077	43366767	27691	*	2150	0.917209	636	2kb_91.7%				CD177	CD177	1	1	NA	NA	NA
chr1	157529970	157632057	102088	*	12368	0.911546	635	12kb_91.2%				FCRL4,FCRL5	FCRL4,FCRL5	2	2	NA	NA	NA
chr11	58833509	58994963	161455	*	4954	0.914816	635	5kb_91.5%				GLYATL2,GLYATL1	GLYATL2,GLYATL1,GLYATL1P2,GLYATL1P1	4	2	NA	NA	NA
chr19	53396611	53443747	47137	*	16396	0.90949	635	16kb_90.9%				ZNF761,ZNF765	ZNF761,ZNF765,RPL39P36,TPM3P9	4	2	NA	NA	NA
chr19	54573281	54593627	20347	*	3821	0.914944	634	4kb_91.5%				LILRA1,LILRA2	LILRA1,LILRA2	2	2	NA	NA	NA
chrX	135021404	135051056	29653	*	1082	0.915896	633	1kb_91.6%				RTL8A,RTL8C,RTL8B	RTL8A,RTL8C,RTL8B	3	3	NA	NA	NA
chr22	20330134	21165748	835615	*	31643	0.978984	633	32kb_97.9%	SNAP29,SCARF2,LZTR1,PI4KA	SNAP29,SCARF2,CRKL,SERPIND1,LZTR1,PI4KA	PI4KA	SLC7A4,SNAP29,ZNF74,MED15,SCARF2,THAP7,CRKL,KLHL22,AIFM3,LRRC74B,SERPIND1,LZTR1,P2RX6,PI4KA	BCRP2,BCRP5,SLC7A4,SNAP29,ZNF74,MED15,KRT18P5,SLC9A3P2,POM121L4P,SCARF2,USP41,THAP7,CRKL,TUBA3FP,TMEM191A,KLHL22,AIFM3,MIR649,ABHD17AP4,P2RX6P,LRRC74B,POM121L7P,IGLL4P,SMPD4P1,THAP7-AS1,RNY1P9,TUBA3GP,RN7SL812P,RNU6-225P,SERPIND1,E2F6P2,CCDC74BP1,FAM230G,LINC01637,LZTR1,P2RX6,PI4KA	37	14	22q11.2_LCRB-D	0	209.3
chr19	57819749	57849876	30128	*	3845	0.914434	633	4kb_91.4%				ZNF586,ZNF587,ZNF814,ZNF587B	ZNF586,ZNF587,ZNF814,FKBP1AP1,ZNF587B	5	4	NA	NA	NA
chr1	15454045	15473454	19410	*	16801	0.907565	632	17kb_90.8%		CELA2A		CELA2A,CELA2B	CELA2A,CELA2B	2	2	NA	NA	NA
chr6	149912970	150022158	109189	*	10728	0.910328	632	11kb_91%				ULBP1,ULBP2,RAET1G,RAET1L	ULBP1,ULBP2,RAET1G,RAET1K,RAET1L,BTF3P10,RAET1E-AS1	7	4	NA	NA	NA
chr7	66662830	66738137	75308	*	11862	0.909796	632	12kb_91%			RABGEF1	RABGEF1	RABGEF1	1	1	NA	NA	NA
chr10	26952653	27321525	368873	*	5917	0.913132	632	6kb_91.3%	YME1L1,ACBD5	YME1L1,ACBD5,ANKRD26	ACBD5,ANKRD26	YME1L1,MASTL,ACBD5,ANKRD26	YME1L1,MASTL,ACBD5,ANKRD26,LRRC37A6P,RNU7-12P,ODAD2P1,RNU6-490P,RNU6-666P,RNU2-24P	10	4	NA	NA	NA
chr19	52715414	52833114	117701	*	1482	0.915655	632	1kb_91.6%				ZNF28,ZNF611,ZNF600	ZNF28,ZNF611,ZNF600,PABPN1P2	4	3	NA	NA	NA
chr19	52787966	52873622	85657	*	1417	0.915314	632	1kb_91.5%				ZNF28,ZNF320,ZNF468	ZNF28,ZNF320,ZNF468,PABPN1P2	4	3	NA	NA	NA
chr19	5863334	5876603	13270	*	1229	0.915378	632	1kb_91.5%				FUT5	FUT5	1	1	NA	NA	NA
chr6	32055844	32061390	5547	*	1011	0.914936	631	1kb_91.5%	TNXB	TNXB		TNXB	TNXB	1	1	NA	NA	NA
chr7	63993638	64005959	12322	*	1250	0.9152	631	1kb_91.5%				ZNF722P	ZNF722P	1	1	NA	NA	NA
chr7	149488798	149614746	125949	*	9487	0.911036	631	9kb_91.1%				ZNF746	ZNF767P,ZNF746	2	1	NA	NA	NA
chrX	55218690	55278710	60021	*	5167	0.912909	631	5kb_91.3%				PAGE5,PAGE3	PAGE5,PAGE3	2	2	NA	NA	NA
chr12	7872040	8018505	146466	*	1390	0.915108	631	1kb_91.5%				SLC2A3,SLC2A14	SLC2A3,SLC2A14,NANOGP1,HSPD1P12	4	2	NA	NA	NA
chr19	35349602	35362083	12482	*	1938	0.914345	631	2kb_91.4%				FFAR1,FFAR3	FFAR1,FFAR3	2	2	NA	NA	NA
chr1	155618490	155757496	139007	*	1617	0.918986	630	2kb_91.9%	GON4L,YY1AP1	GON4L,YY1AP1		GON4L,DAP3,YY1AP1	GON4L,MSTO2P,DAP3,YY1AP1	4	3	NA	NA	NA
chrX	135596675	135893654	296980	*	13485	0.907972	629	13kb_90.8%				CT45A2,SAGE1,CT45A1,CT45A3,CT45A5,CT45A6,CT45A7,CT45A8,CT45A9,CT45A10	CT45A2,SAGE1,CT45A1,CT45A3,CT45A5,CT45A6,MGAT2P2,MGAT2P1,CT45A7,CT45A8,CT45A9,CT45A10,SAGE2P,SAGE3P,SAGE4P	15	10	NA	NA	NA
chr11	58841232	59005723	164492	*	20901	0.904072	629	21kb_90.4%				GLYATL2,GLYATL1	GLYATL2,GLYATL1,GLYATL1P2,GLYATL1P1	4	2	NA	NA	NA
chr19	23871227	23966281	95055	*	5019	0.912134	629	5kb_91.2%				ZNF726	ZNF726	1	1	NA	NA	NA
chr5	149035461	149114866	79406	*	1272	0.913522	628	1kb_91.4%	SH3TC2	SH3TC2		SH3TC2	SH3TC2,MIR584,RNU6-732P,SH3TC2-DT	4	1	NA	NA	NA
chr1	103554220	103642653	88434	*	16141	0.905582	627	16kb_90.6%	RNPC3	RNPC3	RNPC3	RNPC3,AMY2A,AMY2B	ACTG1P4,RNPC3,AMY2A,AMY2B	4	3	NA	NA	NA
chr5	17485718	17573241	87524	*	3498	0.912236	627	3kb_91.2%				H3Y2,LINC02218,TAF11L2,TAF11L3,TAF11L4,TAF11L5,TAF11L6	H3Y2,LINC02218,TAF11L2,TAF11L3,TAF11L4,TAF11L5,TAF11L6,H3P17,H3P18	9	7	NA	NA	NA
chr6	32055842	32067652	11811	*	1010	0.912871	627	1kb_91.3%	TNXB	TNXB		TNXB	TNXB	1	1	NA	NA	NA
chr22	21203279	23384417	2181139	*	35000	0.949657	627	35kb_95%		MAPK1	TOP3B	BCR,SDF2L1,TOP3B,UBE2L3,VPREB1,YPEL1,RSPH14,HIC2,GGTLC2,ZNF280A,PPM1F,ZNF280B,CCDC116,YDJC,TMEM191C,RIMBP3B,RIMBP3C,IGLL5,GGT2,GNAZ,FAM246A,MAPK1,PPIL2,PRAME,RAB36	BCR,BCRP4,SDF2L1,TOP3B,TOP3BP1,UBE2L3,VPREB1,YPEL1,RSPH14,FBXW4P1,IGLVVI-22-1,IGLVVI-25-1,IGLVVII-41-1,IGLVIV-66-1,POM121L1P,HIC2,GGTLC2,ZNF280A,BMP6P1,SOCS2P2,ASH2LP1,PPM1F,ZNF280B,CCDC116,YDJC,MIR130B,MIR650,PI4KAP2,TMEM191C,MIR301B,RIMBP3B,RIMBP3C,ABHD17AP5,PRAMENP,POM121L8P,IGLL5,CES5AP1,BCRP6,BCRP8,PPM1F-AS1,PPP1R26P5,GGT2,RNA5SP493,MIR5571,GNAZ,RN7SKP63,RN7SKP221,RN7SL263P,RN7SL280P,BMS1P20…	145	25	22q11.2_LCRD-G	0	44.84
chr19	5831431	5843697	12267	*	1353	0.912786	627	1kb_91.3%				FUT3,FUT6	FUT3,FUT6	2	2	NA	NA	NA
chr3	9987586	10042731	55146	*	6487	0.910128	626	6kb_91%	FANCD2	FANCD2		EMC3,FANCD2	EMC3,CIDECP1,CYCSP10,FANCD2,RNU6-670P,EMC3-AS1	6	2	NA	NA	NA
chr5	141136520	141183648	47129	*	1223	0.91251	626	1kb_91.3%				PCDHB16,PCDHB5,PCDHB6,PCDHB7,PCDHB8	PCDHB16,PCDHB17P,PCDHB5,PCDHB6,PCDHB7,PCDHB8	6	5	NA	NA	NA
chr7	63795004	65042745	1247742	*	18409	0.91238	626	18kb_91.2%				ZNF107,ZNF117,ZNF138,ZNF273,ZNF722P,ZNF727,ZNF680,ZNF679,ZNF735,ZNF736,ERV3-1	ZNF107,ZNF117,ZNF138,ZNF273,ZNF722P,EEF1DP4,NMD3P1,ZNF727,ZNF680,ZNF679,ZNF735,ZNF736,ERV3-1,CCT6P3,VN1R34P,VN1R35P,VN1R36P,VN1R37P,VN1R38P,VN1R40P,VN1R42P,TRIM60P17,TRIM60P18,GABPAP,MTND1P2,MTND2P4,MTND3P2,SEPHS1P1,MTND4P2,MTND4LP2,GUSBP6,SLC25A1P3,RNU6-1229P,HNRNPCP7,LINC01005,YWHAEP1,BNIP3P42,BNIP3P11,MIR6839,ZNF680P1,ARAFP1,SAPCD2P1,MTCO1P8,MTCO2P8,MTCO3P8,MTATP6P18,MTDHP1,LINC02848	48	11	NA	NA	NA
chr19	21373228	21403115	29888	*	3280	0.911585	626	3kb_91.2%				ZNF493,ZNF738	ZNF493,ZNF738	2	2	NA	NA	NA
chr3	139005441	139043805	38365	*	1021	0.911851	625	1kb_91.2%	MRPS22	MRPS22		MRPS22,PRR23B,PRR23A,PRR23C	MRPS22,PRR23B,PRR23A,PRR23C	4	4	NA	NA	NA
chr15	82453484	85211803	2758320	*	85857	0.979559	625	86kb_98%	ALPK3,WDR73,AP3B2	RPS17,BNC1,HOMER2,ALPK3,WDR73,AP3B2	BTBD1,ADAMTSL3,PDE8A	RPS17,BNC1,SH3GL3,SLC28A1,BTBD1,TM6SF1,ADAMTSL3,HOMER2,ALPK3,SEC11A,FSD2,ZSCAN2,CPEB1,HDGFL3,WDR73,GOLGA6L4,C15orf40,ZNF592,WHAMM,RAMAC,AP3B2,NMB,PDE8A	RPS17,SCAND2P,BNC1,SH3GL3,SLC28A1,BTBD1,TM6SF1,ADAMTSL3,HOMER2,ALPK3,SEC11A,FSD2,ZSCAN2,CPEB1,HDGFL3,WDR73,GOLGA2P10,GOLGA6L4,CPEB1-AS1,C15orf40,ZNF592,CSPG4P5,GOLGA6L5P,WHAMM,RAMAC,FABP5P8,EFL1P1,SCARNA15,DNM1P38,DNM1P41,UBE2Q2P1,MIR4515,EGLN1P1,TUBAP4,UBE2Q2L,NIFKP8,RN7SL331P,RN7SL417P,RN7SL428P,RNU6-339P,RNU6-401P,RNU6-796P,RNU6-1339P,CSPG4P10,CSPG4P12,CSPG4P11,DNM1P51,LINC00933,UBE2Q2P6,GOLGA…	59	23	NA	NA	NA
chr17	43134928	43917206	782279	*	3028	0.913804	625	3kb_91.4%	BRCA1,SOST,MEOX1	BRCA1,SOST,MEOX1	DHX8,MPP3	BRCA1,SOST,DHX8,TMEM106A,CD300LG,DUSP3,ETV4,CFAP97D1,CCDC200,ARL4D,NBR1,MEOX1,MPP2,MPP3	RNU2-1,RNU2-4P,BRCA1,SOST,WHSC1L2P,FAM215A,NBR2,DHX8,TMEM106A,BRCA1P1,CD300LG,DUSP3,ETV4,CFAP97D1,MIR2117,CCDC200,LINC00910,RNU6-406P,RNU6-470P,RNU6-971P,RNU6-1137P,MIR2117HG,LINC02594,ARL4D,NBR1,MEOX1,MPP2,MPP3	28	14	NA	NA	NA
chr19	20291096	20788601	497506	*	6496	0.909483	625	6kb_90.9%				ZNF66,ZNF626,ZNF737	ZNF66,ZNF626,ZNF737,ZNF826P,MIR1270,VN1R78P,VN1R79P,BNIP3P19,BNIP3P20,BNIP3P22,BNIP3P23,BNIP3P24	12	3	NA	NA	NA
chr19	9650971	9688843	37873	*	7862	0.90842	625	8kb_90.8%				ZNF562	ZNF562,ZNF561-AS1,RPS4XP22	3	1	NA	NA	NA
chr5	140834461	140848573	14113	*	2240	0.911161	624	2kb_91.1%				PCDHA1,PCDHA2,PCDHA3,PCDHA4,PCDHA5,PCDHA6,PCDHA7,PCDHA8,PCDHA9	PCDHA1,PCDHA2,PCDHA3,PCDHA4,PCDHA5,PCDHA6,PCDHA7,PCDHA8,PCDHA9	9	9	NA	NA	NA
chr5	817643	823257	5615	*	1831	0.910978	624	2kb_91.1%				ZDHHC11	ZDHHC11	1	1	NA	NA	NA
chr7	64208368	64255720	47353	*	10637	0.906741	624	11kb_90.7%				ZNF679,ZNF735	ZNF679,ZNF735	2	2	NA	NA	NA
chrX	102126194	103586040	1459847	*	1341	0.92692	624	1kb_92.7%		GPRASP2	NXF3	BEX1,BEX3,RAB40A,TCEAL5,NXF2B,TCEAL6,GPRASP1,GPRASP2,RAB40AL,BEX4,ARMCX5,TCEAL4,BEX5,TCEAL7,TCEAL8,BHLHB9,TCEAL2,TCEAL9,TMSB15A,BEX2,TCP11X2,TCP11X1,NXF2,NXF3	BEX1,BEX3,RAB40A,TCEAL5,MTND2P2,NXF2B,TCEAL6,GPRASP1,GPRASP2,RAB40AL,BEX4,ARMCX5,TCEAL4,BEX5,TCEAL7,TCEAL8,BHLHB9,TCEAL2,TCEAL9,TMSB15A,BEX2,RPSAP59,ARMCX5-GPRASP2,MTND1P32,MTND4P32,MTND5P26,NUDT19P2,FOXN3P1,LINC00630,RNU6-589P,TCP11X2,TCP11X1,TCP11X3P,BEND7P1,MTCO1P19,MTCO2P19,MTCO3P19,MTATP6P19,MTND6P32,MTCYBP32,H3P45,NXF2,NXF3,NXF4	44	24	NA	NA	NA
chr11	70340504	70344601	4098	*	1022	0.986301	624	1kb_98.6%				PPFIA1	PPFIA1	1	1	NA	NA	NA
chr19	19787685	20605487	817803	*	1120	0.915179	624	1kb_91.5%				ZNF90,ZNF93,ZNF253,ZNF486,ZNF506,ZNF682,ZNF737	ZNF56P,ZNF90,ZNF93,ZNF253,ZNF486,ZNF506,ZNF682,ZNF737,ZNF826P,MIR1270,VN1R78P,BNIP3P9,BNIP3P10,BNIP3P13,BNIP3P15,BNIP3P16,BNIP3P17,BNIP3P18,BNIP3P19,BNIP3P20,BNIP3P22,BNIP3P23	22	7	NA	NA	NA
chr3	139019868	139043836	23969	*	1203	0.911056	623	1kb_91.1%	MRPS22	MRPS22		MRPS22,PRR23B,PRR23C	MRPS22,PRR23B,PRR23C	3	3	NA	NA	NA
chr6	29824572	30003253	178682	*	12806	0.90481	623	13kb_90.5%			HLA-A	HLA-A,HLA-G	ZNRD1ASP,HCG9,HCG4B,HCG4P8,HLA-W,HLA-U,HLA-T,MCCD1P1,DDX39BP1,DDX39BP2,MCCD1P2,HLA-A,HLA-G,HLA-H,HLA-K,MICD	16	2	NA	NA	NA
chr19	54573281	54630479	57199	*	2869	0.910073	623	3kb_91%				LILRA1,LILRA2,LILRB1	LILRA1,LILRA2,LILRB1	3	3	NA	NA	NA
chr4	197075	334213	137139	*	2002	0.91009	622	2kb_91%				ZNF718,ZNF732	ZNF718,ZNF876P,ZNF732	3	2	NA	NA	NA
chr1	248267942	248284843	16902	*	1199	0.909925	621	1kb_91%				OR2T33	OR2T33	1	1	NA	NA	NA
chr6	149937440	150008066	70627	*	2789	0.908928	621	3kb_90.9%				ULBP1,ULBP2	ULBP1,ULBP2,RAET1K,BTF3P10	4	2	NA	NA	NA
chr7	63993638	64260569	266932	*	1550	0.909677	621	2kb_91%				ZNF722P,ZNF727,ZNF679,ZNF735	ZNF722P,ZNF727,ZNF679,ZNF735,VN1R37P,VN1R38P,TRIM60P17,MTND1P2,MTND2P4,MTND3P2,MTND4P2,MTND4LP2,GUSBP6,LINC01005,SAPCD2P1,MTCO1P8,MTCO2P8,MTCO3P8,MTATP6P18	19	4	NA	NA	NA
chr7	143935171	143959909	24739	*	1188	0.909933	621	1kb_91%				OR2F1,OR2F2	OR2F1,OR2F2	2	2	NA	NA	NA
chrX	7844740	9007908	1163169	*	4190	0.930788	621	4kb_93.1%		ANOS1		VCX2,FAM9A,PNPLA4,VCX3B,ANOS1	VCX2,FAM9A,PNPLA4,VCX3B,MIR651,DRAXINP1,ANAPC15P1,NOLC1P1,ANOS1	9	5	NA	NA	NA
chr11	55361336	55485136	123801	*	8414	0.906703	621	8kb_90.7%				OR4A15	OR4A10P,OR4A13P,OR4A15,OR4A17P,OR4A9P,OR4A50P,OR4X7P	7	1	NA	NA	NA
chr12	11020753	11121371	100619	*	2546	0.908877	621	3kb_90.9%				TAS2R14,TAS2R43,TAS2R46,TAS2R19,TAS2R31,PRH1	TAS2R14,TAS2R43,TAS2R46,TAS2R19,TAS2R31,TAS2R63P,TAS2R64P,PRH1	8	6	NA	NA	NA
chr8	81634320	81693627	59308	*	1114	0.909336	620	1kb_90.9%	IMPA1	IMPA1		IMPA1	SLC10A5P1,IMPA1	2	1	NA	NA	NA
chr19	54589922	54626209	36288	*	6573	0.90674	620	7kb_90.7%				LILRA1,LILRA2,LILRB1	LILRA1,LILRA2,LILRB1	3	3	NA	NA	NA
chrX	52457851	52814024	356174	*	7207	0.906064	619	7kb_90.6%		SSX2		SSX2,SSX7,SSX2B,XAGE1B,XAGE5,SPANXN5,XAGE1A	SSX2,SSX7,SSX8P,SSX2B,XAGE1B,SSXP1,SSXP4,SSXP5,XAGE5,SPANXN5,RBM22P6,RBM22P7,XAGE1A,RNA5SP504,S100A11P8,S100A11P10	16	7	NA	NA	NA
chr17	60002600	60380104	377505	*	1946	0.983556	619	2kb_98.4%		CA4		CA4,USP32,HEATR6	CA4,USP32,HEATR6,TBC1D3P1,SCARNA20,RPL32P32,MIR4737,TBC1D3P1-DHX40P1,WFDC21P,HEATR6-DT,H3P42,SEPTIN7P12	12	3	NA	NA	NA
chr1	225886709	225937423	50715	*	2554	0.907596	618	3kb_90.8%	PYCR2	PYCR2,LEFTY2		PYCR2,LEFTY2,LEFTY1	PYCR2,LEFTY2,MIR6741,LEFTY1	4	3	NA	NA	NA
chrX	55073634	55218658	145025	*	5154	0.90648	618	5kb_90.6%				FAM104B,PAGE2,PAGE2B,MTRNR2L10	FAM104B,PAGE2,PAGE2B,MTRNR2L10,MTND1P30,MTND2P24,MTCO1P52	7	4	NA	NA	NA
chr12	7840426	7956239	115814	*	1960	0.908163	618	2kb_90.8%				SLC2A3,SLC2A14	SLC2A3,SLC2A14,NANOGP1	3	2	NA	NA	NA
chr17	35341659	35437050	95392	*	5326	0.906496	618	5kb_90.6%				SLFN12,SLFN13,SLFN11	SLFN12,SLFN13,SLFN11,UFM1P2	4	3	NA	NA	NA
chr7	74536524	76172167	1635644	*	5050	0.923366	617	5kb_92.3%	MDH2,NCF1,POR	MDH2,NCF1,POR		CCL24,CCL26,RCC1L,TRIM73,STYXL1,TMEM120A,RHBDD2,GTF2IRD2,GTF2IRD2B,POM121C,SPDYE5,CASTOR2,GTF2I,GTF2IRD1,HIP1,SPDYE12,SPDYE13,SPDYE14,SPDYE15,MDH2,NCF1,POR	CCL24,CCL26,RCC1L,TRIM73,STYXL1,NSUN5P1,TMEM120A,RHBDD2,GTF2IRD2,NCF1C,SNORA14A,GTF2IRD2B,STAG3L1,STAG3L2,POM121C,SPDYE5,CASTOR2,PHBP6,PHBP15,RPL7L1P3,MIR4651,GTF2I,GTF2IP1,GTF2IRD1,RNU6-863P,HIP1,SPDYE12,SPDYE13,SPDYE14,SPDYE15,GTF2IP7,GTF2I-AS1,PMS2P13,RABGEF1P3,MDH2,NCF1,PMS2P10,PMS2P2,PMS2P3,PMS2P5,POR	41	22	NA	NA	NA
chr11	126363904	126381102	17199	*	5380	0.905948	617	5kb_90.6%				ST3GAL4	ST3GAL4	1	1	NA	NA	NA
chr12	11026039	11128926	102888	*	12299	0.902594	617	12kb_90.3%				TAS2R14,TAS2R43,TAS2R46,TAS2R31,PRH1	TAS2R14,TAS2R43,TAS2R46,TAS2R31,TAS2R63P,TAS2R64P,PRH1	7	5	NA	NA	NA
chr19	52955454	52980320	24867	*	1086	0.907919	617	1kb_90.8%				ZNF816,ZNF816-ZNF321P	ZNF702P,ZNF816,ZNF816-ZNF321P	3	2	NA	NA	NA
chr19	53364964	53467013	102050	*	4305	0.906388	617	4kb_90.6%				ZNF761,ZNF765,ZNF525	ZNF761,ZNF765,ZNF525,RPL39P36,TPM3P9	5	3	NA	NA	NA
chr21	13676848	17565424	3888577	*	2322	0.959518	616	2kb_96%		NRIP1		SAMSN1,HSPA13,USP25,LIPI,CXADR,NRIP1,RBM11	SAMSN1,HSPA13,USP25,VDAC2P1,MIR99AHG,LINC01549,ABCC13,TERF1P1,FEM1AP1,LIPI,ANKRD20A18P,GAPDHP16,CXADRP1,ZNF114P1,RPS26P5,CXADR,CYCSP42,CYP4F29P,MIRLET7C,MIR125B2,MIR99A,RPL39P40,RHOT1P2,ERLEC1P1,CNN2P7,SAMSN1-AS1,PPP6R2P1,SNX18P13,BTF3L4P1,NEK4P1,GXYLT1P2,RBMX2P1,ANKRD20A11P,FAM207CP,RNA5SP488,RN7SL163P,RNU6-113P,RNU6-426P,RNU6-954P,RNU6-1326P,RNU1-98P,MIR8069,FRG2MP,SNORD74B,LINC02246,LONRF2P5,L…	53	7	NA	NA	NA
chr6	32312477	32318958	6482	*	3944	0.90568	615	4kb_90.6%				TSBP1	TSBP1,TSBP1-AS1	2	1	NA	NA	NA
chr10	14980512	14992697	12186	*	2796	0.905937	615	3kb_90.6%				MEIG1	OR7E110P,MEIG1	2	1	NA	NA	NA
chr13	28778499	29038899	260401	*	3795	0.905402	615	4kb_90.5%				MTUS2	MTUS2,POM121L13P	2	1	NA	NA	NA
chr19	36787119	37796627	1009509	*	3441	0.911654	615	3kb_91.2%			ZNF585A,ZNF570,ZNF527	ZNF345,ZNF383,ZNF420,ZNF569,ZNF571,ZNF540,ZNF568,ZNF585A,ZNF570,ZNF573,ZNF781,ZNF607,ZNF527,ZFP30,ZNF585B,ZNF790,ZNF793,ZNF829,ZNF875	ZNF345,ZNF383,ZNF420,ZNF569,ZNF571,ZNF540,ZNF568,ZNF585A,ZNF570,ZNF573,ZNF781,ZNF790-AS1,ZNF607,ZNF527,ZFP30,ZNF585B,ZNF790,ZNF793,ZNF829,RPL31P61,ZNF571-AS1,ZNF875,LINC01535,ZNF793-AS1,SELENOKP1	25	19	NA	NA	NA
chr3	98148100	98190216	42117	*	4452	0.90566	615	4kb_90.6%				OR5H14,OR5H15	OR5H14,OR5H15	2	2	NA	NA	NA
chr12	52447066	52487596	40531	*	5149	0.904447	614	5kb_90.4%		KRT6C,KRT6A,KRT6B		KRT6C,KRT6A,KRT6B	KRT6C,KRT6A,KRT6B	3	3	NA	NA	NA
chr19	53364790	53431091	66302	*	4244	0.905042	614	4kb_90.5%				ZNF765,ZNF525	ZNF765,ZNF525,RPL39P36	3	2	NA	NA	NA
chr2	233712585	233726328	13744	*	8946	0.901967	613	9kb_90.2%				UGT1A10,UGT1A4,UGT1A5,UGT1A6,UGT1A7,UGT1A8,UGT1A9	UGT1A10,UGT1A4,UGT1A5,UGT1A6,UGT1A7,UGT1A8,UGT1A9,RPL17P11	8	7	NA	NA	NA
chr5	141241032	141246690	5659	*	1149	0.906005	613	1kb_90.6%				PCDHB15	PCDHB19P,PCDHB15	2	1	NA	NA	NA
chr11	75073779	75107315	33537	*	1330	0.906015	613	1kb_90.6%			SLCO2B1	SLCO2B1,OR2AT4	SLCO2B1,OR2AT4,NPM1P50	3	2	NA	NA	NA
chr13	63742334	67911459	4169126	*	3137	0.946127	613	3kb_94.6%				PCDH9	STARP1,OR7E104P,OR7E111P,LGMNP1,LINC00355,OR7E156P,NFYAP1,RPSAP53,NPM1P22,HNRNPA3P5,PCDH9-AS2,PCDH9-AS1,PCDH9-AS3,PCDH9-AS4,MIR4704,MIR548X2,PPP1R2P10,TRIM60P19,RNU6-81P,RNU7-87P,LINC00364,LINC01052,BCRP9,OR7E33P,PCDH9	25	1	NA	NA	NA
chr22	38982097	39020868	38772	*	5026	0.9039	613	5kb_90.4%				APOBEC3A,APOBEC3B,APOBEC3C	APOBEC3A,APOBEC3B,APOBEC3C,APOBEC3B-AS1	4	3	NA	NA	NA
chr7	65805068	66882570	1077503	*	19999	0.902745	612	20kb_90.3%	KCTD7,GUSB,ASL	KCTD7,GUSB,ASL	RABGEF1,GUSB	TPST1,RABGEF1,CRCP,VKORC1L1,KCTD7,GUSB,ASL	TPST1,RABGEF1,CRCP,VKORC1L1,KCTD7,LINC00174,SKP1P1,RPL35P5,GTF2IRD1P1,GUSB,RNU6-313P,RNU6-912P,RNU6-973P,SAPCD2P3,GTF2IP9,GTF2IP23,RABGEF1P1,RABGEF1P2,ASL	19	7	NA	NA	NA
chr12	131960843	132104211	143369	*	1069	0.980355	612	1kb_98%				EP400	EP400,EP400P1,SNORA49	3	1	NA	NA	NA
chr2	108493300	109841438	1348139	*	29229	0.975264	611	29kb_97.5%	EDAR	EDAR,RANBP2	GCC2	SEPTIN10,GCC2,SH3RF3,SOWAHC,CCDC138,EDAR,RGPD5,LIMS1,RANBP2	SEPTIN10,GCC2,SH3RF3,SOWAHC,CCDC138,GCC2-AS1,EDAR,RGPD5,RPL22P11,RPL10P5,RPL39P16,RPL37P12,MIR4266,MIR4265,SNRPGP9,LIMS1-AS1,SH3RF3-AS1,BMS1P19,SRSF3P6,LIMS1,RANBP2	21	9	NA	NA	NA
chr5	150895442	150930781	35340	*	1043	0.905081	611	1kb_90.5%				ZNF300,IRGM	ZNF300,ZNF300P1,IRGM	3	2	NA	NA	NA
chr7	63457932	64019072	561141	*	5463	0.903716	611	5kb_90.4%				ZNF722P	ZNF722P,NMD3P1,PHKG1P2,TNRC18P2,VN1R34P,VN1R35P,VN1R36P,SEPTIN7P5,MIR4283-2,GABPAP,SLC29A4P2,SLC25A1P3,CICP24,ARAFP1,LINC02848	15	1	NA	NA	NA
chr7	63791783	65874062	2082280	*	24195	0.911221	611	24kb_91.1%				ZNF107,ZNF117,ZNF138,ZNF273,ZNF92,VKORC1L1,ZNF722P,ZNF727,ZNF680,ZNF679,ZNF735,ZNF736,ERV3-1	ZNF107,ZNF117,ZNF138,ZNF273,ZNF92,VKORC1L1,INTS4P1,INTS4P2,ZNF722P,EEF1DP4,NMD3P1,ZNF727,ZNF680,ZNF679,ZNF735,ZNF736,SNORA22,CCT6P1,ERV3-1,CCT6P3,VN1R34P,VN1R35P,VN1R36P,VN1R37P,VN1R38P,VN1R40P,VN1R42P,RSL24D1P3,TRIM60P17,TRIM60P18,GABPAP,MTND1P2,MTND2P4,MTND3P2,SEPHS1P1,MTND4P2,MTND4LP2,GUSBP6,SLC25A1P3,RNU6-912P,RNU6-973P,RNU6-1229P,HNRNPCP7,LINC01005,YWHAEP1,BNIP3P42,BNIP3P11,MIR6839,ZNF680P1,…	62	13	NA	NA	NA
chr7	51385634	56521927	5136294	*	56061	0.942563	611	56kb_94.3%	EGFR,PSPH	CHCHD2,ZNF713,EGFR,PSPH		MRPS17,CCT6A,SEC61G,SUMF2,CHCHD2,ZNF713,POM121L12,VSTM2A,EGFR,SEPTIN14,VOPP1,NIPSNAP2,NUPR2,LANCL2,PHKG1,PSPH	RNU1-14P,MRPS17,CALM1P2,CCT6A,SEC61G,SUMF2,CHCHD2,ZNF713,CCNJP1,FKBP9P1,POM121L12,VSTM2A,EGFR,SNORA15,SEPTIN14,CDC42P2,VOPP1,RPL31P35,CICP8,NMD3P2,CICP11,CICP12,SUMO2P3,RBM22P3,EGFR-AS1,SEC61G-DT,NIPSNAP2,TUBBP6,HAUS6P1,NUPR2,ROBO2P1,RN7SKP218,RN7SL292P,RNU6-389P,RNU6-1052P,RNU6-1125P,RNU6-1126P,RNU6-1335P,RNU2-29P,ELDR,SLC25A5P3,VSTM2A-OT1,LINC01445,HAUS6P3,LINC01446,RAC1P9,RNF138P2,SGO1P2,SEPTI…	58	16	NA	NA	NA
chrX	34458686	34946244	487559	*	1348	0.905045	611	1kb_90.5%				TMEM47,FAM47B	TMEM47,FAM47B	2	2	NA	NA	NA
chrX	102711534	102745146	33613	*	1558	0.909499	611	2kb_90.9%		GPRASP2		GPRASP2,BHLHB9	GPRASP2,BHLHB9,ARMCX5-GPRASP2	3	2	NA	NA	NA
chr10	46202663	50672700	4470038	*	2182	0.968378	611	2kb_96.8%	SLC18A3,CHAT,ERCC6,RBP3	SLC18A3,CHAT,ERCC6,GDF2,RBP3	WASHC2A,OGDHL,C10orf71,ERCC6	SLC18A3,SYT15,ASAH2,CHAT,FAM170B,DRGX,LRRC18,ANXA8L1,WASHC2A,PTPN20,AGAP9,AGAP6,ZNF488,TIMM23B,FAM25C,FAM25G,GPRIN2,OGDHL,VSTM4,C10orf71,TMEM273,ANTXRL,C10orf53,FRMPD2,WDFY4,SGMS1,ARHGAP22,ERCC6,GDF10,GDF2,TIMM23B-AGAP6,NPY4R2,ANXA8,MAPK8,PARG,NPY4R,RBP3	RHEBP1,SLC18A3,SLC9A3P1,FRMPD2B,SYT15,ASAH2,MAPK6P6,CHAT,FAM170B,DRGX,LRRC18,ANXA8L1,WASHC2A,PTPN20,PTPN20CP,AGAP9,AGAP6,AGAP13P,ZNF488,TIMM23B,FAM25BP,FAM25C,FAM25G,BMS1P1,BMS1P2,BMS1P7,AGAP14P,AGAP12P,GPRIN2,CTSLP2,CTSLP3,OGDHL,VSTM4,C10orf71,TMEM273,ANTXRL,C10orf53,FRMPD2,WDFY4,SGMS1,ARHGAP22,DUSP8P1,SHLD2P1,SLC9A3P3,SHLD2P3,ERCC6,RPL35AP24,RPL13AP19,RPL21P89,RPS6P14,MIR4294,GDF10,GDF2,ARHGAP2…	85	37	NA	NA	NA
chr13	39142404	39330571	188168	*	1349	0.905115	611	1kb_90.5%				LHFPL6	NXT1P1,LHFPL6	2	1	NA	NA	NA
chr19	19942369	20266503	324135	*	1379	0.905004	611	1kb_90.5%				ZNF90,ZNF93,ZNF486,ZNF682	ZNF90,ZNF93,ZNF486,ZNF682,BNIP3P13,BNIP3P15,BNIP3P16,BNIP3P17	8	4	NA	NA	NA
chr19	34663839	34730870	67032	*	2342	0.903928	610	2kb_90.4%				ZNF302,SCGB2B2	ZNF302,SCGB2B2	2	2	NA	NA	NA
chr2	217941806	218063850	122045	*	2136	0.903558	609	2kb_90.4%				TNS1,RUFY4	TNS1,RUFY4,TNS1-AS1,CXCR2P1	4	2	NA	NA	NA
chr17	30730928	31936301	1205374	*	47729	0.973622	609	48kb_97.4%		RNF135,NF1	CRLF3,UTP6	ADAP2,CRLF3,UTP6,RNF135,ATAD5,TEFM,COPRS,RAB11FIP4,EVI2A,EVI2B,NF1,OMG	ADAP2,CRLF3,UTP6,RNF135,ATAD5,TEFM,COPRS,RAB11FIP4,MIR193A,DPRXP4,SUZ12P1,MIR365B,EVI2A,EVI2B,AK4P1,MIR4724,MIR4725,MIR4733,RN7SL45P,RN7SL79P,RN7SL138P,RNU6ATAC7P,RNU6-298P,RNU6-1134P,GPR160P2,MIR4733HG,NF1,OMG	28	12	NA	NA	NA
chr22	21206521	24255497	3048977	*	31616	0.966915	609	32kb_96.7%	IGLL1	SMARCB1,CHCHD10,IGLL1,MAPK1	TOP3B,CABIN1	BCR,SDF2L1,SMARCB1,TOP3B,UBE2L3,VPREB1,VPREB3,YPEL1,ZNF70,RSPH14,DERL3,SLC2A11,C22orf15,CHCHD10,HIC2,GGTLC2,ZNF280A,PPM1F,ZNF280B,CABIN1,CCDC116,GSTT4,YDJC,DDT,DRICH1,SUSD2,RGL4,GSTT2B,DDTL,TMEM191C,RIMBP3B,RIMBP3C,IGLL5,GGT2,GGT5,GNAZ,GSTT2,FAM246A,IGLL1,MAPK1,MIF,MMP11,PPIL2,PRAME,RAB36	BCR,BCRP4,SDF2L1,SMARCB1,TOP3B,TOP3BP1,UBE2L3,VPREB1,VPREB3,YPEL1,ZNF70,RSPH14,FBXW4P1,DERL3,SLC2A11,C22orf15,CHCHD10,IGLVVI-22-1,IGLVVI-25-1,IGLVVII-41-1,IGLVIV-66-1,POM121L1P,HIC2,GGTLC2,ZNF280A,BMP6P1,SOCS2P2,ASH2LP1,PPM1F,ZNF280B,CABIN1,ZDHHC8P1,CCDC116,GSTT4,YDJC,DDT,MIF-AS1,DRICH1,POM121L9P,SUSD2,MIR130B,RGL4,MIR650,GGTLC4P,GSTT2B,DDTL,PI4KAP2,TMEM191C,MIR301B,RIMBP3B,RIMBP3C,ABHD17AP5,PRAM…	176	45	22q11.2_LCRD-H	11.87	59.79
chr2	106394258	110504758	4110501	*	71890	0.982932	608	72kb_98.3%	SLC5A7,EDAR,NPHP1	SLC5A7,EDAR,NPHP1,RANBP2	GCC2	ST6GAL2,SULT1C2,SULT1C4,SLC5A7,SEPTIN10,CD8B2,GCC2,SH3RF3,SOWAHC,CCDC138,MTLN,EDAR,LIMS3,RGPD3,RGPD4,RGPD5,SULT1C3,LIMS4,LIMS1,MALL,NPHP1,RANBP2	ST6GAL2,SULT1C2,SULT1C4,SLC5A7,SEPTIN10,PPP1R2P5,CD8B2,GCC2,SH3RF3,SOWAHC,CCDC138,LINC01106,MTLN,GCC2-AS1,EDAR,LIMS3,EEF1A1P12,RGPD3,RGPD4,RGPD5,SULT1C3,SULT1C2P1,RPL22P11,RPL10P5,RPL39P16,RPL22P8,RPL37P12,MIR4266,MIR4267,MIR4265,SNRPGP9,LIMS4,LIMS1-AS1,ST6GAL2-IT1,MIR4436B1,GMCL1P2,MIR4436B2,SH3RF3-AS1,GPAA1P1,GACAT1,BMS1P19,ZBTB45P1,ZBTB45P2,LINC01123,RGPD4-AS1,GPAA1P2,WASF1P1,LINC01593,LINC015…	64	22	NA	NA	NA
chr10	36422126	37605756	1183631	*	5522	0.908729	608	6kb_90.9%				ANKRD30A,MTRNR2L7	ANKRD30A,NAMPTP1,MTRNR2L7,VN1R53P,MTND1P18,MTND4P18,MTND5P17,MKNK2P1,ARL6IP1P2,TMEM161BP1,TACC1P1,RN7SL314P,RNU6-811P,LINC00993	14	2	NA	NA	NA
chr1	248000150	248048951	48802	*	2343	0.903116	608	2kb_90.3%				OR2L3,OR2L5,OR2L2	OR2L3,OR2L5,OR2L6P,OR2L2	4	3	NA	NA	NA
chr19	52787890	52980462	192573	*	1537	0.902407	607	2kb_90.2%				ZNF28,ZNF320,ZNF816,ZNF468,ZNF888,ZNF816-ZNF321P	ZNF28,ZNF321P,ZNF320,ZNF702P,ZNF816,ZNF468,ZNF888,ZNF816-ZNF321P,PABPN1P2	9	6	NA	NA	NA
chr19	52871901	52980104	108204	*	3181	0.901603	606	3kb_90.2%				ZNF320,ZNF816,ZNF888,ZNF816-ZNF321P	ZNF321P,ZNF320,ZNF702P,ZNF816,ZNF888,ZNF816-ZNF321P	6	4	NA	NA	NA
chrX	102650575	102745152	94578	*	1544	0.906736	605	2kb_90.7%		GPRASP2		GPRASP1,GPRASP2,BHLHB9	GPRASP1,GPRASP2,BHLHB9,ARMCX5-GPRASP2,RNU6-589P,BEND7P1	6	3	NA	NA	NA
chr17	20233524	20948278	714755	*	1607	0.903547	604	2kb_90.4%			SPECC1	LGALS9B,SPECC1,CDRT15L2	RNASEH1P1,SCDP1,MEIS3P2,COTL1P2,LGALS9B,CCDC144CP,SRP68P3,UPF3AP2,SPECC1,TBC1D3P3,CCDC144NL,ABHD17AP6,CDRT15L2,NOS2P3,KRT16P3,KRT16P5,HNRNPA1P19,USP32P3,ZSWIM5P2,RNFT1P3,OLA1P2,RNU6-467P,RNU6-1057P,RNU6-1178P,YWHAEP3,TNPO1P3,KRT17P6,KRT17P7,CCDC144NL-AS1,LINC02088	30	3	NA	NA	NA
chrX	101560470	101628677	68208	*	1072	0.901119	603	1kb_90.1%				ARMCX3,ARMCX6	ARMCX3,ARMCX6,ARMCX3-AS1,ARMCX7P	4	2	NA	NA	NA
chr16	18880771	21464460	2583690	*	60817	0.969219	603	61kb_96.9%	ZP2,COQ7	UMOD,ZP2,COQ7,CRYM,VPS35L	ZP2,TMC5,CCP110,VPS35L,PDILT	ACSM3,UMOD,ZP2,GPRC5B,ACSM1,GPR139,COQ7,TMC5,TMC7,THUMPD1,SYT17,CRYM,CCP110,VPS35L,REXO5,LYRM1,ACSM5,ANKS4B,ITPRIPL2,PDILT,IQCK,DCUN1D3,NPIPB3,DNAH3,GDE1,SMG1,LDAF1,ERI2,ACSM2B,ACSM2A,KNOP1,CLEC19A,GP2	ACSM3,UMOD,ZP2,GPRC5B,ACSM1,GPR139,COQ7,TMC5,TMC7,THUMPD1,SYT17,CRYM,CCP110,VPS35L,REXO5,LYRM1,ACSM5,ANKS4B,ITPRIPL2,PDILT,IQCK,DCUN1D3,NPIPB3,DNAH3,GDE1,SMG1,LDAF1,ERI2,ACSM2B,SNX29P1,ACSM2A,KNOP1,CRYM-AS1,CLEC19A,SNRPEP3,GP2,RNU4-46P,RNU6-944P,RNU6-1340P,LARP7P2,SMG1P3,ACSM5P1,LINC02858,COQ7-DT,SMG1-DT	45	33	NA	NA	NA
chr17	30628892	31024543	395652	*	18348	0.967408	603	18kb_96.7%		RNF135	CRLF3	ADAP2,CRLF3,RNF135,ATAD5,TEFM	ADAP2,CRLF3,RNF135,LRRC37BP1,ATAD5,TEFM,DPRXP4,SUZ12P1,RN7SL138P,RN7SL316P,RNU6-298P	11	5	NA	NA	NA
chr12	9411484	11497901	2086418	*	1834	0.917666	602	2kb_91.8%	CLEC7A	CLEC7A		KLRF1,CLEC2D,CLEC7A,TAS2R7,TAS2R8,TAS2R9,TAS2R10,TAS2R13,TAS2R14,CD69,PRR4,KLRK1,TAS2R43,TAS2R46,TAS2R50,TAS2R42,STYK1,TAS2R19,TAS2R20,TAS2R30,TAS2R31,CLEC2B,CLEC2A,YBX3,CLEC1A,CLEC1B,MAGOHB,TMEM52B,CLEC9A,CLEC12A,CLEC12B,KLRF2,GABARAPL1,EIF2S3B,KLRC4-KLRK1,SMIM10L1,KLRB1,KLRC1,KLRC2,KLRC3,KLRC4,KLRD1,OLR1,PRB1,PRB2,PRB3,PRB4,PRH1,PRH2	KLRF1,CLEC2D,CLEC7A,TAS2R7,TAS2R8,TAS2R9,TAS2R10,TAS2R13,TAS2R14,CD69,PRR4,KLRK1,TAS2R43,TAS2R46,TAS2R50,TAS2R42,STYK1,TAS2R15P,TAS2R19,TAS2R20,TAS2R30,TAS2R31,CLEC2B,TAS2R63P,TAS2R64P,CLEC2A,YBX3,CLEC1A,CLEC1B,CLECL1,MAGOHB,TMEM52B,CLEC9A,DDX12P,CLEC12A,CLEC12B,KLRF2,GABARAPL1,HIGD1AP8,EIF2S3B,GOT2P3,RN7SKP161,RNU6-700P,KLRC4-KLRK1,HNRNPABP1,SLC25A39P2,HSPE1P12,SMIM10L1,GCNAP1,LINC02366,LINC0239…	73	49	NA	NA	NA
chr5	140808360	140829264	20905	*	1151	0.900087	601	1kb_90%				PCDHA1,PCDHA2,PCDHA3,PCDHA4,PCDHA5,PCDHA6	PCDHA1,PCDHA2,PCDHA3,PCDHA4,PCDHA5,PCDHA6	6	6	NA	NA	NA
chr3	13928403	14803858	875456	*	4034	0.901587	599	4kb_90.2%	XPC,CCDC174	XPC,CCDC174,TMEM43	XPC	SLC6A6,XPC,LSM3,GRIP2,C3orf20,CHCHD4,CCDC174,TMEM43	SLC6A6,XPC,LSM3,GRIP2,C3orf20,CHCHD4,LINC02011,CCDC174,TMEM43,TPRXL,VN1R21P,RNA5SP124,FGD5P1,RHBDF1P1,RNU6-905P,LINC01267,XPC-AS1,LINC02922	18	8	NA	NA	NA
chr22	21114972	24646049	3531078	*	15518	0.974868	599	16kb_97.5%	UPB1,GGT1,IGLL1	SMARCB1,CHCHD10,UPB1,SPECC1L,GGT1,IGLL1,MAPK1	TOP3B,CABIN1,GGT1	BCR,SDF2L1,SMARCB1,SNRPD3,TOP3B,UBE2L3,VPREB1,VPREB3,YPEL1,ZNF70,RSPH14,DERL3,GUCD1,SLC2A11,C22orf15,CHCHD10,UPB1,HIC2,GGTLC2,ZNF280A,PPM1F,ZNF280B,CABIN1,ADORA2A,CCDC116,GSTT4,YDJC,DDT,DRICH1,SPECC1L,SUSD2,RGL4,LRRC75B,GSTT2B,DDTL,TMEM191C,RIMBP3B,RIMBP3C,IGLL5,GGT1,GGT2,GGT5,GNAZ,GSTT2,SPECC1L-ADORA2A,FAM246A,IGLL1,MAPK1,MIF,MMP11,PPIL2,PRAME,RAB36	BCR,BCRP2,BCRP3,BCRP4,SDF2L1,SMARCB1,SNRPD3,TOP3B,TOP3BP1,UBE2L3,VPREB1,VPREB3,YPEL1,ZNF70,RSPH14,FBXW4P1,DERL3,GUCD1,SLC2A11,C22orf15,CHCHD10,IGLVVI-22-1,IGLVVI-25-1,IGLVVII-41-1,IGLVIV-66-1,UPB1,POM121L1P,HIC2,GGTLC2,ZNF280A,BMP6P1,SOCS2P2,ASH2LP1,PPM1F,ZNF280B,CABIN1,ADORA2A,ZDHHC8P1,CCDC116,GSTT4,YDJC,DDT,MIF-AS1,DRICH1,SPECC1L,POM121L9P,SUSD2,MIR130B,RGL4,MIR650,FAM230B,LRRC75B,GGTLC4P,GSTT2…	192	53	NA	NA	NA
chr2	108595887	109888416	1292530	*	5892	0.977597	593	6kb_97.8%	EDAR	EDAR,RANBP2		SEPTIN10,SH3RF3,SOWAHC,CCDC138,EDAR,RGPD5,LIMS1,RANBP2	SEPTIN10,SH3RF3,SOWAHC,CCDC138,EDAR,RGPD5,RPL22P11,RPL10P5,RPL39P16,RPL37P12,MIR4266,MIR4265,SNRPGP9,LIMS1-AS1,SH3RF3-AS1,BMS1P19,SRSF3P6,LIMS1,RANBP2	19	8	NA	NA	NA
chr15	75763388	77934276	2170889	*	7694	0.930855	593	8kb_93.1%	SCAPER,LINGO1,ETFA	SCAPER,LINGO1,ETFA,PSTPIP1	SCAPER,PEAK1,ETFA,PSTPIP1	SCAPER,FBXO22,TSPAN3,ISL2,UBE2Q2,LINGO1,TMEM266,PEAK1,NRG4,ETFA,HMG20A,PSTPIP1,RCN2	TYRO3P,SCAPER,FBXO22,TSPAN3,ISL2,UBE2Q2,LINGO1,TMEM266,LINGO1-AS1,PEAK1,NRG4,KRT8P23,ETFA,MIR3713,RN7SKP217,RN7SL214P,RN7SL278P,RN7SL319P,RN7SL510P,DNM1P49,CSPG4P13,GOLGA6FP,HMG20A,LINGO1-AS2,GOLGA6EP,PSTPIP1,RCN2	27	13	NA	NA	NA
chrX	141695080	143529958	1834879	*	2073	0.909793	592	2kb_91%				MAGEC2,SPANXD,MAGEC3,SPANXN3,SPANXN4,MAGEC1	MAGEC2,SPANXD,MAGEC3,SPANXN3,SPANXN4,MTND1P33,RNA5SP516,PGBD4P6,RN7SKP81,RN7SKP149,MTND2P39,MAGEC1	12	6	NA	NA	NA
chrX	141581353	143529958	1948606	*	2072	0.909266	589	2kb_90.9%				SPANXA1,MAGEC2,SPANXA2,SPANXD,MAGEC3,SPANXN3,SPANXN4,MAGEC1	SPANXA1,MAGEC2,SPANXA2,SPANXD,MAGEC3,SPANXA2-OT1,SPANXN3,SPANXN4,MTND1P33,RNA5SP516,PGBD4P6,RN7SKP81,RN7SKP149,MTND2P39,MAGEC1	15	8	NA	NA	NA
chr16	18879284	21895270	3015987	*	54734	0.969854	589	55kb_97%	ZP2,OTOA,COQ7	UMOD,ZP2,OTOA,COQ7,CRYM,VPS35L	ZP2,OTOA,TMC5,CCP110,VPS35L,PDILT	ACSM3,UMOD,ZP2,GPRC5B,OTOA,ACSM1,GPR139,COQ7,TMC5,TMC7,THUMPD1,SYT17,CRYM,CCP110,METTL9,VPS35L,REXO5,LYRM1,ACSM5,ANKS4B,ITPRIPL2,PDILT,IQCK,DCUN1D3,NPIPB3,DNAH3,GDE1,SMG1,LDAF1,ERI2,ACSM2B,ACSM2A,KNOP1,CLEC19A,NPIPB4,GP2,IGSF6	ACSM3,UMOD,ZP2,GPRC5B,OTOA,ACSM1,GPR139,COQ7,TMC5,TMC7,THUMPD1,SYT17,CRYM,CCP110,METTL9,VPS35L,REXO5,SLC7A5P2,LYRM1,ACSM5,ANKS4B,ITPRIPL2,PDILT,IQCK,DCUN1D3,NPIPB3,DNAH3,GDE1,SMG1,LDAF1,ERI2,RRN3P1,ACSM2B,SNX29P1,ACSM2A,KNOP1,CRYM-AS1,CLEC19A,MIR3680-1,NPIPB4,SNRPEP3,GP2,RNU4-46P,RNU6-196P,RNU6-944P,RNU6-1005P,RNU6-1340P,LARP7P2,SMG1P3,SMG1P4,ACSM5P1,LINC02858,COQ7-DT,SMG1-DT,IGSF6	55	37	NA	NA	NA
chrY	6389590	9729003	3339414	*	32200	0.908975	587	32kb_90.9%		TBL1Y		TSPY1,TBL1Y,TSPY3,TSPY4,TSPY8,TSPY9P,TSPY10,AMELY	TSPY1,TTTY7,TTTY8,TTTY11,TTTY12,GPR143P,TBL1Y,TTTY18,TTTY19,TTTY20,TTTY21,FAM197Y2,RBMY1A3P,RBMY3AP,CDY3P,OFD1P3Y,RBMY2KP,RBMY2HP,TSPY12P,RBMY2JP,ATP5PFP1,RFTN1P1,TSPY3,TSPY6P,TSPY7P,TSPY4,TTTY7B,FAM197Y1,FAM197Y3,FAM197Y4,FAM197Y5,FAM197Y6,FAM197Y7,FAM197Y8,TSPY8,TSPY9P,TSPY10,TSPY15P,TTTY8B,TSPY16P,TSPY17P,USP9YP4,TTTY21B,TTTY1B,TTTY2B,ELOCP4,ZNF736P7Y,ZNF736P8Y,ZNF736P9Y,TRIM60P3Y,ZNF736P10Y,G…	69	8	NA	NA	NA
chr6	29944039	30491054	547016	*	1045	0.908134	586	1kb_90.8%			HLA-A	TRIM39,TRIM10,TRIM26,POLR1H,TRIM15,TRIM31,RNF39,TRIM40,RPP21,TRIM39-RPP21,HLA-A,HLA-E,PPP1R11	TRIM39,TRIM10,TRIM26,POLR1H,ZNRD1ASP,TRIM15,TRIM31,RNF39,PAIP1P1,TRIM40,HLA-N,HCG9,RPP21,TMPOP1,RANP1,SUCLA2P1,UBQLN1P1,HLA-W,HCG18,TRIM26BP,HCG17,DDX39BP2,MCCD1P2,ETF1P1,TRIM39-RPP21,TRIM31-AS1,HLA-A,HLA-E,HLA-J,HLA-L,MICC,MICD,PPP1R11	33	13	NA	NA	NA
chr13	19219714	19741588	521875	*	1122	0.907308	586	1kb_90.7%			MPHOSPH8	TPTE2,PSPC1,MPHOSPH8	TPTE2,PSPC1,CYCSP32,MRPL3P1,MPHOSPH8,ESRRAP1,PARP4P2,GOLM2P1,MRPS31P2,ANKRD26P3,SLC25A15P2,CCNQP3,PSPC1P1,LINC00350,LINC00421,RN7SL166P,PSPC1-AS2	17	3	NA	NA	NA
chr7	84983494	87521399	2537906	*	1305	0.91954	585	1kb_92%	ABCB4	ABCB4	SEMA3D,ELAPOR2,ABCB1,ABCB4	SEMA3D,DMTF1,TMEM243,ELAPOR2,CROT,ABCB1,ABCB4,GRM3	SEMA3D,DMTF1,TP53TG1,TMEM243,ELAPOR2,CROT,HNRNPA1P8,ABCB1,GRM3-AS1,SOCS5P1,HSPA8P16,ABCB4,GRM3,LINC00972,DYNLL1P7,DMTF1-AS1	16	8	NA	NA	NA
chr7	53140301	57861687	4721387	*	21253	0.944102	585	21kb_94.4%	EGFR,PSPH	CHCHD2,ZNF713,EGFR,PSPH		MRPS17,CCT6A,SEC61G,SUMF2,CHCHD2,ZNF713,ZNF479,VSTM2A,EGFR,ZNF716,SEPTIN14,VOPP1,NIPSNAP2,NUPR2,LANCL2,PHKG1,PSPH	RNU1-14P,MRPS17,CALM1P2,CCT6A,SEC61G,SUMF2,CHCHD2,ZNF713,CCNJP1,ZNF479,FKBP9P1,VSTM2A,EGFR,ZNF716,SNORA15,SEPTIN14,PHKG1P4,CDC42P2,TNRC18P3,VOPP1,RPL31P35,VN1R25P,VN1R28P,CICP8,NMD3P2,CICP11,CICP12,MIR4283-1,MIR3147,TRIM60P16,SUMO2P3,RBM22P3,EGFR-AS1,SEC61G-DT,NIPSNAP2,MTND1P4,MTND2P6,TUBBP6,MTND4P4,MTND4P5,MTND5P6,MTND5P7,GUSBP10,GUSBP12,NCOR1P3,HAUS6P1,SLC29A4P1,NUPR2,MTATP6P8,RNU7-157P,RN7SKP2…	87	17	NA	NA	NA
chr16	18336403	21401734	3065332	*	41450	0.97503	584	41kb_97.5%	ZP2,COQ7,ARL6IP1	RPS15A,UMOD,ZP2,COQ7,CRYM,VPS35L,ARL6IP1	ZP2,TMC5,CCP110,VPS35L,PDILT	RPS15A,ACSM3,UMOD,ZP2,GPRC5B,ACSM1,GPR139,COQ7,NOMO2,TMC5,TMC7,THUMPD1,SYT17,CRYM,CCP110,VPS35L,REXO5,LYRM1,ACSM5,ANKS4B,ITPRIPL2,PDILT,IQCK,DCUN1D3,DNAH3,GDE1,SMG1,LDAF1,ERI2,ACSM2B,ACSM2A,KNOP1,CLEC19A,NPIPA8,NPIPA9,GP2,ARL6IP1	RPS15A,ACSM3,UMOD,ZP2,GPRC5B,ACSM1,GPR139,COQ7,NOMO2,TMC5,TMC7,THUMPD1,SYT17,CRYM,CCP110,VPS35L,REXO5,LYRM1,ACSM5,ANKS4B,ITPRIPL2,PDILT,IQCK,DCUN1D3,DNAH3,GDE1,SMG1,PKD1P4,PKD1P5,LDAF1,ERI2,ACSM2B,SNX29P1,ACSM2A,ABCC6P1,KNOP1,CRYM-AS1,CLEC19A,MIR3179-3,MIR3180-3,NPIPA8,NPIPA9,SNRPEP3,GP2,RNU4-46P,RNU6-944P,RNU6-1340P,LARP7P2,MIR6770-3,MIR6511A4,MIR3670-4,MIR3670-3,MIR3179-4,ACSM5P1,LINC02858,COQ7…	58	37	NA	NA	NA
chrX	87703267	100155807	12452541	*	1040	0.955769	583	1kb_95.6%		DIAPH2		PABPC5,TGIF2LX,CPXCR1,FAM133A,DIAPH2,RPA4,NAP1L3,PCDH11X	PABPC5,CALM1P1,CAPZA1P1,DIAPH2-AS1,TGIF2LX,USP12PX,CPXCR1,FAM133A,DIAPH2,MRPS22P1,RPA4,RPSAP15,PABPC5-AS1,EEF1A1P15,MIR548M,RPS7P13,RPL7P55,RPL6P29,RPL26P36,RPS29P28,VDAC1P3,CCNB1IP1P3,EIF4A1P10,PAICSP7,RNF19BPX,SRIP2,ST13P18,HMGB1P32,SNX3P1X,RNA5SP510,SERBP1P4,UBE2V1P9,XRCC6P5,RN7SKP194,RN7SL74P,RN7SL379P,RNU6-332P,RNU6-555P,RNU2-26P,HNRNPDLP1,HNRNPDLP3,B3GNT2P1,BRDTP1,NDUFB5P2,TUSC2P2,RPL34P36,…	63	8	NA	NA	NA
chr17	31037699	32087286	1049588	*	9111	0.978158	583	9kb_97.8%		SUZ12,NF1	UTP6,LRRC37B	SUZ12,UTP6,COPRS,LRRC37B,RAB11FIP4,EVI2A,EVI2B,NF1,OMG	SH3GL1P1,SUZ12,UTP6,COPRS,LRRC37B,RAB11FIP4,MIR193A,MIR365B,EVI2A,EVI2B,AK4P1,MIR4724,MIR4725,MIR4733,RNA5SP437,RN7SL45P,RN7SL79P,RNU6ATAC7P,RNU6-1134P,GPR160P2,MIR4733HG,NF1,OMG	23	9	NA	NA	NA
chrX	141239124	143529958	2290835	*	2073	0.909793	582	2kb_91%				SPANXA1,MAGEC2,SPANXA2,SPANXC,SPANXD,MAGEC3,SPANXN3,SPANXN4,MAGEC1	SPANXA1,MAGEC2,NDUFB3P5,SPANXA2,SPANXC,SPANXD,MAGEC3,SPANXA2-OT1,SPANXN3,SPANXN4,RBMX2P2,MTND1P33,RNA5SP516,PGBD4P6,RN7SKP81,RN7SKP149,MTND2P39,MAGEC1	18	9	NA	NA	NA
chr22	20687049	24257180	3570132	*	13056	0.96829	582	13kb_96.8%	SNAP29,IGLL1,LZTR1,PI4KA	SMARCB1,SNAP29,CHCHD10,CRKL,SERPIND1,IGLL1,LZTR1,MAPK1,PI4KA	PI4KA,TOP3B,CABIN1	BCR,SDF2L1,SLC7A4,SMARCB1,SNAP29,TOP3B,UBE2L3,VPREB1,VPREB3,YPEL1,ZNF70,RSPH14,DERL3,SLC2A11,C22orf15,CHCHD10,HIC2,GGTLC2,ZNF280A,PPM1F,ZNF280B,THAP7,CRKL,CABIN1,AIFM3,CCDC116,GSTT4,YDJC,DDT,DRICH1,SUSD2,RGL4,GSTT2B,DDTL,TMEM191C,RIMBP3B,RIMBP3C,LRRC74B,IGLL5,GGT2,GGT5,GNAZ,GSTT2,SERPIND1,FAM246A,IGLL1,LZTR1,MAPK1,MIF,MMP11,P2RX6,PI4KA,PPIL2,PRAME,RAB36	BCR,BCRP2,BCRP4,BCRP5,SDF2L1,SLC7A4,SMARCB1,SNAP29,TOP3B,TOP3BP1,UBE2L3,VPREB1,VPREB3,YPEL1,ZNF70,RSPH14,FBXW4P1,DERL3,SLC2A11,C22orf15,CHCHD10,IGLVVI-22-1,IGLVVI-25-1,IGLVVII-41-1,IGLVIV-66-1,POM121L1P,HIC2,GGTLC2,ZNF280A,POM121L4P,BMP6P1,SOCS2P2,ASH2LP1,PPM1F,ZNF280B,THAP7,CRKL,TUBA3FP,CABIN1,TMEM191A,AIFM3,ZDHHC8P1,CCDC116,GSTT4,YDJC,DDT,MIF-AS1,DRICH1,POM121L9P,SUSD2,MIR130B,RGL4,MIR649,MIR65…	200	55	NA	NA	NA
chr15	75281557	75770495	488939	*	63633	0.933572	581	64kb_93.4%		SIN3A	CSPG4	SNUPN,IMP3,NEIL1,SIN3A,CSPG4,COMMD4,SNX33,ODF3L1,GOLGA6D,MAN2C1,PTPN9	SNUPN,IMP3,NEIL1,SIN3A,ANP32BP1,CSPG4,COMMD4,SNX33,ODF3L1,RPL13P4,GOLGA6D,MIR631,DNM1P34,DNM1P35,MIR4313,RN7SL327P,PPIAP47,MAN2C1,PTPN9	19	11	15q24_BPC-BPD	0	29.89
chr2	106394258	112359333	5965076	*	72045	0.982872	578	72kb_98.3%	SLC5A7,ANAPC1,EDAR,MERTK,NPHP1	BUB1,SLC5A7,ANAPC1,EDAR,MERTK,NPHP1,RANBP2	BUB1,GCC2,MERTK	ST6GAL2,SULT1C2,SULT1C4,BUB1,SLC5A7,SEPTIN10,CD8B2,ANAPC1,GCC2,SH3RF3,ZC3H6,ACOXL,TMEM87B,SOWAHC,CCDC138,FBLN7,MTLN,EDAR,LIMS3,ZC3H8,RGPD3,RGPD4,RGPD5,RGPD6,SULT1C3,LIMS4,LIMS1,MALL,MERTK,NPHP1,RANBP2,BCL2L11	ST6GAL2,SULT1C2,SULT1C4,BUB1,SLC5A7,SEPTIN10,PPP1R2P5,CD8B2,ANAPC1,GCC2,SH3RF3,ZC3H6,ACOXL,TMEM87B,SOWAHC,CCDC138,FBLN7,LINC01106,MTLN,GCC2-AS1,EDAR,LIMS3,ZC3H8,EEF1A1P12,RGPD3,RGPD4,RGPD5,RGPD6,SULT1C3,SULT1C2P1,MIR4435-2HG,RPL22P11,RPL10P5,RPL39P16,RPL22P12,RPS14P4,RPL5P9,RPL22P8,RPL34P8,RPL37P12,MIR4266,MIR4267,MIR4265,SNRPGP9,LIMS4,LIMS1-AS1,ACOXL-AS1,ST6GAL2-IT1,MIR4436B1,MIR4771-2,MIR4435-2…	91	32	NA	NA	NA
chr7	65090450	66857862	1767413	*	1106	0.902351	578	1kb_90.2%	KCTD7,GUSB,ASL	KCTD7,GUSB,ASL	RABGEF1,GUSB	TPST1,ZNF92,RABGEF1,CRCP,VKORC1L1,KCTD7,GUSB,ASL	TPST1,ZNF92,RABGEF1,CRCP,VKORC1L1,INTS4P1,KCTD7,INTS4P2,LINC00174,SNORA22,CCT6P1,SKP1P1,RPL35P5,RSL24D1P3,GTF2IRD1P1,GUSB,RNU6-313P,RNU6-912P,RNU6-973P,SAPCD2P3,GTF2IP5,GTF2IP9,GTF2IP14,SNORA15B-2,RABGEF1P1,RABGEF1P2,ASL	27	8	NA	NA	NA
chr5	157650826	157689651	38826	*	7073	0.900184	577	7kb_90%				SOX30,C5orf52	SOX30,C5orf52	2	2	NA	NA	NA
chr16	33057652	35508688	2451037	*	15775	0.90168	576	16kb_90.2%				TP53TG3B,TP53TG3C,TP53TG3E,TP53TG3F,IGHV3OR16-17	FRG2DP,LINC01566,UBE2MP1,CCNYL3,TP53TG3B,VN1R68P,VN1R69P,FGFR3P5,AGGF1P4,ABHD17AP9,LINC00273,HERC2P8,PCMTD1P2,RNA5-8SP2,TP53TG3C,SLC25A1P4,ARHGAP23P1,ENPP7P13,RARRES2P5,RARRES2P6,RARRES2P9,RARRES2P7,BMS1P8,NAMPTP3,BCAP31P1,FRG2GP,AGGF1P5,RARRES2P10,AGGF1P6,AGGF1P8,AGGF1P9,DUX4L45,DUX4L46,DUX4L47,FRG2HP,FRG2IP,FRG2JP,C2orf69P2,C2orf69P3,C2orf69P4,VPS35P1,CLUHP11,BCLAF1P2,TP53TG3E,TP53TG3F,TP53TG3G…	56	5	NA	NA	NA
chr16	11924729	15233653	3308925	*	34474	0.976185	574	34kb_97.6%	ERCC4,PARN	ERCC4,PARN	RRN3,SNX29,PARN	TNFRSF17,BFAR,CPPED1,PDXDC1,MRTFB,NTAN1,NOMO1,RRN3,SNX29,ERCC4,SHISA9,NPIPB2,NPIPA3,NPIPA2,NPIPA1,PARN,PLA2G10	TNFRSF17,BFAR,CPPED1,PDXDC1,MRTFB,NTAN1,NOMO1,PKD1P3,PKD1P6,RRN3,SNX29,MIR193B,ABCC6P2,MIR365A,ERCC4,NPIPP1,RPL35AP34,RPS23P6,RPS26P52,MIR1972-1,SHISA9,NPIPB2,MIR3179-1,MIR3180-1,MIR3180-4,MIR3670-1,MIR4718,NPIPA3,NPIPA2,UBL5P4,TVP23CP2,RNU7-125P,RN7SL274P,MIR6511A1,MIR6770-1,MIR6511B2,TMF1P1,MIR193BHG,LINC02130,LINC02185,LINC02186,NPIPA1,PARN,PLA2G10	44	17	NA	NA	NA
chr15	28569118	32447357	3878240	*	107688	0.949298	572	108kb_94.9%	OTUD7A,FAN1,TRPM1,NSMCE3	TJP1,OTUD7A,FAN1,TRPM1,NSMCE3	CHRNA7,MTMR10	TJP1,KLF13,CHRFAM7A,ARHGAP11B,CHRNA7,OTUD7A,MTMR10,FAM189A1,FAN1,GOLGA6L7,GOLGA8H,GOLGA8J,GOLGA8K,GOLGA8M,GOLGA8O,GOLGA8R,GOLGA8Q,GOLGA8T,APBA2,TRPM1,NSMCE3	SYNGR2P1,TJP1,KLF13,ULK4P1,ULK4P2,ULK4P3,CHRFAM7A,ARHGAP11B,CHRNA7,OTUD7A,MTMR10,FAM189A1,FAN1,HERC2P9,DEPDC1P1,MIR211,LINC02249,WHAMMP2,HMGN2P5,RNU6-17P,RNU6-18P,DNM1P28,DNM1P30,DNM1P31,DNM1P32,GOLGA6L7,GOLGA8H,GOLGA8J,GOLGA8K,HERC2P10,TUBBP8,UBE2CP4,GOLGA8M,GOLGA8O,GOLGA8R,GOLGA8Q,GOLGA8T,GOLGA8UP,RN7SL82P,RN7SL185P,RN7SL196P,RN7SL469P,RN7SL539P,RN7SL628P,RN7SL673P,RN7SL719P,RN7SL796P,RNU6-466P…	59	21	15q11q13_BP3-BP5	2.374	59.79
chr16	18336434	21834082	3497649	*	41449	0.973847	572	41kb_97.4%	ZP2,OTOA,COQ7,ARL6IP1	RPS15A,UMOD,ZP2,OTOA,COQ7,CRYM,VPS35L,ARL6IP1	ZP2,OTOA,TMC5,CCP110,VPS35L,PDILT	RPS15A,ACSM3,UMOD,ZP2,GPRC5B,OTOA,ACSM1,GPR139,COQ7,NOMO2,TMC5,TMC7,THUMPD1,SYT17,CRYM,CCP110,METTL9,VPS35L,REXO5,LYRM1,ACSM5,ANKS4B,ITPRIPL2,PDILT,IQCK,DCUN1D3,NPIPB3,DNAH3,GDE1,SMG1,LDAF1,ERI2,ACSM2B,ACSM2A,KNOP1,CLEC19A,NPIPA8,NPIPA9,GP2,IGSF6,ARL6IP1	RPS15A,ACSM3,UMOD,ZP2,GPRC5B,OTOA,ACSM1,GPR139,COQ7,NOMO2,TMC5,TMC7,THUMPD1,SYT17,CRYM,CCP110,METTL9,VPS35L,REXO5,SLC7A5P2,LYRM1,ACSM5,ANKS4B,ITPRIPL2,PDILT,IQCK,DCUN1D3,NPIPB3,DNAH3,GDE1,SMG1,PKD1P4,PKD1P5,LDAF1,ERI2,RRN3P1,ACSM2B,SNX29P1,ACSM2A,ABCC6P1,KNOP1,CRYM-AS1,CLEC19A,MIR3179-3,MIR3180-3,MIR3680-1,NPIPA8,NPIPA9,SNRPEP3,GP2,RNU4-46P,RNU6-196P,RNU6-944P,RNU6-1005P,RNU6-1340P,LARP7P2,SMG1P3…	68	41	NA	NA	NA
chrX	34937554	37003429	2065876	*	10372	0.902526	570	10kb_90.3%				MAGEB16,FAM47B,CFAP47,H2AL1Q	MAGEB16,FAM47B,CFAP47,SIAH1P1,RPS15AP40,HMGB1P16,RNU6-641P,RNU6-1087P,H2AL1Q,NFYCP1,TFDP1P2	11	4	NA	NA	NA
chr15	30412452	34476798	4064347	*	32440	0.913101	569	32kb_91.3%	RYR3,SLC12A6,NOP10,OTUD7A,FAN1,TRPM1	RYR3,SLC12A6,NOP10,GREM1,OTUD7A,FAN1,TRPM1	ARHGAP11A,CHRNA7,MTMR10,NUTM1	RYR3,SCG5,SLC12A6,AVEN,KLF13,NOP10,ARHGAP11B,ARHGAP11A,PGBD4,CHRM5,CHRNA7,GREM1,OTUD7A,EMC7,MTMR10,KATNBL1,EMC4,FAN1,NUTM1,LPCAT4,GOLGA8A,GOLGA8H,FMN1,GOLGA8K,GOLGA8N,GOLGA8O,GOLGA8R,GOLGA8Q,TRPM1	RYR3,SCG5,SLC12A6,AVEN,KLF13,NOP10,ULK4P1,ULK4P2,ARHGAP11B,ARHGAP11A,PGBD4,CHRM5,CHRNA7,GREM1,OTUD7A,EMC7,MTMR10,KATNBL1,EMC4,FAN1,NUTM1,LPCAT4,RPL32P2,DEPDC1P1,MIR211,GOLGA8A,WHAMMP1,MIR1233-1,TMCO5B,RNU6-18P,DNM1P31,DNM1P32,GOLGA8H,FMN1,GOLGA8K,HERC2P10,SCG5-AS1,UBE2CP4,GOLGA8N,GOLGA8O,GOLGA8R,GOLGA8Q,GOLGA8UP,RN7SL82P,RN7SL185P,RN7SL286P,RN7SL539P,RN7SL628P,RN7SL796P,RNU6-466P,DNM1P50,HNRNPA1P…	63	29	NA	NA	NA
chrX	34458686	37013006	2554321	*	1336	0.907934	561	1kb_90.8%				TMEM47,MAGEB16,FAM47C,FAM47B,CFAP47,H2AL1Q	TMEM47,MAGEB16,FAM47C,FAM47B,CFAP47,SIAH1P1,RPS15AP40,HMGB1P16,RNU6-641P,RNU6-1087P,H2AL1Q,NFYCP1,TFDP1P2	13	6	NA	NA	NA
chr10	79733715	87254783	7521069	*	205707	0.98985	560	206kb_99%	CDHR1,MAT1A	BMPR1A,CDHR1,LDB3,GLUD1,NUTM2B-AS1,ANXA11,MAT1A,RGR	LDB3,SHLD2,GLUD1	BMPR1A,SFTPD,SNCG,OPN4,CDHR1,LDB3,GHITM,PLAC9,MMRN2,WAPL,TSPAN14,LRIT1,FAM25A,NUTM2A,LRIT2,NUTM2E,DYDC1,DYDC2,ADIRF,TMEM254,PRXL2A,SHLD2,CCSER2,C10orf99,SH2D4B,GLUD1,GRID1,ANXA11,MAT1A,NRG3,RGR	BMPR1A,SFTPD,SNCG,OPN4,CDHR1,LDB3,GHITM,PLAC9,MMRN2,WAPL,TSPAN14,LRIT1,FAM25A,NUTM2A,LRIT2,NUTM2E,DYDC1,DYDC2,CTSLP6,BMS1P3,RPL7AP8,RPS3AP5,ADIRF,RPS12P2,TMEM254,LINC00858,TMEM254-AS1,PRXL2A,SHLD2,CCSER2,AGAP11,C10orf99,NRG3-AS1,SH2D4B,EIF5AP4,C1DP2,C1DP3,HMGN2P8,MIR346,RPL12P29,RPL22P18,RPS7P9,C1DP4,RNU1-19P,RNA5SP322,GLUD1,GRID1-AS1,NPAP1P2,PGGT1BP2,ZNRF2P3,LINC00857,FARSBP1,WARS2P1,RPA2P2,MARK…	88	31	10q23	7.121	59.79
chr15	28172134	28677138	505005	*	4447	0.952327	559	4kb_95.2%	HERC2	HERC2		GOLGA8G,GOLGA8F,HERC2,GOLGA6L24P,GOLGA6L25P	RPL41P2,GOLGA8G,HERC2P9,ABCB10P3,ABCB10P4,GOLGA8F,MIR4509-2,MIR4509-3,RN7SL238P,HERC2,HERC2P1,HERC2P11,MPHOSPH10P7,GOLGA6L24P,GOLGA6L25P	15	5	NA	NA	NA
chr1	155559137	155685013	125877	*	4384	0.95187	558	4kb_95.2%	MSTO1,YY1AP1	ASH1L,MSTO1,YY1AP1		ASH1L,MSTO1,YY1AP1	DAP3P1,ASH1L,MSTO1,YY1AP1,ASH1L-AS1	5	3	NA	NA	NA
chr22	21367644	24179313	2811670	*	4221	0.952618	558	4kb_95.3%	IGLL1	SMARCB1,CHCHD10,IGLL1,MAPK1	TOP3B,CABIN1	BCR,SDF2L1,SMARCB1,TOP3B,UBE2L3,VPREB1,VPREB3,YPEL1,ZNF70,RSPH14,DERL3,SLC2A11,C22orf15,CHCHD10,HIC2,GGTLC2,ZNF280A,PPM1F,ZNF280B,CABIN1,CCDC116,GSTT4,YDJC,DDT,DRICH1,RGL4,GSTT2B,DDTL,TMEM191C,RIMBP3B,RIMBP3C,IGLL5,GNAZ,GSTT2,IGLL1,MAPK1,MIF,MMP11,PPIL2,PRAME,RAB36	BCR,BCRP4,SDF2L1,SMARCB1,TOP3B,TOP3BP1,UBE2L3,VPREB1,VPREB3,YPEL1,ZNF70,RSPH14,FBXW4P1,DERL3,SLC2A11,C22orf15,CHCHD10,IGLVVI-22-1,IGLVVI-25-1,IGLVVII-41-1,IGLVIV-66-1,POM121L1P,HIC2,GGTLC2,ZNF280A,BMP6P1,SOCS2P2,ASH2LP1,PPM1F,ZNF280B,CABIN1,ZDHHC8P1,CCDC116,GSTT4,YDJC,DDT,MIF-AS1,DRICH1,MIR130B,RGL4,MIR650,GSTT2B,DDTL,PI4KAP2,TMEM191C,MIR301B,RIMBP3B,RIMBP3C,ABHD17AP5,PRAMENP,IGLL5,CES5AP1,BCRP8,…	164	41	NA	NA	NA
chr17	15775025	16824386	1049362	*	21398	0.94892	557	21kb_94.9%	TTC19,PIGL	TTC19,NCOR1,PIGL		UBB,ZNF287,TRPV2,TTC19,ADORA2B,ZSWIM7,CCDC144A,ZNF624,CENPV,LRRC75A,NCOR1,PIGL	SNORD49A,UBB,ZNF287,TRPV2,RNASEH1P2,TTC19,ADORA2B,ZSWIM7,SNHG29,CCDC144A,ZNF624,CENPV,SRP68P1,UPF3AP1,LRRC75A,SNORD49B,SNORD65,MIR1288,RPL22P21,RPLP1P11,FTLP12,FAM106C,NEK4P2,RNA5SP436,USP32P1,RN7SL442P,RN7SL620P,RNU6-314P,RNU6-405P,RNU6-862P,KRT16P6,NOS2P4,LINC02087,SPECC1P1,SRSF6P2,IL6STP1,MEIS3P1,NCOR1,PIGL	39	12	NA	NA	NA
chr5	179523980	179651252	127273	*	1540	0.950649	553	2kb_95.1%		HNRNPH1	RUFY1	RUFY1,HNRNPH1	RUFY1,C5orf60,RUFY1-AS1,PRDX2P3,HNRNPH1	5	2	NA	NA	NA
chr17	16777950	20450859	3672910	*	181877	0.983698	548	182kb_98.4%	TOP3A,MIEF2,TNFRSF13B,ATPAF2,B9D1,ALDH3A2,GRAP,MYO15A	SREBF1,TOP3A,MIEF2,TNFRSF13B,ATPAF2,B9D1,FLCN,ALDH3A2,GRAP,MYO15A,RAI1	TOM1L2,TOP3A,ULK2,SMCR8,SPECC1,FAM83G,FLII,LLGL1,MAPK7	SHMT1,SREBF1,TOM1L2,TOP3A,FBXW10,RNF112,ULK2,NT5M,RASD1,MIEF2,SMCR8,TNFRSF13B,EPN2,ATPAF2,TVP23B,COPS3,SLC5A10,B9D1,LGALS9B,DRC3,MED9,SLC47A1,ALKBH5,SLC47A2,TBC1D28,FLCN,GID4,DRG2,MPRIP,PLD6,SPECC1,FAM83G,LGALS9C,EVPLL,AKAP10,GRAPL,FLII,FOXO3B,ALDH3A2,ALDH3A1,GRAP,LLGL1,MAPK7,MFAP4,MYO15A,PEMT,PRPSAP2,RAI1	SNORD3B-1,SHMT1,SREBF1,TOM1L2,TOP3A,FBXW10,RNF112,ULK2,NT5M,RASD1,SMCR2,SMCR5,MIEF2,SMCR8,TNFRSF13B,EPN2,ATPAF2,TVP23B,COTL1P1,KCTD9P1,COPS3,SLC5A10,B9D1,LGALS9B,DRC3,MED9,SLC47A1,FAM106A,ALKBH5,SLC47A2,CCDC144B,TBC1D28,FLCN,TBC1D27P,GID4,CCDC144CP,DRG2,MPRIP,SRP68P2,SRP68P1,SRP68P3,PLD6,UPF3AP2,SPECC1,USP32P2,UBE2SP2,TBC1D3P4,BRI3P3,FAM83G,SNORA59B,TRIM16L,MIR33B,SNORD3A,SNORD3B-2,SNORD3C,SNORD3…	124	48	SMS	53.33	687.6
chr17	67855711	68213360	357650	*	5206	0.9466	548	5kb_94.7%		BPTF		C17orf58,AMZ2,BPTF,KPNA2	SH3GL1P3,C17orf58,AMZ2,BPTF,LRRC37A16P,LINC00674,RN7SL622P,FBXO36P1,ARHGAP27P2,RDM1P3,KPNA2	11	4	NA	NA	NA
chr7	64129253	67857356	3728104	*	13463	0.901879	545	13kb_90.2%	SBDS,KCTD7,GUSB,ASL	SBDS,KCTD7,GUSB,ASL	RABGEF1,TYW1,GUSB	TPST1,ZNF107,ZNF117,ZNF138,ZNF273,ZNF92,RABGEF1,CRCP,SBDS,VKORC1L1,KCTD7,TMEM248,TYW1,ZNF680,ZNF679,ZNF735,ZNF736,ERV3-1,GUSB,SPDYE21,ASL	TPST1,ZNF107,ZNF117,ZNF138,ZNF273,ZNF92,RABGEF1,CRCP,SBDS,VKORC1L1,INTS4P1,KCTD7,INTS4P2,EEF1DP4,TMEM248,TYW1,ZNF680,LINC00174,ZNF679,ZNF735,ZNF736,SNORA22,CCT6P1,SKP1P1,STAG3L4,ERV3-1,CCT6P3,RPL35P5,VN1R37P,VN1R38P,VN1R40P,VN1R42P,RSL24D1P3,TRIM60P18,MIR4650-1,SEPHS1P1,GUSBP6,GTF2IRD1P1,RN7SL43P,GUSB,RNU6-313P,RNU6-912P,RNU6-973P,RNU6-1229P,RNU6-1254P,HNRNPCP7,YWHAEP1,BNIP3P42,BNIP3P11,MIR6839,Z…	69	21	NA	NA	NA
chrX	141589037	145246827	3657791	*	1223	0.905969	543	1kb_90.6%				MAGEC2,SPANXA2,SPANXD,SLITRK4,MAGEC3,SPANXN2,SPANXN3,SPANXN4,MAGEC1	RRM2P4,MAGEC2,SPANXA2,SPANXD,SLITRK4,MAGEC3,CYCSP44,SPANXA2-OT1,UBE2NL,SPANXN2,SPANXN3,SPANXN4,MTND1P33,RNA5SP516,PGBD4P6,RN7SKP81,RN7SKP149,RN7SKP189,HNRNPH1P2,HNRNPCP10,MTND2P39,MAGEC1	22	9	NA	NA	NA
chr17	67905662	68201658	295997	*	2094	0.943649	539	2kb_94.4%		BPTF		C17orf58,BPTF,KPNA2	SH3GL1P3,C17orf58,BPTF,LRRC37A16P,LINC00674,RN7SL622P,FBXO36P1,ARHGAP27P2,RDM1P3,KPNA2	10	3	NA	NA	NA
chrX	141001958	145246827	4244870	*	1228	0.909609	537	1kb_91%				SPANXA1,MAGEC2,SPANXA2,SPANXB1,SPANXC,SPANXD,SLITRK4,MAGEC3,SPANXN2,SPANXN3,SPANXN4,LDOC1,MAGEC1	RRM2P4,SPANXA1,MAGEC2,NDUFB3P5,SPANXA2,SPANXB1,SPANXC,SPANXD,SLITRK4,MAGEC3,CYCSP44,SPANXA2-OT1,UBE2NL,SPANXN2,SPANXN3,SPANXN4,RNU6-3P,RBMX2P2,MTND1P33,RNA5SP516,PGBD4P6,RN7SKP81,RN7SKP149,RN7SKP189,HNRNPH1P2,HNRNPCP10,MTND2P39,RPL36AP52,LDOC1,MAGEC1	30	13	NA	NA	NA
chr10	46785339	50738285	3952947	*	2671	0.923999	534	3kb_92.4%	SLC18A3,CHAT,ERCC6,RBP3	SLC18A3,CHAT,ERCC6,GDF2,RBP3	WASHC2A,OGDHL,C10orf71,ERCC6	SLC18A3,ASAH2,CHAT,FAM170B,DRGX,LRRC18,WASHC2A,PTPN20,AGAP9,AGAP6,ZNF488,TIMM23B,FAM25C,FAM25G,OGDHL,VSTM4,C10orf71,TMEM273,C10orf53,FRMPD2,WDFY4,SGMS1,ARHGAP22,ERCC6,GDF10,GDF2,TIMM23B-AGAP6,NPY4R2,ANXA8,MAPK8,PARG,RBP3	SLC18A3,SLC9A3P1,FRMPD2B,ASAH2,MAPK6P6,CHAT,FAM170B,DRGX,LRRC18,WASHC2A,PTPN20,PTPN20CP,AGAP9,AGAP6,AGAP13P,ZNF488,TIMM23B,FAM25C,FAM25G,CTSLP4,BMS1P1,BMS1P2,BMS1P7,AGAP12P,CTSLP2,OGDHL,VSTM4,C10orf71,TMEM273,C10orf53,FRMPD2,WDFY4,SGMS1,ARHGAP22,DUSP8P1,SLC9A3P3,SHLD2P3,ERCC6,RPL35AP24,RPL13AP19,RPL21P89,RPS6P14,MIR4294,GDF10,GDF2,ARHGAP22-IT1,RNA5SP311,RNA5SP312,RNA5SP315,RNA5SP317,GLUD1P2,RHEBP…	72	32	NA	NA	NA
chr7	35881517	35945340	63824	*	17453	0.932734	532	17kb_93.3%				SEPTIN7	SEPTIN7,RNU6-1085P	2	1	NA	NA	NA
chr16	16366194	22522503	6156310	*	37055	0.975523	528	37kb_97.6%	UQCRC2,ZP2,XYLT1,OTOA,COQ7,ARL6IP1	RPS15A,UMOD,UQCRC2,ZP2,XYLT1,OTOA,COQ7,CRYM,VPS35L,ARL6IP1	ZP2,OTOA,TMC5,CCP110,VPS35L,PDILT	RPS15A,ACSM3,UMOD,UQCRC2,ZP2,GPRC5B,XYLT1,OTOA,CDR2,ACSM1,GPR139,COQ7,NOMO2,TMC5,TMC7,THUMPD1,SYT17,CRYM,CCP110,METTL9,EEF2K,VPS35L,REXO5,LYRM1,ACSM5,ANKS4B,MOSMO,VWA3A,ITPRIPL2,PDILT,IQCK,DCUN1D3,PDZD9,NPIPB3,DNAH3,GDE1,SMG1,LDAF1,POLR3E,ERI2,ACSM2B,ACSM2A,KNOP1,CLEC19A,SDR42E2,NPIPB5,NPIPA7,NPIPA8,NPIPA9,NPIPB4,GP2,IGSF6,ARL6IP1	RPS15A,ACSM3,UMOD,UQCRC2,ZP2,GPRC5B,XYLT1,OTOA,CDR2,ACSM1,GPR139,COQ7,NOMO2,TMC5,TMC7,THUMPD1,SYT17,CRYM,CCP110,METTL9,EEF2K,VPS35L,REXO5,SLC7A5P2,LYRM1,ACSM5,ANKS4B,MOSMO,VWA3A,ITPRIPL2,PDILT,IQCK,DCUN1D3,PDZD9,NPIPB3,DNAH3,GDE1,SMG1,PKD1P2,PKD1P4,PKD1P5,LDAF1,POLR3E,ERI2,RRN3P1,ACSM2B,SNX29P1,ACSM2A,ABCC6P1,KNOP1,CRYM-AS1,CLEC19A,SDR42E2,RPL7P47,NPIPB5,RRN3P3,MIR3179-3,MIR3180-3,MIR3680-1,NPIPA…	90	53	NA	NA	NA
chr7	63831866	67958656	4126791	*	4149	0.902145	527	4kb_90.2%	SBDS,KCTD7,GUSB,ASL	SBDS,KCTD7,GUSB,ASL	RABGEF1,TYW1,GUSB	TPST1,ZNF107,ZNF117,ZNF138,ZNF273,ZNF92,RABGEF1,CRCP,SBDS,VKORC1L1,KCTD7,ZNF722P,ZNF727,TMEM248,TYW1,ZNF680,ZNF679,ZNF735,ZNF736,ERV3-1,GUSB,SPDYE21,ASL	TPST1,ZNF107,ZNF117,ZNF138,ZNF273,ZNF92,RABGEF1,CRCP,SBDS,VKORC1L1,INTS4P1,KCTD7,INTS4P2,ZNF722P,EEF1DP4,NMD3P1,ZNF727,TMEM248,TYW1,ZNF680,LINC00174,ZNF679,ZNF735,ZNF736,SNORA22,CCT6P1,SKP1P1,STAG3L4,ERV3-1,CCT6P3,RPL35P5,VN1R34P,VN1R35P,VN1R36P,VN1R37P,VN1R38P,VN1R40P,VN1R42P,RSL24D1P3,TRIM60P17,TRIM60P18,GABPAP,MIR4650-1,MTND1P2,MTND2P4,MTND3P2,SEPHS1P1,MTND4P2,MTND4LP2,GUSBP6,SLC25A1P3,GTF2IRD…	90	23	NA	NA	NA
chr17	46204298	47091574	887277	*	6441	0.93945	526	6kb_93.9%	WNT3,GOSR2	WNT3,KANSL1,GOSR2		WNT9B,WNT3,ARL17A,KANSL1,LRRC37A,ARL17B,LRRC37A2,RPRML,GOSR2,NSF	WNT9B,WNT3,ARL17A,KANSL1,LRRC37A,NSFP1,ARL17B,LRRC37A2,RPRML,RNU6ATAC3P,RPS7P11,MIR5089,FAM215B,GOSR2,RN7SL199P,RN7SL270P,RN7SL656P,LRRC37A17P,LINC01974,RDM1P2,GOSR2-DT,MAPK8IP1P1,NSF	23	10	NA	NA	NA
chrY	18659454	22292622	3633169	*	2280	0.900877	524	2kb_90.1%				KDM5D,RPS4Y2,PRY2,RBMY1B,RBMY1D,RBMY1E,HSFY2,RBMY1F,EIF1AY,RBMY1A1	KDM5D,OFD1P6Y,CD24P4,OFD1P16Y,TXLNGY,TTTY10,TTTY13,TTTY14,RPS4Y2,PRY2,CDY10P,CDY11P,CDY12P,OFD1P7Y,OFD1P8Y,RBMY2EP,RBMY2TP,RBMY2UP,TSPY14P,XKRYP2,RBMY1B,RBMY1D,RBMY1E,GAPDHP19,HSFY2,BCORP1,TMEM167AP1,RBMY1F,KDM5DP1,TBL1YP1,USP9YP2,TTTY6B,EIF1AY,NEFLP1,HSFY4P,USP9YP3,GAPDHP17,ELOCP5,ELOCP14,ELOCP15,RCC2P2,ZNF886P,USP9YP8,USP9YP10,ZNF839P1,ZNF885P,TSPY23P,PRORY,TOMM22P1,RBMY1KP,USP9YP17,USP9YP28,GP…	61	10	NA	NA	NA
chr2	177550748	177616686	65939	*	2703	0.934147	521	3kb_93.4%	AGPS	AGPS		TTC30A,TTC30B,AGPS	TTC30A,TTC30B,AGPS	3	3	NA	NA	NA
chr15	28251033	28571838	320806	*	7745	0.931311	521	8kb_93.1%	HERC2	HERC2		GOLGA8G,GOLGA8F,HERC2,GOLGA6L24P,GOLGA6L25P	RPL41P2,GOLGA8G,ABCB10P3,ABCB10P4,GOLGA8F,MIR4509-2,MIR4509-3,RN7SL238P,HERC2,HERC2P1,MPHOSPH10P7,GOLGA6L24P,GOLGA6L25P	13	5	NA	NA	NA
chr3	50420978	50458884	37907	*	1126	0.931616	514	1kb_93.2%	CACNA2D2	CACNA2D2		CACNA2D2	CACNA2D2	1	1	NA	NA	NA
chr15	72628218	75278711	2650494	*	69630	0.948657	509	70kb_94.9%	COX5A,EDC3,STRA6,MPI,BBS4	HCN4,COX5A,CYP11A1,EDC3,STRA6,MPI,BBS4	ULK3,C15orf39,UBL7	SCAMP2,SEMA7A,GOLGA6A,ARID3B,STOML1,HCN4,NPTN,CD276,ULK3,CLK3,COX5A,CSK,C15orf39,FAM219B,REC114,ADPGK,CYP11A1,CYP1A1,CYP1A2,EDC3,CCDC33,HIGD2B,CPLX3,PPCDC,UBL7,TBC1D21,ISLR2,RPP25,SCAMP5,STRA6,GOLGA6B,GOLGA6C,INSYN1,ISLR,LMAN1L,LOXL1,MPI,NEO1,PML,BBS4	SCAMP2,SEMA7A,GOLGA6A,ARID3B,STOML1,HCN4,NPTN,CD276,ULK3,CLK3,COX5A,CSK,C15orf39,FAM219B,REC114,ADPGK,CYP11A1,CYP1A1,CYP1A2,EDC3,CCDC33,HIGD2B,CPLX3,PPCDC,UBL7,TBC1D21,ISLR2,MRPS15P1,RPP25,SCAMP5,STRA6,GOLGA6B,GOLGA6C,INSYN1,DNM1P33,RPL36AP45,FKBP1AP2,MIR4513,ADPGK-AS1,LOXL1-AS1,NIFKP4,NPTN-IT1,NPM1P42,NPM1P43,RN7SL429P,RN7SL489P,RN7SL853P,UBL7-DT,MIR6882,MIR6881,INSYN1-AS1,COMMD4P2,LINC02255,LIN…	62	40	15q24_BPA-BPC	2.374	74.73
chr17	46087515	47073238	985724	*	15804	0.927234	509	16kb_92.7%	WNT3,GOSR2	WNT3,KANSL1,GOSR2		WNT9B,WNT3,ARL17A,KANSL1,LRRC37A,ARL17B,LRRC37A2,RPRML,GOSR2,NSF	WNT9B,WNT3,ARL17A,KANSL1,LRRC37A,NSFP1,ARL17B,LRRC37A2,RPRML,RNU6ATAC3P,RPS7P11,MIR5089,FAM215B,KANSL1-AS1,GOSR2,RN7SL199P,RN7SL270P,RN7SL656P,LRRC37A17P,LINC01974,RDM1P2,GOSR2-DT,MAPK8IP1P1,NSF	24	10	NA	NA	NA
chr6	29573629	29587665	14037	*	1230	0.928455	508	1kb_92.8%				GABBR1,OR2H2	RPL13AP,SNORD32B,TMEM183AP1,GABBR1,OR2H2,OR2H5P	6	2	NA	NA	NA
chr2	106471784	111863123	5391340	*	10804	0.977879	507	11kb_97.8%	SLC5A7,ANAPC1,EDAR,NPHP1	BUB1,SLC5A7,ANAPC1,EDAR,NPHP1,RANBP2	BUB1,GCC2	ST6GAL2,SULT1C2,SULT1C4,BUB1,SLC5A7,SEPTIN10,CD8B2,ANAPC1,GCC2,SH3RF3,ACOXL,SOWAHC,CCDC138,MTLN,EDAR,LIMS3,RGPD4,RGPD5,RGPD6,SULT1C3,LIMS4,LIMS1,MALL,NPHP1,RANBP2,BCL2L11	ST6GAL2,SULT1C2,SULT1C4,BUB1,SLC5A7,SEPTIN10,PPP1R2P5,CD8B2,ANAPC1,GCC2,SH3RF3,ACOXL,SOWAHC,CCDC138,LINC01106,MTLN,GCC2-AS1,EDAR,LIMS3,EEF1A1P12,RGPD4,RGPD5,RGPD6,SULT1C3,SULT1C2P1,MIR4435-2HG,RPL22P11,RPL10P5,RPL39P16,RPL22P12,RPS14P4,RPL5P9,RPL22P8,RPL34P8,RPL37P12,MIR4266,MIR4267,MIR4265,SNRPGP9,LIMS4,LIMS1-AS1,ACOXL-AS1,ST6GAL2-IT1,MIR4436B1,MIR4771-2,MIR4435-2,GMCL1P2,MIR4436B2,SH3RF3-AS1,GP…	80	26	NA	NA	NA
chr17	67823309	68203655	380347	*	4412	0.926564	507	4kb_92.7%		BPTF		C17orf58,BPTF,KPNA2	SH3GL1P3,C17orf58,BPTF,LRRC37A16P,LINC00674,RN7SL622P,FBXO36P1,ARHGAP27P2,RDM1P3,KPNA2	10	3	NA	NA	NA
chr3	11233433	14112076	2878644	*	1083	0.953832	506	1kb_95.4%	WNT7A,TSEN2,IQSEC1,PPARG	WNT7A,TSEN2,IQSEC1,PPARG,RAF1	NUP210,FBLN2	RPL32,SYN2,TIMP4,WNT7A,ATG7,HDAC11,TAMM41,TMEM40,TSEN2,VGLL4,IQSEC1,NUP210,CAND2,FBLN2,MKRN2OS,HRH1,MKRN2,PPARG,RAF1	RPL32,SYN2,TIMP4,WNT7A,ATG7,HDAC11,CYCSP12,TAMM41,TMEM40,TSEN2,VGLL4,IQSEC1,NUP210,CAND2,TPRXL,SNORA7A,KRT18P17,FBLN2,VN1R20P,VN1R21P,MKRN2OS,HDAC11-AS1,NUP210P2,RNA5SP123,LINC00620,FANCD2P2,CHCHD4P4,MARK2P14,ACTG1P12,FGD5P1,CRIP1P1,RN7SL147P,GSTM5P1,RNU6-377P,MTCO1P5,HRH1,LINC02022,MKRN2,PPARG,RAF1	40	19	NA	NA	NA
chrX	131442320	131490862	48543	*	1824	0.927083	506	2kb_92.7%		IGSF1		IGSF1	IGSF1	1	1	NA	NA	NA
chr12	2694844	2743076	48233	*	1118	0.92576	503	1kb_92.6%		CACNA1C		CACNA1C	CACNA1C,LINC02371	2	1	NA	NA	NA
chr19	49958305	51414843	1456539	*	2439	0.940549	502	2kb_94.1%	ACP4,ETFB,KLK4,LIM2	ACP4,SHANK1,MYH14,ETFB,KCNC3,KLK4,LIM2,POLD1	POLD1	CLEC11A,SIGLEC7,SIGLEC9,SPIB,SYT3,NAPSA,ACP4,SHANK1,SIGLEC10,SIGLEC11,CD33,VRK3,KLK15,MYH14,ZNF473,LRRC4B,FAM71E1,SIGLECL1,VSIG10L,C19orf84,EMC10,CLDND2,IZUMO2,JOSD2,CTU1,ASPDH,IGLON5,ETFB,C19orf81,GPR32,KCNC3,KLK1,KLK10,KLK11,KLK12,KLK13,KLK14,KLK2,KLK3,KLK4,KLK5,KLK6,KLK7,KLK8,KLK9,LIM2,MYBPC2,NKG7,NR1H2,POLD1	CLEC11A,SIGLEC7,SIGLEC9,SPIB,SYT3,NAPSA,NAPSB,ACP4,SHANK1,SIGLEC18P,SIGLEC17P,SIGLEC20P,SIGLEC21P,SIGLEC22P,SIGLEC24P,SIGLEC10,SIGLEC11,CD33,VRK3,KLK15,KLKP1,MYH14,ZNF473,SIGLEC16,LRRC4B,LINC01869,FAM71E1,SIGLECL1,VSIG10L,C19orf84,EMC10,CLDND2,IZUMO2,JOSD2,CTU1,C19orf48,SNORD88A,SNORD88B,SNORD88C,ASPDH,IGLON5,ETFB,C19orf81,GPR32,GPR32P1,NIFKP6,MIR8074,LINC01872,PPIAP59,VSIG10L-AS1,KCNC3,KLK1,KLK1…	70	50	NA	NA	NA
chr15	20428928	28204117	7775190	*	34880	0.97219	499	35kb_97.2%	HERC2,OCA2	SNRPN,UBE3A,NIPA1,GABRA5,GABRB3,HERC2,MAGEL2,MKRN3,NDN,OCA2	ATP10A	SNRPN,SNURF,NPAP1,UBE3A,ATP10A,CYFIP1,OR4M2,OR4N4,NIPA1,NIPA2,TUBGCP5,GOLGA6L2,GOLGA8DP,POTEB,GOLGA6L6,GOLGA6L1,GABRA5,GABRB3,GABRG3,GOLGA8S,POTEB2,HERC2,GOLGA6L22,POTEB3,LINC02203,OR4M2B,OR4N4C,MAGEL2,MKRN3,NDN,OCA2	NBEAP1,RPL5P1,SNRPN,SNURF,NPAP1,UBE3A,ATP10A,CYFIP1,ABCB10P1,OR11H3P,OR11J2P,OR11K1P,OR4M2,OR4N3P,OR4N4,OR4Q1P,NIPA1,NIPA2,TUBGCP5,GOLGA8IP,GOLGA6L2,WHAMMP3,LINC01193,PWAR1,PWAR5,FAM30C,TVP23BP1,OR11J5P,GOLGA8CP,GOLGA8DP,GOLGA8EP,SNORD64,SNORD107,SNORD108,SNORD109A,SNORD109B,SNORD115-1,SNORD115-2,SNORD115-3,SNORD115-4,SNORD115-5,SNORD115-6,SNORD115-7,SNORD115-8,SNORD115-9,SNORD115-10,SNORD115-11,…	211	31	NA	NA	NA
chr7	5014900	6710194	1695295	*	23234	0.944521	495	23kb_94.5%	AIMP2,RNF216,WIPI2,KDELR2,PMS2	ACTB,AIMP2,RNF216,EIF2AK1,WIPI2,KDELR2,PMS2,RAC1	RNF216,ZNF853,EIF2AK1,WIPI2	FSCN1,TNRC18,ZNF12,ACTB,ZNF316,RBAK,GRID2IP,ZDHHC4,USP42,AIMP2,CCZ1,RNF216,C7orf26,ZNF853,FBXL18,FAM220A,ANKRD61,SLC29A4,EIF2AK1,RSPH10B,DAGLB,WIPI2,RBAK-RBAKDN,KDELR2,OCM,PMS2,CYTH3,RAC1	FSCN1,TNRC18,ZNF12,ACTB,ZNF316,RBAK,GRID2IP,ZDHHC4,OR10AH1P,USP42,AIMP2,CCZ1,RNF216,C7orf26,ZNF853,FBXL18,ZNF815P,FAM220A,ANKRD61,SLC29A4,EIF2AK1,RSPH10B,DAGLB,PMS2CL,WIPI2,MIR589,RNF216P1,RBAKDN,ZNF890P,RNF216-IT1,RBAK-RBAKDN,RN7SL556P,RN7SL851P,RNU6-215P,RNU6-218P,MIR6874,SNORA80D,SPDYE19P,RPSAP73,KDELR2,OCM,PMS2,CYTH3,RAC1	44	28	NA	NA	NA
chr13	51908125	75237852	23329728	*	2498	0.90032	493	2kb_90%	PIBF1,ALG11,ATP7B	ATXN8OS,DIAPH3,THSD1,PIBF1,ALG11,ATP7B	DIAPH3,UTP14C,PIBF1,BORA,KLHL1	PCDH20,PCDH17,DIAPH3,SUGT1,CNMD,OLFM4,THSD1,CKAP2,VPS36,UTP14C,DIS3,TDRD3,PIBF1,BORA,PRR20A,DACH1,HNRNPA1L2,ALG11,MZT1,PRR20B,PRR20C,PRR20D,PRR20E,KLF12,KLF5,KLHL1,NEK3,NEK5,PCDH8,PCDH9,ATP7B	ATXN8OS,STARP1,PCDH20,PCDH17,OR7E104P,OR7E111P,DIAPH3,SUGT1,CNMD,OLFM4,THSD1,CKAP2,VPS36,UTP14C,DIS3,TDRD3,LGMNP1,PIBF1,CTAGE3P,BORA,PRR20A,DACH1,LINC00355,HNRNPA1L2,TPTE2P3,LINC00347,PSMD10P3,FABP5P1,FABP5P2,OR7E156P,THSD1P1,ALG11,MZT1,NFYAP1,RNU6-38P,MIR1297,HNF4GP1,SLC25A5P4,RPL21P108,RPL21P110,RPL31P53,RPS10P21,RPL12P34,RPL37P21,RPL35AP31,RPL32P28,RPL21P109,RPSAP53,RPL13AP25,PRR20B,PRR20C,PRR…	161	31	NA	NA	NA
chrX	101495811	101554710	58900	*	1219	0.920427	492	1kb_92%				ARMCX1,ARMCX4	ARMCX1,ARMCX4,PRKCIP1	3	2	NA	NA	NA
chr7	45747935	57067650	11319716	*	12951	0.933287	490	13kb_93.3%	PKD1L1,DDC,EGFR,PSPH	IKZF1,PKD1L1,CHCHD2,ZNF713,DDC,EGFR,PSPH	FIGNL1,PKD1L1,COBL	UPP1,IKZF1,FIGNL1,MRPS17,ABCA13,ZPBP,CCT6A,PKD1L1,SEC61G,SUMF2,TNS3,CHCHD2,ZNF713,COBL,C7orf57,CDC14C,SUN3,SPATA48,POM121L12,DDC,VSTM2A,VWC2,EGFR,SEPTIN14,VOPP1,NIPSNAP2,NUPR2,GRB10,HUS1,CCDC201,IGFBP1,IGFBP3,LANCL2,PHKG1,PSPH	RNU1-14P,TTC4P1,UPP1,IKZF1,FIGNL1,MRPS17,CALM1P2,ABCA13,ZPBP,CCT6A,PKD1L1,EPS15P1,SEC61G,SUMF2,TNS3,CHCHD2,PKD1L1-AS1,ZNF713,COBL,C7orf57,CDC14C,SUN3,CCNJP1,SPATA48,FKBP9P1,POM121L12,DDC,VSTM2A,MRPL42P4,VWC2,SEPTIN7P2,EGFR,SNORA15,SEPTIN14,PHKG1P4,CDC42P2,TNRC18P3,LINC02902,VOPP1,RPL31P35,VN1R25P,CICP8,NMD3P2,CICP11,CICP12,FTLP15,MIR4283-1,TRIM60P16,SUMO2P3,HMGN1P19,RPL7L1P2,RBM22P3,DDC-AS1,EGFR-…	107	35	NA	NA	NA
chr3	179115351	179438940	323590	*	2089	0.917185	486	2kb_91.7%		GNB4,PIK3CA	MFN1,GNB4	MFN1,GNB4,ZNF639,KCNMB3,PIK3CA	MFN1,GNB4,ZNF639,LRRFIP1P1,PIK3CA-DT,KCNMB3,PIK3CA	7	5	NA	NA	NA
chr17	30621877	32037969	1416093	*	50694	0.98633	484	51kb_98.6%		SUZ12,RNF135,NF1	CRLF3,UTP6,LRRC37B	ADAP2,SUZ12,CRLF3,UTP6,RNF135,ATAD5,TEFM,COPRS,LRRC37B,RAB11FIP4,EVI2A,EVI2B,NF1,OMG	SH3GL1P2,ADAP2,SUZ12,CRLF3,UTP6,RNF135,LRRC37BP1,ATAD5,TEFM,COPRS,LRRC37B,RAB11FIP4,MIR193A,DPRXP4,SUZ12P1,MIR365B,EVI2A,EVI2B,AK4P1,MIR4724,MIR4725,MIR4733,RNA5SP437,RN7SL45P,RN7SL79P,RN7SL138P,RN7SL316P,RNU6ATAC7P,RNU6-298P,RNU6-1134P,GPR160P2,MIR4733HG,NF1,OMG	34	14	17q11.2	21.36	149.5
chr2	106203491	110612598	4409108	*	2846	0.956781	480	3kb_95.7%	SLC5A7,EDAR,NPHP1	SLC5A7,EDAR,NPHP1,RANBP2	GCC2	ST6GAL2,SULT1C2,SULT1C4,SLC5A7,SEPTIN10,CD8B2,GCC2,SH3RF3,SOWAHC,CCDC138,MTLN,EDAR,LIMS3,RGPD3,RGPD4,RGPD5,RGPD6,SULT1C3,LIMS4,LIMS1,MALL,NPHP1,RANBP2	ST6GAL2,SULT1C2,SULT1C4,SLC5A7,SEPTIN10,PPP1R2P5,CD8B2,GCC2,SH3RF3,SOWAHC,CCDC138,LINC01106,MTLN,GCC2-AS1,EDAR,LIMS3,EEF1A1P12,RGPD3,RGPD4,RGPD5,RGPD6,SULT1C3,SULT1C2P1,RPL22P11,RPL10P5,RPL39P16,RPS21P2,RPL27AP4,RPL22P10,RPL22P8,RPL37P12,MIR4266,MIR4267,MIR4265,SNRPGP9,LIMS4,LIMS1-AS1,ST6GAL2-IT1,MIR4436B1,GMCL1P2,MIR4436B2,SH3RF3-AS1,GPAA1P1,GACAT1,BMS1P19,ZBTB45P1,ZBTB45P2,LINC01123,RGPD4-AS1,G…	72	23	NA	NA	NA
chr15	84441517	85378538	937022	*	5937	0.916793	480	6kb_91.7%	ALPK3,WDR73	ALPK3,WDR73	PDE8A	SLC28A1,ALPK3,SEC11A,ZSCAN2,WDR73,ZNF592,NMB,PDE8A	SCAND2P,SLC28A1,ALPK3,SEC11A,ZSCAN2,WDR73,ZNF592,GOLGA6L5P,UBE2Q2P1,GOLGA6L3,EGLN1P1,NIFKP8,RN7SL428P,RNU6-339P,RNU6-796P,CSPG4P12,LINC00933,ADAMTS7P4,UBE2Q2P12,NMB,PDE8A	21	8	NA	NA	NA
chr4	54235007	54252454	17448	*	2921	0.913728	480	3kb_91.4%		PDGFRA		PDGFRA	PDGFRA	1	1	NA	NA	NA
chr2	107914102	110633147	2719046	*	1453	0.937371	477	1kb_93.7%	SLC5A7,EDAR,NPHP1	SLC5A7,EDAR,NPHP1,RANBP2	GCC2	SULT1C2,SULT1C4,SLC5A7,SEPTIN10,GCC2,SH3RF3,SOWAHC,CCDC138,MTLN,EDAR,LIMS3,RGPD5,RGPD6,SULT1C3,LIMS4,LIMS1,MALL,NPHP1,RANBP2	SULT1C2,SULT1C4,SLC5A7,SEPTIN10,GCC2,SH3RF3,SOWAHC,CCDC138,LINC01106,MTLN,GCC2-AS1,EDAR,LIMS3,RGPD5,RGPD6,SULT1C3,SULT1C2P1,RPL22P11,RPL10P5,RPL39P16,RPL22P8,RPL37P12,MIR4266,MIR4267,MIR4265,SNRPGP9,LIMS4,LIMS1-AS1,MIR4436B1,GMCL1P2,MIR4436B2,SH3RF3-AS1,GPAA1P1,BMS1P19,ZBTB45P1,ZBTB45P2,LINC01123,GPAA1P2,WASF1P1,LINC01593,LINC01594,SULT1C2P2,SETD6P1,SMIM12P1,ACTP1,SRSF3P5,SRSF3P6,ACTR1AP1,MALLP1,…	53	19	NA	NA	NA
chr3	13933447	14818261	884815	*	3489	0.916308	477	3kb_91.6%	XPC,CCDC174	XPC,CCDC174,TMEM43	XPC	SLC6A6,XPC,LSM3,FGD5,GRIP2,C3orf20,CHCHD4,CCDC174,TMEM43	SLC6A6,XPC,LSM3,FGD5,GRIP2,C3orf20,CHCHD4,LINC02011,CCDC174,TMEM43,TPRXL,VN1R21P,RNA5SP124,FGD5P1,RHBDF1P1,RNU6-905P,LINC01267,XPC-AS1,LINC02922	19	9	NA	NA	NA
chr7	73089294	74862006	1772713	*	309166	0.991125	474	309kb_99.1%	NCF1	ELN,NCF1	BUD23	BCL7B,STX1A,TBL2,EIF4H,MLXIPL,LAT2,NSUN5,BUD23,ABHD11,DNAJC30,VPS37D,TRIM50,METTL27,CLDN3,CLDN4,TMEM270,CLIP2,GTF2IRD2,ELN,FKBP6,FZD9,GTF2I,GTF2IRD1,SPDYE10,LIMK1,NCF1,BAZ1B,RFC2	BCL7B,STX1A,TBL2,EIF4H,MLXIPL,LAT2,NSUN5,BUD23,ABHD11,DNAJC30,VPS37D,ABHD11-AS1,TRIM50,METTL27,CLDN3,CLDN4,TMEM270,CLIP2,GTF2IRD2,NCF1B,MIR590,GTF2IRD2P1,ELN,PMS2P6,STAG3L2,POM121B,FKBP6,MIR4284,PHBP5,PHBP15,ELN-AS1,FZD9,RNA5SP233,RN7SL265P,GTF2I,GTF2IRD1,RNU6-1080P,RNU6-1198P,SPDYE10,GTF2IP4,GTF2I-AS1,LIMK1,NCF1,BAZ1B,RFC2	45	28	7q11.23	120	1375
chr12	2681076	2737552	56477	*	4580	0.908079	471	5kb_90.8%		CACNA1C		CACNA1C	CACNA1C,CACNA1C-AS1	2	1	NA	NA	NA
chr6	29461469	29587644	126176	*	1219	0.90484	461	1kb_90.5%				MAS1L,UBD,GABBR1,OR2H1,OR2H2,OR2I1P	MAS1L,RPL13AP,RPS17P1,UBD,UBDP1,SNORD32B,MAS1LP1,TMEM183AP1,GABBR1,GPR53P,LINC01015,LINC02829,OR2H1,OR2H2,OR2H5P,OR2I1P	16	6	NA	NA	NA
chr1	119828171	120427073	598903	*	1814	0.903528	457	2kb_90.4%		NOTCH2		SEC22B,ADAM30,NOTCH2	SEC22B,ADAM30,NBPF7P,NBPF8,PFN1P9,NOTCH2P1,RNU6-465P,NOTCH2	8	3	NA	NA	NA
chr15	28377750	30790548	2412799	*	10886	0.91953	457	11kb_92%	NSMCE3	TJP1,NSMCE3		TJP1,CHRFAM7A,ARHGAP11B,GOLGA8G,FAM189A1,GOLGA8F,GOLGA6L7,GOLGA8H,GOLGA8J,GOLGA8M,GOLGA8R,GOLGA8Q,GOLGA8T,GOLGA6L25P,APBA2,NSMCE3	SYNGR2P1,TJP1,ULK4P2,ULK4P3,CHRFAM7A,ARHGAP11B,GOLGA8G,FAM189A1,HERC2P9,ABCB10P3,ABCB10P4,LINC02249,WHAMMP2,GOLGA8F,HMGN2P5,RNU6-17P,DNM1P28,DNM1P30,GOLGA6L7,GOLGA8H,GOLGA8J,MIR4509-2,MIR4509-3,TUBBP8,GOLGA8M,GOLGA8R,GOLGA8Q,GOLGA8T,RN7SL196P,RN7SL238P,RN7SL469P,RN7SL628P,RN7SL673P,RN7SL719P,RN7SL796P,DNM1P50,PDCD6IPP2,HERC2P11,NCAPGP2,ARHGAP11B-DT,MPHOSPH10P3,WHAMMP4,GOLGA6L25P,APBA2,NSMCE3	45	16	NA	NA	NA
chr15	82360444	85480695	3120252	*	5246	0.94167	450	5kb_94.2%	ALPK3,WDR73,AP3B2	RPS17,BNC1,HOMER2,ALPK3,WDR73,AP3B2	BTBD1,ADAMTSL3,PDE8A	RPS17,BNC1,SH3GL3,SLC28A1,BTBD1,TM6SF1,ADAMTSL3,HOMER2,ALPK3,SEC11A,FSD2,ZSCAN2,CPEB1,HDGFL3,WDR73,GOLGA6L4,C15orf40,ZNF592,WHAMM,RAMAC,AKAP13,GOLGA6L9,AP3B2,NMB,PDE8A	RPS17,SCAND2P,BNC1,SH3GL3,SLC28A1,BTBD1,TM6SF1,ADAMTSL3,HOMER2,ALPK3,SEC11A,FSD2,ZSCAN2,CPEB1,HDGFL3,WDR73,GOLGA2P10,GOLGA6L4,CPEB1-AS1,C15orf40,ZNF592,CSPG4P5,GOLGA6L5P,WHAMM,RAMAC,FABP5P8,FABP5P9,EFL1P1,SCARNA15,RNU7-79P,DNM1P38,DNM1P41,AKAP13,GOLGA6L9,UBE2Q2P1,UBE2Q2P2,GOLGA6L3,MIR4515,EGLN1P1,TUBAP4,UBE2Q2L,NIFKP8,RN7SL331P,RN7SL417P,RN7SL428P,RNU6-339P,RNU6-401P,RNU6-796P,RNU6-1339P,CSPG4P10…	67	25	NA	NA	NA
chr15	20465811	28270309	7804499	*	1118	0.962433	446	1kb_96.2%	HERC2,OCA2	SNRPN,UBE3A,NIPA1,GABRA5,GABRB3,HERC2,MAGEL2,MKRN3,NDN,OCA2	ATP10A	SNRPN,SNURF,NPAP1,UBE3A,ATP10A,CYFIP1,OR4M2,OR4N4,NIPA1,NIPA2,TUBGCP5,GOLGA6L2,GOLGA8DP,POTEB,GOLGA6L6,GOLGA6L1,GABRA5,GABRB3,GABRG3,GOLGA8S,POTEB2,HERC2,GOLGA6L22,POTEB3,LINC02203,OR4M2B,OR4N4C,MAGEL2,MKRN3,NDN,OCA2	NBEAP1,RPL5P1,SNRPN,SNURF,NPAP1,UBE3A,ATP10A,CYFIP1,ABCB10P1,OR11H3P,OR11J2P,OR11K1P,OR4M2,OR4N3P,OR4N4,OR4Q1P,NIPA1,NIPA2,TUBGCP5,GOLGA8IP,GOLGA6L2,WHAMMP3,LINC01193,PWAR1,PWAR5,FAM30C,TVP23BP1,OR11J5P,GOLGA8CP,GOLGA8DP,GOLGA8EP,SNORD64,SNORD107,SNORD108,SNORD109A,SNORD109B,SNORD115-1,SNORD115-2,SNORD115-3,SNORD115-4,SNORD115-5,SNORD115-6,SNORD115-7,SNORD115-8,SNORD115-9,SNORD115-10,SNORD115-11,…	211	31	NA	NA	NA
chr2	95759114	97430329	1671216	*	220609	0.964176	442	221kb_96.4%	CNNM4,NCAPH,LMAN2L,ADRA2B	CNNM4,NCAPH,STARD7,LMAN2L,ADRA2B,SNRNP200	NCAPH,CIAO1	CNNM3,CNNM4,SEMA4C,NCAPH,CIAO1,ARID5A,STARD7,FER1L5,LMAN2L,ANKRD36,ANKRD23,NEURL3,FAHD2B,KANSL3,TMEM127,GPAT2,FAM178B,ADRA2B,ANKRD39,ITPRIPL1,DUSP2,SNRNP200,ASTL,ANKRD36C	CNNM3,CNNM4,SEMA4C,NCAPH,CIAO1,ARID5A,STARD7,FER1L5,LMAN2L,ANKRD36,ANKRD23,NEURL3,FAHD2B,KANSL3,TMEM127,GPAT2,FAM178B,ADRA2B,ANKRD39,ITPRIPL1,DUSP2,SNRNP200,ASTL,ANKRD36C,IGKV2OR2-7D,MIR3127,STARD7-AS1,LINC00342,RNA5SP101,TRIM43CP,FAHD2CP,RN7SL210P,RN7SL313P,GPAT2P1,GPAT2P2,CNNM3-DT,IGKV1OR2-11,IGKV1OR2-3,IGKV1OR2-6,IGKV1OR2-9,IGKV2OR2-1,IGKV2OR2-10,IGKV2OR2-2,IGKV2OR2-7,IGKV2OR2-8,IGKV3OR2-5	46	24	2q11.2	73.6	74.73
chr7	22503500	35054703	12551204	*	22895	0.974318	442	23kb_97.4%	SNX10,KLHL7,NT5C3A,FKBP14,BMPER,FAM126A,BBS9,GHRHR,GPNMB,HOXA1,HOXA2	RP9,SNX10,KLHL7,NT5C3A,FKBP14,CYCS,BMPER,FAM126A,GSDME,BBS9,GARS1,GHRHR,GPNMB,HNRNPA2B1,HOXA1,HOXA11,HOXA13,HOXA2,AQP1,PDE1C	STK31,TAX1BP1,KLHL7,SKAP2,OSBPL3,TRA2A,CHN2,SCRN1,DPY19L1,BMPER,AVL9,PDE1C	RP9,STK31,TAX1BP1,NPVF,NEUROD6,CPVL,SNX10,CBX3,KLHL7,SKAP2,OSBPL3,NOD1,TRA2A,CREB5,PPP1R17,NUP42,LSM5,NT5C3A,PALS2,FKBP14,CHN2,CYCS,TOMM7,GGCT,MALSU1,C7orf31,KBTBD2,MINDY4,WIPF3,SCRN1,TRIL,DPY19L1,PRR15,ZNRF2,CCDC126,CRHR2,NPSR1,BMPER,ADCYAP1R1,FAM126A,MTURN,ITPRID1,FAM221A,GSDME,IGF2BP3,JAZF1,AVL9,BBS9,PLEKHA8,EVX1,FKBP9,GARS1,STEAP1B,INMT-MINDY4,GHRHR,GPNMB,HIBADH,HNRNPA2B1,HOXA1,HOXA10,HOXA11,…	RP9,STK31,TAX1BP1,NPVF,NEUROD6,CPVL,SNX10,CBX3,KLHL7,SKAP2,OSBPL3,NOD1,TRA2A,CREB5,PPP1R17,NUP42,LSM5,NT5C3A,PALS2,FKBP14,CHN2,CYCS,CLK2P1,TOMM7,GGCT,MALSU1,C7orf31,KBTBD2,MINDY4,WIPF3,NPSR1-AS1,KIAA0087,SCRN1,TRIL,DPY19L1,PRR15,ZNRF2,LINC02860,DPY19L2P3,DPY19L1P1,CCDC126,RPL12P10,NHP2P2,DPY19L1P2,NANOGP4,CRHR2,NPSR1,BMPER,ADCYAP1R1,FAM126A,HOXA11-AS,MTURN,ITPRID1,FAM221A,GSDME,IGF2BP3,JAZF1,AVL9…	153	75	NA	NA	NA
chr9	87918631	92884405	4965775	*	18899	0.949892	440	19kb_95%	ROR2,SECISBP2,IARS1,AUH	ROR2,SPTLC1,BICD2,SECISBP2,IARS1,AUH	ROR2,IARS1	ROR2,SEMA4D,SPIN1,SPTLC1,SYK,IPPK,ASPN,BICD2,SHC3,DIRAS2,CKS2,CDK20,ZNF484,NOL8,SPATA31C2,NXNL2,SECISBP2,ECM2,S1PR3,CENPP,GADD45G,IARS1,NFIL3,OGN,OMD,AUH	ROR2,SEMA4D,SPIN1,SPTLC1,SYK,IPPK,ASPN,OR7E108P,OR7E109P,OR7E116P,BICD2,SHC3,DIRAS2,CKS2,CDK20,ANKRD19P,ZNF484,NOL8,LINC00475,RPS10P3,SPATA31C2,SPATA31C1,LINC02843,MIR4290HG,LINC00484,LINC01501,NXNL2,SECISBP2,ECM2,S1PR3,PA2G4P6,CENPP,EEF1DP2,SNORA84,RPSAP49,PRSS47P,MIR4289,MIR3153,MIR4290,MIR3651,MIR3910-2,MIR3910-1,HNRNPA1P14,GADD45G,MIR4670,PCNPP2,MTND4P15,MTND4LP7,BEND3P2,RNU6-86P,RNU6-714P,HS…	64	26	NA	NA	NA
chrX	65518839	65656450	137612	*	1434	0.969317	440	1kb_96.9%		LAS1L,MSN		LAS1L,MSN	FRMD8P1,LAS1L,MSN	3	2	NA	NA	NA
chrX	36719671	37994095	1274425	*	2547	0.906164	438	3kb_90.6%		XK,CYBB		DYNLT3,XK,H2AP,LANCL3,FAM47C,CYBB,H2AL1Q,PRRG1	SC4MOP,DYNLT3,XK,H2AP,LANCL3,FAM47C,CYBB,FTH1P19,RNU6-49P,FAM47DP,FTH1P27,FTHL18P,MOB1AP2,H2AL1Q,H2AL1MP,TFDP1P2,PRRG1	17	8	NA	NA	NA
chr15	21907247	30406637	8499391	*	171098	0.948667	438	171kb_94.9%	HERC2,NSMCE3,OCA2	SNRPN,TJP1,UBE3A,NIPA1,GABRA5,GABRB3,HERC2,MAGEL2,MKRN3,NDN,NSMCE3,OCA2	ATP10A	SNRPN,SNURF,TJP1,NPAP1,UBE3A,ATP10A,CYFIP1,OR4M2,OR4N4,CHRFAM7A,NIPA1,NIPA2,TUBGCP5,GOLGA8G,GOLGA6L2,FAM189A1,GOLGA8DP,GOLGA8F,GOLGA6L7,GOLGA6L1,GOLGA8J,GABRA5,GABRB3,GABRG3,GOLGA8M,GOLGA8R,GOLGA8S,GOLGA8T,HERC2,GOLGA6L22,GOLGA6L24P,GOLGA6L25P,APBA2,MAGEL2,MKRN3,NDN,NSMCE3,OCA2	RPL41P2,RPL5P1,SNRPN,SNURF,SYNGR2P1,TJP1,NPAP1,UBE3A,ATP10A,CYFIP1,ABCB10P1,OR11H3P,OR11K1P,OR4M2,OR4N3P,OR4N4,OR4Q1P,ULK4P3,CHRFAM7A,NIPA1,NIPA2,TUBGCP5,GOLGA8G,GOLGA8IP,GOLGA6L2,WHAMMP3,FAM189A1,PWAR1,PWAR5,HERC2P9,TVP23BP1,ABCB10P3,ABCB10P4,LINC02249,WHAMMP2,GOLGA8DP,GOLGA8EP,GOLGA8F,SNORD64,SNORD107,SNORD108,SNORD109A,SNORD109B,SNORD115-1,SNORD115-2,SNORD115-3,SNORD115-4,SNORD115-5,SNORD115-6…	202	38	NA	NA	NA
chr13	49884799	58524498	8639700	*	7705	0.93926	437	8kb_93.9%	RNASEH2B,ALG11,ATP7B	THSD1,RNASEH2B,ALG11,ATP7B	UTP14C	PCDH17,SPRYD7,INTS6,SUGT1,CNMD,OLFM4,DLEU7,THSD1,KCNRG,CKAP2,VPS36,UTP14C,WDFY2,PRR20A,SERPINE3,CCDC70,RNASEH2B,DHRS12,FAM124A,TMEM272,HNRNPA1L2,ALG11,PRR20B,PRR20C,PRR20D,PRR20E,C13orf42,NEK3,NEK5,PCDH8,ATP7B,TRIM13	DLEU1,DLEU2,PCDH17,SPRYD7,INTS6,SUGT1,CNMD,OLFM4,DLEU7,THSD1,ST13P4,KCNRG,CKAP2,VPS36,UTP14C,WDFY2,CTAGE3P,PRR20A,SERPINE3,CCDC70,RNASEH2B,DHRS12,FAM124A,TMEM272,HNRNPA1L2,TPTE2P3,FABP5P2,THSD1P1,MIR15A,MIR16-1,ALG11,RNY4P9,MIR1297,HNF4GP1,SLC25A5P4,RPL31P53,RPL18P10,RPL34P26,RPS4XP16,RPL13AP25,PRR20B,PRR20C,PRR20D,PRR20E,CTAGE10P,MIR759,TPTE2P2,MIR3613,MRPS31P5,PPIAP26,SNRPGP11,SPATA2P1,MTCO2P3,…	92	32	NA	NA	NA
chr16	28399660	30221881	1822222	*	47117	0.979498	437	47kb_97.9%	TBX6,TUFM,CD19,LAT,CLN3,CORO1A,PRRT2,ALDOA,ATP2A1	TBX6,TUFM,CD19,LAT,CLN3,CORO1A,PRRT2,ALDOA,KIF22,ATP2A1	APOBR,RABEP2,MVP	SPN,SULT1A1,SULT1A2,SULT1A3,TBX6,TUFM,CD19,TAOK2,CDIPT,YPEL3,LAT,IL27,CLN3,SLX1A,KCTD13,CORO1A,APOBR,RABEP2,SGF29,TMEM219,TLCD3B,NFATC2IP,C16orf92,EIF3CL,C16orf54,INO80E,ASPHD1,GDPD3,PAGR1,SLX1B,BOLA2,DOC2A,NUPR1,SULT1A4,SH2B1,PRRT2,SPNS1,SEZ6L2,ZG16,ATXN2L,BOLA2B,EIF3C,NPIPB7,NPIPB11,NPIPB8,NPIPB12,ALDOA,NPIPB9,HIRIP3,BOLA2-SMG1P6,KIF22,MAPK3,MAZ,MVP,ATP2A1,PPP4C,QPRT	SPN,SULT1A1,SULT1A2,SULT1A3,TBX6,TUFM,CA5AP1,CD19,TAOK2,CDIPT,YPEL3,LAT,IL27,CLN3,SLX1A,KCTD13,CORO1A,APOBR,RABEP2,SGF29,TMEM219,TLCD3B,NFATC2IP,C16orf92,EIF3CL,C16orf54,INO80E,ASPHD1,GDPD3,PAGR1,SLX1B,SLC7A5P1,BOLA2,DOC2A,NUPR1,SULT1A4,SH2B1,PRRT2,SPNS1,SEZ6L2,ZG16,ATXN2L,SNX29P2,BOLA2B,EIF3C,NPIPB7,CDC37P1,CDC37P2,NPIPB11,NPIPB10P,NPIPB8,NPIPB12,RRN3P2,ALDOA,MIR4721,MIR4517,NPIPB9,MIR3680-2,SLX…	78	57	NA	NA	NA
chr9	78741006	80564316	1823311	*	1600	0.90625	435	2kb_90.6%				TLE4	TLE4,CHCHD2P9,KRT18P24,MTND2P8,NPAP1P4,NPAP1P6,LINC01507,MTCO1P51,LNCARSR	9	1	NA	NA	NA
chr15	75771304	78721334	2950031	*	33224	0.921111	431	33kb_92.1%	SCAPER,CHRNA3,LINGO1,CIB2,TBC1D2B,ETFA,IDH3A,IREB2	SCAPER,CHRNA3,LINGO1,CIB2,TBC1D2B,ETFA,IDH3A,IREB2,PSTPIP1	SCAPER,DNAJA4,TBC1D2B,PEAK1,ACSBG1,ETFA,PSTPIP1	SCAPER,FBXO22,DNAJA4,TSPAN3,ISL2,UBE2Q2,CHRNA3,CHRNA5,CHRNB4,LINGO1,CRABP1,CIB2,TMEM266,TBC1D2B,PEAK1,ACSBG1,NRG4,WDR61,HYKK,SH2D7,ETFA,HMG20A,IDH3A,IREB2,PSMA4,PSTPIP1,RCN2	TYRO3P,SCAPER,FBXO22,DNAJA4,TSPAN3,ISL2,UBE2Q2,CHRNA3,CHRNA5,CHRNB4,LINGO1,CRABP1,CIB2,TMEM266,LINGO1-AS1,TBC1D2B,PEAK1,ACSBG1,NRG4,WDR61,KRT8P23,HYKK,SH2D7,ETFA,RPL18P11,MIR3713,RN7SKP217,RN7SL214P,RN7SL278P,RN7SL319P,RN7SL510P,DNM1P49,CSPG4P13,GOLGA6FP,ADAMTS7P3,HMG20A,LINGO1-AS2,COMMD4P1,IDH3A,DNAJA4-DT,GOLGA6EP,GOLGA6GP,IREB2,PSMA4,PSTPIP1,RCN2	46	27	NA	NA	NA
chr17	16693333	18823787	2130455	*	23995	0.985705	429	24kb_98.6%	TOP3A,MIEF2,TNFRSF13B,ATPAF2,MYO15A	SREBF1,TOP3A,MIEF2,TNFRSF13B,ATPAF2,FLCN,MYO15A,RAI1	TOM1L2,TOP3A,SMCR8,FLII,LLGL1	SHMT1,SREBF1,TOM1L2,TOP3A,FBXW10,NT5M,RASD1,MIEF2,SMCR8,TNFRSF13B,ATPAF2,TVP23B,COPS3,DRC3,MED9,ALKBH5,TBC1D28,FLCN,GID4,CCDC144A,DRG2,MPRIP,PLD6,LGALS9C,EVPLL,FLII,FOXO3B,LLGL1,MYO15A,PEMT,RAI1	SHMT1,SREBF1,TOM1L2,TOP3A,FBXW10,NT5M,RASD1,SMCR2,SMCR5,MIEF2,SMCR8,TNFRSF13B,ATPAF2,TVP23B,COTL1P1,COPS3,DRC3,MED9,FAM106A,ALKBH5,CCDC144B,TBC1D28,FLCN,TBC1D27P,GID4,CCDC144A,DRG2,MPRIP,SRP68P2,SRP68P1,PLD6,UPF3AP1,USP32P2,UBE2SP2,TBC1D3P4,BRI3P3,TRIM16L,MIR33B,ZNF286B,LGALS9C,EVPLL,RPL13P12,RPL21P121,RPL7AP65,FLII,KRT16P2,KRT16P4,FOXO3B,FAM106C,RAI1-AS1,MPRIP-AS1,USP32P1,TSEN15P1,TNPO1P2,RN7SL6…	76	31	SMS_UR2	0	14.95
chr15	22582835	28172134	5589300	*	4313	0.950383	425	4kb_95%	HERC2,OCA2	SNRPN,UBE3A,NIPA1,GABRA5,GABRB3,HERC2,MAGEL2,MKRN3,NDN,OCA2	ATP10A	SNRPN,SNURF,NPAP1,UBE3A,ATP10A,CYFIP1,NIPA1,NIPA2,TUBGCP5,GOLGA6L2,GOLGA8DP,GOLGA6L1,GABRA5,GABRB3,GABRG3,GOLGA8S,HERC2,MAGEL2,MKRN3,NDN,OCA2	RPL5P1,SNRPN,SNURF,NPAP1,UBE3A,ATP10A,CYFIP1,ABCB10P1,NIPA1,NIPA2,TUBGCP5,GOLGA8IP,GOLGA6L2,WHAMMP3,PWAR1,PWAR5,TVP23BP1,GOLGA8DP,SNORD64,SNORD107,SNORD108,SNORD109A,SNORD109B,SNORD115-1,SNORD115-2,SNORD115-3,SNORD115-4,SNORD115-5,SNORD115-6,SNORD115-7,SNORD115-8,SNORD115-9,SNORD115-10,SNORD115-11,SNORD115-12,SNORD115-13,SNORD115-14,SNORD115-15,SNORD115-16,SNORD115-17,SNORD115-18,SNORD115-19,SNOR…	139	21	NA	NA	NA
chr22	18530098	21214537	2684440	*	342053	0.98561	422	342kb_98.6%	SLC25A1,SNAP29,CDC45,TXNRD2,SCARF2,TANGO2,GP1BB,LZTR1,PI4KA,PRODH	SLC25A1,SNAP29,TBX1,CDC45,TXNRD2,SCARF2,CRKL,TANGO2,GP1BB,SERPIND1,LZTR1,PI4KA,PRODH	CDC45,PI4KA	SLC25A1,SLC7A4,SNAP29,TSSK2,TBX1,UFD1,ZNF74,MED15,MRPL40,ESS2,CDC45,TXNRD2,ZDHHC8,DGCR6L,RTN4R,SCARF2,CLDN5,CLTCL1,COMT,THAP7,CRKL,TRMT2A,TANGO2,KLHL22,RTL10,AIFM3,C22orf39,DGCR2,DGCR6,DGCR8,RIMBP3,TMEM191B,LRRC74B,GGT2,GNB1L,GP1BB,GSC2,SERPIND1,HIRA,CCDC188,FAM246B,LZTR1,ARVCF,P2RX6,PI4KA,SEPTIN5,PRODH,RANBP1	BCRP2,BCRP5,SLC25A1,SLC7A4,SNAP29,TSSK1A,TSSK2,TBX1,UFD1,ZNF74,MED15,MRPL40,CA15P2,DGCR5,ESS2,DGCR11,CDC45,TXNRD2,ZDHHC8,DGCR6L,RTN4R,KRT18P5,SLC9A3P2,POM121L4P,SCARF2,USP41,CLDN5,CLTCL1,COMT,THAP7,CRKL,TUBA3FP,TRMT2A,TMEM191A,TANGO2,KLHL22,RTL10,AIFM3,LINC00896,C22orf39,DGCR2,DGCR6,DGCR8,RIMBP3,MIR185,MIR649,FAM230B,PI4KAP1,TMEM191B,ABHD17AP4,P2RX6P,LRRC74B,SUSD2P2,MIR1286,MIR1306,POM121L7P,IGLL…	102	48	22q11.2_LCRA-D	141.7	4499
chr15	82353148	85378538	3025391	*	5943	0.918223	416	6kb_91.8%	ALPK3,WDR73,AP3B2	RPS17,BNC1,HOMER2,ALPK3,WDR73,AP3B2	BTBD1,ADAMTSL3,PDE8A	RPS17,BNC1,SH3GL3,SLC28A1,BTBD1,TM6SF1,ADAMTSL3,HOMER2,ALPK3,SEC11A,FSD2,ZSCAN2,CPEB1,HDGFL3,WDR73,GOLGA6L4,C15orf40,ZNF592,WHAMM,RAMAC,GOLGA6L9,AP3B2,NMB,PDE8A	RPS17,SCAND2P,BNC1,SH3GL3,SLC28A1,BTBD1,TM6SF1,ADAMTSL3,HOMER2,ALPK3,SEC11A,FSD2,ZSCAN2,CPEB1,HDGFL3,WDR73,GOLGA2P10,GOLGA6L4,CPEB1-AS1,C15orf40,ZNF592,CSPG4P5,GOLGA6L5P,WHAMM,RAMAC,FABP5P8,EFL1P1,SCARNA15,DNM1P38,DNM1P41,GOLGA6L9,UBE2Q2P1,UBE2Q2P2,GOLGA6L3,MIR4515,EGLN1P1,TUBAP4,UBE2Q2L,NIFKP8,RN7SL331P,RN7SL417P,RN7SL428P,RNU6-339P,RNU6-401P,RNU6-796P,RNU6-1339P,CSPG4P10,CSPG4P12,CSPG4P11,DNM1P…	63	24	NA	NA	NA
chr8	7467000	11922364	4455365	*	14140	0.919448	415	14kb_91.9%	RP1L1,FDFT1	BLK,RP1L1,FDFT1,GATA4	MTMR9	BLK,TNKS,MTMR9,PPP1R3B,SLC35G5,FAM167A,RP1L1,DEFB103A,MFHAS1,CLDN23,DEFB107A,DEFB105A,DEFB106A,DEFB104A,SOX7,NEIL2,ERI1,CTSB,PRAG1,DEFB104B,DEFB4A,XKR6,DEFB106B,DEFB105B,PINX1,PRSS55,DEFB107B,FAM90A7P,FAM90A8P,FAM90A9P,FAM90A10P,FAM90A14P,FAM90A16P,FAM90A17P,FAM90A18P,FAM90A19P,FAM90A22P,FAM90A23P,ZNF705B,C8orf74,SPAG11A,FDFT1,USP17L3,USP17L8,PRSS51,GATA4,PRR23D2,PRR23D1,MSRA	RNU7-55P,BLK,TNKS,MTMR9,OR7E96P,PPP1R3B,LINC00208,LINC00529,SLC35G5,TDH,FAM167A-AS1,FAM167A,RP1L1,DEFB103A,MFHAS1,CLDN23,DEFB107A,DEFB105A,DEFB106A,DEFB108A,DEFB104A,SOX7,FAM66E,NEIL2,ERI1,CTSB,PRAG1,DEFB104B,MIR124-1HG,DEFB4A,XKR6,DEFB106B,DEFB105B,PINX1,PRSS55,OR7E157P,OR7E158P,OR7E154P,MIR124-1,DEFB107B,FAM85B,FAM90A6P,FAM90A7P,FAM90A8P,FAM90A9P,FAM90A10P,FAM90A11P,FAM90A12P,FAM90A14P,FAM90A16…	97	49	NA	NA	NA
chr16	15236112	21828814	6592703	*	80718	0.971964	415	81kb_97.2%	ZP2,XYLT1,OTOA,NDE1,COQ7,ABCC6,ARL6IP1,MYH11	RPS15A,UMOD,ZP2,XYLT1,OTOA,NDE1,COQ7,CRYM,VPS35L,ABCC1,ABCC6,ARL6IP1,MYH11	ZP2,OTOA,TMC5,CCP110,VPS35L,PDILT,ABCC1	RPS15A,ACSM3,UMOD,ZP2,GPRC5B,XYLT1,OTOA,NDE1,ACSM1,BMERB1,GPR139,COQ7,NOMO2,TMC5,TMC7,THUMPD1,SYT17,CRYM,CCP110,METTL9,VPS35L,REXO5,LYRM1,NOMO3,ACSM5,CEP20,ANKS4B,MPV17L,ITPRIPL2,PDILT,IQCK,DCUN1D3,NPIPB3,DNAH3,MARF1,GDE1,SMG1,LDAF1,ERI2,ACSM2B,ACSM2A,KNOP1,CLEC19A,NPIPA5,NPIPA7,NPIPA8,NPIPA9,GP2,ABCC1,ABCC6,IGSF6,ARL6IP1,MYH11	RPS15A,ACSM3,UMOD,ZP2,GPRC5B,XYLT1,OTOA,NDE1,ACSM1,BMERB1,GPR139,COQ7,NOMO2,TMC5,TMC7,THUMPD1,SYT17,CRYM,CCP110,METTL9,VPS35L,REXO5,SLC7A5P2,LYRM1,NOMO3,ACSM5,CEP20,ANKS4B,MPV17L,ITPRIPL2,PDILT,IQCK,DCUN1D3,NPIPB3,DNAH3,MARF1,GDE1,SMG1,PKD1P1,PKD1P2,PKD1P4,PKD1P5,LDAF1,ERI2,RRN3P1,ACSM2B,SNX29P1,ACSM2A,MIR484,ABCC6P1,KNOP1,CRYM-AS1,CLEC19A,RPL7P47,RPL15P20,RPL17P40,MIR3179-3,MIR3180-3,MIR3179-2,M…	95	53	NA	NA	NA
chr15	28647336	34469450	5822115	*	49986	0.911755	414	50kb_91.2%	RYR3,SLC12A6,NOP10,OTUD7A,FAN1,TRPM1,NSMCE3	RYR3,SLC12A6,TJP1,NOP10,GREM1,OTUD7A,FAN1,TRPM1,NSMCE3	ARHGAP11A,CHRNA7,MTMR10,NUTM1	RYR3,SCG5,SLC12A6,TJP1,AVEN,KLF13,NOP10,CHRFAM7A,ARHGAP11B,ARHGAP11A,PGBD4,CHRM5,CHRNA7,GREM1,OTUD7A,EMC7,MTMR10,KATNBL1,EMC4,FAM189A1,FAN1,NUTM1,LPCAT4,GOLGA8A,GOLGA6L7,GOLGA8H,FMN1,GOLGA8J,GOLGA8K,GOLGA8M,GOLGA8N,GOLGA8O,GOLGA8R,GOLGA8Q,GOLGA8T,APBA2,TRPM1,NSMCE3	RYR3,SCG5,SLC12A6,SYNGR2P1,TJP1,AVEN,KLF13,NOP10,ULK4P1,ULK4P2,ULK4P3,CHRFAM7A,ARHGAP11B,ARHGAP11A,PGBD4,CHRM5,CHRNA7,GREM1,OTUD7A,EMC7,MTMR10,KATNBL1,EMC4,FAM189A1,FAN1,NUTM1,LPCAT4,HERC2P9,RPL32P2,DEPDC1P1,MIR211,GOLGA8A,LINC02249,WHAMMP2,WHAMMP1,HMGN2P5,MIR1233-1,TMCO5B,RNU6-17P,RNU6-18P,DNM1P28,DNM1P30,DNM1P31,DNM1P32,GOLGA6L7,GOLGA8H,FMN1,GOLGA8J,GOLGA8K,HERC2P10,SCG5-AS1,TUBBP8,UBE2CP4,GOLG…	88	38	NA	NA	NA
chr15	29053771	34480161	5426391	*	4198	0.934016	412	4kb_93.4%	RYR3,SLC12A6,NOP10,OTUD7A,FAN1,TRPM1,NSMCE3	RYR3,SLC12A6,TJP1,NOP10,GREM1,OTUD7A,FAN1,TRPM1,NSMCE3	ARHGAP11A,CHRNA7,MTMR10,NUTM1	RYR3,SCG5,SLC12A6,TJP1,AVEN,KLF13,NOP10,CHRFAM7A,ARHGAP11B,ARHGAP11A,PGBD4,CHRM5,CHRNA7,GREM1,OTUD7A,EMC7,MTMR10,KATNBL1,EMC4,FAM189A1,FAN1,NUTM1,LPCAT4,GOLGA8A,GOLGA8H,FMN1,GOLGA8J,GOLGA8K,GOLGA8N,GOLGA8O,GOLGA8R,GOLGA8Q,GOLGA8T,APBA2,TRPM1,NSMCE3	RYR3,SCG5,SLC12A6,SYNGR2P1,TJP1,AVEN,KLF13,NOP10,ULK4P1,ULK4P2,ULK4P3,CHRFAM7A,ARHGAP11B,ARHGAP11A,PGBD4,CHRM5,CHRNA7,GREM1,OTUD7A,EMC7,MTMR10,KATNBL1,EMC4,FAM189A1,FAN1,NUTM1,LPCAT4,RPL32P2,DEPDC1P1,MIR211,GOLGA8A,LINC02249,WHAMMP1,HMGN2P5,MIR1233-1,TMCO5B,RNU6-17P,RNU6-18P,DNM1P28,DNM1P30,DNM1P31,DNM1P32,GOLGA8H,FMN1,GOLGA8J,GOLGA8K,HERC2P10,SCG5-AS1,TUBBP8,UBE2CP4,GOLGA8N,GOLGA8O,GOLGA8R,GOLGA…	82	36	NA	NA	NA
chr22	18458155	20338985	1880831	*	57329	0.967085	410	57kb_96.7%	SLC25A1,CDC45,TXNRD2,TANGO2,GP1BB,PRODH	SLC25A1,TBX1,CDC45,TXNRD2,TANGO2,GP1BB,PRODH	CDC45	SLC25A1,TSSK2,TBX1,UFD1,MRPL40,ESS2,CDC45,TXNRD2,ZDHHC8,DGCR6L,RTN4R,CLDN5,CLTCL1,COMT,TRMT2A,TANGO2,RTL10,C22orf39,DGCR2,DGCR6,DGCR8,RIMBP3,GGTLC3,TMEM191B,GNB1L,GP1BB,GSC2,HIRA,CCDC188,FAM246B,ARVCF,SEPTIN5,PRODH,RANBP1	SLC25A1,TSSK1A,TSSK2,TBX1,UFD1,MRPL40,CA15P2,DGCR5,ESS2,DGCR11,CDC45,TXNRD2,ZDHHC8,DGCR6L,RTN4R,CLDN5,CLTCL1,COMT,TRMT2A,TANGO2,RTL10,LINC00896,C22orf39,DGCR2,DGCR6,DGCR8,RIMBP3,MIR185,GGTLC3,PI4KAP1,TMEM191B,SUSD2P2,MIR1286,MIR1306,MIR3618,BCRP7,MIR4761,PPP1R26P2,PPP1R26P4,GGT3P,GNB1L,CA15P1,GP1BB,FAM230A,RN7SKP131,GSC2,RN7SL168P,LINC00895,KRT18P62,HIRA,MIR6816,LINC01311,E2F6P1,CCDC188,SNORA77B,…	66	34	22q11.2_LCRA-B	0	313.9
chr3	195963652	197626678	1663027	*	48182	0.968142	408	48kb_96.8%	TFRC,NRROS,RNF168,CEP19,DYNLT2B,PCYT1A	TFRC,NRROS,RNF168,CEP19,DYNLT2B,PCYT1A	TFRC	BDH1,TFRC,ZDHHC19,NRROS,NCBP2AS2,TM4SF19,PIGX,RNF168,SMCO1,CEP19,SENP5,DYNLT2B,WDR53,DLG1,UBXN7,FBXO45,SLC51A,PIGZ,TM4SF19-DYNLT2B,MELTF,NCBP2,PAK2,PCYT1A	BDH1,TFRC,ZDHHC19,NRROS,NCBP2AS2,TM4SF19,PIGX,RNF168,SMCO1,CEP19,SENP5,DYNLT2B,WDR53,DLG1,UBXN7,FBXO45,SLC51A,PIGZ,RPS29P3,SDHAP1,RNU7-18P,RNU6-42P,MELTF-AS1,NCBP2-AS1,TM4SF19-AS1,UBXN7-AS1,MIR4797,DLG1-AS1,RN7SL434P,RN7SL738P,RNU4-89P,RNU6-646P,RNU6-910P,RNU6-1279P,LINC00885,LINC01063,TM4SF19-DYNLT2B,RPSAP69,LINC02012,SDHAP4,MELTF,NCBP2,PAK2,PCYT1A	44	23	3q29	21.36	194.3
chr16	14783138	22523137	7740000	*	71599	0.972234	406	72kb_97.2%	UQCRC2,ZP2,XYLT1,OTOA,NDE1,COQ7,ABCC6,ARL6IP1,MYH11	RPS15A,UMOD,UQCRC2,ZP2,XYLT1,OTOA,NDE1,COQ7,CRYM,VPS35L,ABCC1,ABCC6,ARL6IP1,MYH11	ZP2,OTOA,TMC5,CCP110,VPS35L,PDILT,RRN3,ABCC1	RPS15A,ACSM3,UMOD,UQCRC2,ZP2,GPRC5B,XYLT1,OTOA,NDE1,CDR2,ACSM1,BMERB1,GPR139,COQ7,NOMO2,TMC5,TMC7,THUMPD1,SYT17,CRYM,CCP110,METTL9,EEF2K,VPS35L,REXO5,LYRM1,NOMO3,ACSM5,CEP20,ANKS4B,MPV17L,MOSMO,VWA3A,ITPRIPL2,PDILT,IQCK,DCUN1D3,PDZD9,NPIPB3,PDXDC1,DNAH3,MARF1,GDE1,NTAN1,SMG1,NOMO1,LDAF1,RRN3,POLR3E,ERI2,ACSM2B,ACSM2A,KNOP1,CLEC19A,SDR42E2,NPIPB5,NPIPA5,NPIPA7,NPIPA8,NPIPA9,NPIPB4,GP2,ABCC1,ABCC6,…	RPS15A,ACSM3,UMOD,UQCRC2,ZP2,GPRC5B,XYLT1,OTOA,NDE1,CDR2,ACSM1,BMERB1,GPR139,COQ7,NOMO2,TMC5,TMC7,THUMPD1,SYT17,CRYM,CCP110,METTL9,EEF2K,VPS35L,REXO5,SLC7A5P2,LYRM1,NOMO3,ACSM5,CEP20,ANKS4B,MPV17L,MOSMO,VWA3A,ITPRIPL2,PDILT,IQCK,DCUN1D3,PDZD9,NPIPB3,PDXDC1,DNAH3,MARF1,GDE1,NTAN1,SMG1,NOMO1,PKD1P1,PKD1P2,PKD1P3,PKD1P4,PKD1P5,PKD1P6,LDAF1,RRN3,POLR3E,ERI2,RRN3P1,ACSM2B,SNX29P1,ACSM2A,MIR484,ABCC6P1…	128	68	NA	NA	NA
chr15	82369585	85524540	3154956	*	1532	0.919713	402	2kb_92%	ALPK3,WDR73,AP3B2	RPS17,BNC1,HOMER2,ALPK3,WDR73,AP3B2	BTBD1,ADAMTSL3,PDE8A	RPS17,BNC1,SH3GL3,SLC28A1,BTBD1,TM6SF1,ADAMTSL3,HOMER2,ALPK3,SEC11A,FSD2,ZSCAN2,CPEB1,HDGFL3,WDR73,GOLGA6L4,C15orf40,ZNF592,WHAMM,RAMAC,AKAP13,GOLGA6L9,AP3B2,NMB,PDE8A	RPS17,SCAND2P,BNC1,SH3GL3,SLC28A1,BTBD1,TM6SF1,ADAMTSL3,HOMER2,ALPK3,SEC11A,FSD2,ZSCAN2,CPEB1,HDGFL3,WDR73,GOLGA2P10,GOLGA6L4,CPEB1-AS1,C15orf40,ZNF592,CSPG4P5,GOLGA6L5P,WHAMM,RAMAC,FABP5P8,FABP5P9,EFL1P1,SCARNA15,RNU7-79P,DNM1P38,DNM1P41,AKAP13,GOLGA6L9,UBE2Q2P1,UBE2Q2P2,GOLGA6L3,MIR4515,EGLN1P1,TUBAP4,UBE2Q2L,NIFKP8,RN7SL331P,RN7SL417P,RN7SL428P,RNU6-339P,RNU6-401P,RNU6-796P,RNU6-1339P,CSPG4P10…	67	25	NA	NA	NA
chr10	42781300	46785349	4004050	*	13698	0.917579	401	14kb_91.8%	RET	BMS1,RET	BMS1,ALOX5	CXCL12,ZNF22,ZNF239,ZNF32,OR13A1,SYT15,TIMM23,RASSF4,ANXA8L1,DEPP1,MARCHF8,WASHC2C,ZNF485,AGAP4,ZNF487,ZFAND4,BMS1,GPRIN2,RASGEF1A,CSGALNACT2,ANTXRL,TMEM72,FXYD4,ALOX5,HNRNPF,MSMB,NCOA4,NPY4R,RET	RHEBP1,CXCL12,ZNF22,ZNF239,ZNF32,HNRNPA3P1,OR13A1,OR6D1P,SYT15,TIMM23,RASSF4,ANXA8L1,DEPP1,MARCHF8,WASHC2C,ZNF485,AGAP4,AGAP7P,ZNF487,ZFAND4,BMS1,ZNF22-AS1,ZNF32-AS1,ZNF32-AS3,FAM25BP,FAM25E,ZNF32-AS2,AGAP10P,AGAP14P,GPRIN2,RASGEF1A,CSGALNACT2,CTSLP3,ANTXRL,TMEM72-AS1,LINC00841,ANKRD30BP3,SHLD2P1,TMEM72,CAP1P2,DUXAP4,RPS19P7,RPL21P88,RPL9P21,RPL23AP61,RPL35AP23,UQCRHP3,MIR3156-1,ANKRD54P1,EIF2AP4…	89	29	NA	NA	NA
chr15	23286126	28251050	4964925	*	7743	0.930776	401	8kb_93.1%	HERC2,OCA2	SNRPN,UBE3A,GABRA5,GABRB3,HERC2,MAGEL2,MKRN3,NDN,OCA2	ATP10A	SNRPN,SNURF,NPAP1,UBE3A,ATP10A,GOLGA6L2,GABRA5,GABRB3,GABRG3,GOLGA8S,HERC2,MAGEL2,MKRN3,NDN,OCA2	RPL5P1,SNRPN,SNURF,NPAP1,UBE3A,ATP10A,GOLGA6L2,PWAR1,PWAR5,TVP23BP1,SNORD64,SNORD107,SNORD108,SNORD109A,SNORD109B,SNORD115-1,SNORD115-2,SNORD115-3,SNORD115-4,SNORD115-5,SNORD115-6,SNORD115-7,SNORD115-8,SNORD115-9,SNORD115-10,SNORD115-11,SNORD115-12,SNORD115-13,SNORD115-14,SNORD115-15,SNORD115-16,SNORD115-17,SNORD115-18,SNORD115-19,SNORD115-20,SNORD115-21,SNORD115-22,SNORD115-23,SNORD115-24,SNORD1…	123	15	NA	NA	NA
chr15	28909736	34478648	5568913	*	6989	0.926027	399	7kb_92.6%	RYR3,SLC12A6,NOP10,OTUD7A,FAN1,TRPM1,NSMCE3	RYR3,SLC12A6,TJP1,NOP10,GREM1,OTUD7A,FAN1,TRPM1,NSMCE3	ARHGAP11A,CHRNA7,MTMR10,NUTM1	RYR3,SCG5,SLC12A6,TJP1,AVEN,KLF13,NOP10,CHRFAM7A,ARHGAP11B,ARHGAP11A,PGBD4,CHRM5,CHRNA7,GREM1,OTUD7A,EMC7,MTMR10,KATNBL1,EMC4,FAM189A1,FAN1,NUTM1,LPCAT4,GOLGA8A,GOLGA8H,FMN1,GOLGA8J,GOLGA8K,GOLGA8N,GOLGA8O,GOLGA8R,GOLGA8Q,GOLGA8T,APBA2,TRPM1,NSMCE3	RYR3,SCG5,SLC12A6,SYNGR2P1,TJP1,AVEN,KLF13,NOP10,ULK4P1,ULK4P2,ULK4P3,CHRFAM7A,ARHGAP11B,ARHGAP11A,PGBD4,CHRM5,CHRNA7,GREM1,OTUD7A,EMC7,MTMR10,KATNBL1,EMC4,FAM189A1,FAN1,NUTM1,LPCAT4,RPL32P2,DEPDC1P1,MIR211,GOLGA8A,LINC02249,WHAMMP1,HMGN2P5,MIR1233-1,TMCO5B,RNU6-17P,RNU6-18P,DNM1P28,DNM1P30,DNM1P31,DNM1P32,GOLGA8H,FMN1,GOLGA8J,GOLGA8K,HERC2P10,SCG5-AS1,TUBBP8,UBE2CP4,GOLGA8N,GOLGA8O,GOLGA8R,GOLGA…	82	36	NA	NA	NA
chr10	47627599	55586416	7958818	*	6655	0.939294	396	7kb_93.9%	SLC18A3,PCDH15,CHAT,ERCC6	SLC18A3,PCDH15,CHAT,ERCC6,PRKG1	PCDH15,WASHC2A,OGDHL,C10orf71,ERCC6	SLC18A3,PCDH15,CSTF2T,ASAH2,CHAT,FAM170B,DRGX,LRRC18,WASHC2A,ASAH2B,AGAP6,TIMM23B,FAM25C,A1CF,OGDHL,VSTM4,C10orf71,TMEM273,C10orf53,FRMPD2,DKK1,WDFY4,SGMS1,ARHGAP22,ERCC6,TIMM23B-AGAP6,NPY4R2,MAPK8,MBL2,PARG,PRKG1	SLC18A3,SLC9A3P1,PCDH15,CSTF2T,ASAH2,MAPK6P6,CHAT,FAM170B,DRGX,LRRC18,WASHC2A,PTPN20CP,ASAH2B,AGAP6,TIMM23B,FAM25C,CTSLP4,BMS1P7,AGAP12P,A1CF,OGDHL,VSTM4,C10orf71,TMEM273,C10orf53,FRMPD2,DKK1,WDFY4,SGMS1,ARHGAP22,MIR605,SLC9A3P3,SHLD2P3,ERCC6,MIR548F1,RPL31P44,RPL35AP24,RPL13AP19,RPL21P89,RPS6P14,MIR4294,THAP12P3,ARHGAP22-IT1,RNA5SP315,RNA5SP317,RNA5SP318,SNRPEP8,RSU1P3,RHEBP2,FAM170B-AS1,C10orf7…	74	31	NA	NA	NA
chr4	73938279	77987532	4049254	*	1323	0.914588	391	1kb_91.5%	SCARB2,ODAPH	SCARB2,ODAPH,SHROOM3	SCARB2,SOWAHB	CXCL10,CXCL11,CXCL13,CXCL5,BTC,MRPL1,CCNG2,CCNI,SCARB2,NUP54,EPGN,RCHY1,CDKL2,CNOT6L,THAP6,PARM1,STBD1,SDAD1,SEPTIN11,ODAPH,CCDC158,G3BP2,SHROOM3,USO1,MTHFD2L,SOWAHB,FAM47E,EREG,FAM47E-STBD1,CXCL2,CXCL3,AREG,CXCL9,ART3,NAAA,PF4,PPBP,PPEF2	CXCL10,CXCL11,CXCL13,CXCL1P1,CXCL5,BTC,MRPL1,CCNG2,CCNI,SCARB2,PPBPP2,NUP54,EPGN,RCHY1,CDKL2,CNOT6L,THAP6,PARM1,STBD1,SDAD1,SEPTIN11,ODAPH,CCDC158,G3BP2,SHROOM3,USO1,MTHFD2L,SOWAHB,FAM47E,EREG,RPL7P17,HMGB1P44,PARM1-AS1,SDAD1-AS1,SHROOM3-AS1,SNX5P1,MIR548AH,MIR4450,FAM47E-STBD1,CXCL2,CXCL3,RN7SL218P,RNU6-145P,RNU6-1000P,RNU6-1187P,RNU2-16P,HNRNPA1P55,HSPE1P23,TXNP6,LINC02483,LINC02562,AREG,CXCL9,…	58	38	NA	NA	NA
chr15	22477059	28250869	5773811	*	7741	0.929725	387	8kb_93%	HERC2,OCA2	SNRPN,UBE3A,NIPA1,GABRA5,GABRB3,HERC2,MAGEL2,MKRN3,NDN,OCA2	ATP10A	SNRPN,SNURF,NPAP1,UBE3A,ATP10A,CYFIP1,NIPA1,NIPA2,TUBGCP5,GOLGA6L2,GOLGA8DP,GOLGA6L1,GABRA5,GABRB3,GABRG3,GOLGA8S,HERC2,MAGEL2,MKRN3,NDN,OCA2	RPL5P1,SNRPN,SNURF,NPAP1,UBE3A,ATP10A,CYFIP1,ABCB10P1,NIPA1,NIPA2,TUBGCP5,GOLGA8IP,GOLGA6L2,WHAMMP3,PWAR1,PWAR5,TVP23BP1,GOLGA8DP,SNORD64,SNORD107,SNORD108,SNORD109A,SNORD109B,SNORD115-1,SNORD115-2,SNORD115-3,SNORD115-4,SNORD115-5,SNORD115-6,SNORD115-7,SNORD115-8,SNORD115-9,SNORD115-10,SNORD115-11,SNORD115-12,SNORD115-13,SNORD115-14,SNORD115-15,SNORD115-16,SNORD115-17,SNORD115-18,SNORD115-19,SNOR…	140	21	NA	NA	NA
chr16	15212605	21408928	6196324	*	53893	0.971332	387	54kb_97.1%	ZP2,XYLT1,NDE1,COQ7,ABCC6,ARL6IP1,MYH11	RPS15A,UMOD,ZP2,XYLT1,NDE1,COQ7,CRYM,VPS35L,ABCC1,ABCC6,ARL6IP1,MYH11	ZP2,TMC5,CCP110,VPS35L,PDILT,ABCC1	RPS15A,ACSM3,UMOD,ZP2,GPRC5B,XYLT1,NDE1,ACSM1,BMERB1,GPR139,COQ7,NOMO2,TMC5,TMC7,THUMPD1,SYT17,CRYM,CCP110,VPS35L,REXO5,LYRM1,NOMO3,ACSM5,CEP20,ANKS4B,MPV17L,ITPRIPL2,PDILT,IQCK,DCUN1D3,NPIPB3,DNAH3,MARF1,GDE1,SMG1,LDAF1,ERI2,ACSM2B,ACSM2A,KNOP1,CLEC19A,NPIPA5,NPIPA7,NPIPA8,NPIPA9,GP2,ABCC1,ABCC6,ARL6IP1,MYH11	RPS15A,ACSM3,UMOD,ZP2,GPRC5B,XYLT1,NDE1,ACSM1,BMERB1,GPR139,COQ7,NOMO2,TMC5,TMC7,THUMPD1,SYT17,CRYM,CCP110,VPS35L,REXO5,LYRM1,NOMO3,ACSM5,CEP20,ANKS4B,MPV17L,ITPRIPL2,PDILT,IQCK,DCUN1D3,NPIPB3,DNAH3,MARF1,GDE1,SMG1,PKD1P1,PKD1P2,PKD1P4,PKD1P5,LDAF1,ERI2,ACSM2B,SNX29P1,ACSM2A,MIR484,ABCC6P1,KNOP1,CRYM-AS1,CLEC19A,RPL7P47,RPL15P20,RPL17P40,MIR3179-3,MIR3180-3,MIR3179-2,MIR3180-2,NPIPA5,NPIPA7,NPIPA…	86	50	NA	NA	NA
chr10	47606969	54417993	6811025	*	19633	0.92808	386	20kb_92.8%	SLC18A3,PCDH15,CHAT,ERCC6	SLC18A3,PCDH15,CHAT,ERCC6,PRKG1	PCDH15,WASHC2A,OGDHL,C10orf71,ERCC6	SLC18A3,PCDH15,CSTF2T,ASAH2,CHAT,FAM170B,DRGX,LRRC18,WASHC2A,ASAH2B,AGAP6,TIMM23B,FAM25C,A1CF,OGDHL,VSTM4,C10orf71,TMEM273,C10orf53,FRMPD2,DKK1,WDFY4,SGMS1,ARHGAP22,ERCC6,TIMM23B-AGAP6,NPY4R2,MAPK8,MBL2,PARG,PRKG1	SLC18A3,SLC9A3P1,PCDH15,CSTF2T,ASAH2,MAPK6P6,CHAT,FAM170B,DRGX,LRRC18,WASHC2A,PTPN20CP,ASAH2B,AGAP6,TIMM23B,FAM25C,CTSLP4,BMS1P7,AGAP12P,A1CF,OGDHL,VSTM4,C10orf71,TMEM273,C10orf53,FRMPD2,DKK1,WDFY4,SGMS1,ARHGAP22,MIR605,SLC9A3P3,SHLD2P3,ERCC6,RPL31P44,RPL35AP24,RPL13AP19,RPL21P89,RPS6P14,MIR4294,THAP12P3,ARHGAP22-IT1,RNA5SP315,RNA5SP317,RNA5SP318,SNRPEP8,RSU1P3,RHEBP2,FAM170B-AS1,C10orf71-AS1,TIM…	72	31	NA	NA	NA
chr10	47634296	56430742	8796447	*	14199	0.928657	381	14kb_92.9%	SLC18A3,PCDH15,CHAT,ERCC6	SLC18A3,PCDH15,CHAT,ERCC6,PRKG1	PCDH15,WASHC2A,OGDHL,C10orf71,ERCC6	SLC18A3,ZWINT,PCDH15,CSTF2T,ASAH2,CHAT,FAM170B,DRGX,LRRC18,WASHC2A,ASAH2B,AGAP6,TIMM23B,FAM25C,A1CF,OGDHL,VSTM4,C10orf71,TMEM273,C10orf53,FRMPD2,DKK1,WDFY4,SGMS1,ARHGAP22,ERCC6,MTRNR2L5,TIMM23B-AGAP6,NPY4R2,MAPK8,MBL2,PARG,PRKG1	SLC18A3,SLC9A3P1,ZWINT,PCDH15,CSTF2T,ASAH2,MAPK6P6,CHAT,FAM170B,DRGX,LRRC18,WASHC2A,PTPN20CP,ASAH2B,AGAP6,TIMM23B,FAM25C,CTSLP4,BMS1P7,AGAP12P,A1CF,OGDHL,VSTM4,C10orf71,TMEM273,C10orf53,FRMPD2,DKK1,WDFY4,SGMS1,ARHGAP22,MIR605,SLC9A3P3,SHLD2P3,ERCC6,MIR548F1,RPL31P44,RPL35AP24,RPL13AP19,RPL21P89,RPS6P14,MTRNR2L5,GAPDHP21,MIR4294,THAP12P3,ARHGAP22-IT1,RNA5SP315,RNA5SP317,RNA5SP318,SNRPEP8,RSU1P3,RH…	77	33	NA	NA	NA
chr15	23259126	30367299	7108174	*	130256	0.934199	378	130kb_93.4%	HERC2,NSMCE3,OCA2	SNRPN,TJP1,UBE3A,GABRA5,GABRB3,HERC2,MAGEL2,MKRN3,NDN,NSMCE3,OCA2	ATP10A	SNRPN,SNURF,TJP1,NPAP1,UBE3A,ATP10A,CHRFAM7A,GOLGA8G,GOLGA6L2,FAM189A1,GOLGA8F,GOLGA6L7,GOLGA8J,GABRA5,GABRB3,GABRG3,GOLGA8M,GOLGA8S,GOLGA8T,HERC2,GOLGA6L24P,GOLGA6L25P,APBA2,MAGEL2,MKRN3,NDN,NSMCE3,OCA2	RPL41P2,RPL5P1,SNRPN,SNURF,SYNGR2P1,TJP1,NPAP1,UBE3A,ATP10A,ULK4P3,CHRFAM7A,GOLGA8G,GOLGA6L2,FAM189A1,PWAR1,PWAR5,HERC2P9,TVP23BP1,ABCB10P3,ABCB10P4,LINC02249,WHAMMP2,GOLGA8F,SNORD64,SNORD107,SNORD108,SNORD109A,SNORD109B,SNORD115-1,SNORD115-2,SNORD115-3,SNORD115-4,SNORD115-5,SNORD115-6,SNORD115-7,SNORD115-8,SNORD115-9,SNORD115-10,SNORD115-11,SNORD115-12,SNORD115-13,SNORD115-14,SNORD115-15,SNORD11…	160	28	NA	NA	NA
chrX	53334249	53766557	432309	*	4418	0.946356	377	4kb_94.6%		SMC1A,HUWE1,HSD17B10		SMC1A,RIBC1,HUWE1,HSD17B10	SMC1A,VTRNA3-1P,RIBC1,HUWE1,MIRLET7F2,MIR98,HSD17B10,MIR6857,MPV17L2P1,TIPINP1	10	4	NA	NA	NA
chr16	11924729	18335610	6410882	*	37435	0.974997	377	37kb_97.5%	XYLT1,NDE1,ERCC4,ABCC6,MYH11,PARN	XYLT1,NDE1,ERCC4,ABCC1,ABCC6,MYH11,PARN	RRN3,SNX29,ABCC1,PARN	TNFRSF17,XYLT1,BFAR,NDE1,BMERB1,NOMO3,CPPED1,CEP20,MPV17L,PDXDC1,MARF1,MRTFB,NTAN1,NOMO1,RRN3,SNX29,ERCC4,SHISA9,NPIPB2,NPIPA3,NPIPA2,NPIPA5,NPIPA7,NPIPA8,ABCC1,ABCC6,MYH11,NPIPA1,PARN,PLA2G10	TNFRSF17,XYLT1,BFAR,NDE1,BMERB1,NOMO3,CPPED1,CEP20,MPV17L,PDXDC1,MARF1,MRTFB,NTAN1,NOMO1,PKD1P1,PKD1P2,PKD1P3,PKD1P4,PKD1P6,RRN3,SNX29,MIR193B,MIR484,ABCC6P2,MIR365A,ERCC4,NPIPP1,RPL7P47,RPL15P20,RPL35AP34,RPS23P6,RPL17P40,RPS26P52,MIR1972-1,SHISA9,NPIPB2,MIR3179-2,MIR3180-2,MIR3179-1,MIR3180-1,MIR3180-4,MIR3670-1,MIR4718,NPIPA3,NPIPA2,NPIPA5,NPIPA7,NPIPA8,MIR3670-2,UBL5P4,TVP23CP2,RNU7-125P,RN7S…	73	30	NA	NA	NA
chr10	47600932	54268643	6667712	*	5700	0.928947	374	6kb_92.9%	SLC18A3,PCDH15,CHAT,ERCC6	SLC18A3,PCDH15,CHAT,ERCC6,PRKG1	PCDH15,WASHC2A,OGDHL,C10orf71,ERCC6	SLC18A3,PCDH15,CSTF2T,ASAH2,CHAT,FAM170B,DRGX,LRRC18,WASHC2A,ASAH2B,AGAP6,TIMM23B,FAM25C,A1CF,OGDHL,VSTM4,C10orf71,TMEM273,C10orf53,FRMPD2,DKK1,WDFY4,SGMS1,ARHGAP22,ERCC6,TIMM23B-AGAP6,NPY4R2,MAPK8,MBL2,PARG,PRKG1	SLC18A3,SLC9A3P1,PCDH15,CSTF2T,ASAH2,MAPK6P6,CHAT,FAM170B,DRGX,LRRC18,WASHC2A,PTPN20CP,ASAH2B,AGAP6,TIMM23B,FAM25C,CTSLP4,BMS1P7,AGAP12P,A1CF,OGDHL,VSTM4,C10orf71,TMEM273,C10orf53,FRMPD2,DKK1,WDFY4,SGMS1,ARHGAP22,MIR605,SLC9A3P3,SHLD2P3,ERCC6,RPL31P44,RPL35AP24,RPL13AP19,RPL21P89,RPS6P14,MIR4294,THAP12P3,ARHGAP22-IT1,RNA5SP315,RNA5SP317,RNA5SP318,SNRPEP8,RSU1P3,RHEBP2,FAM170B-AS1,C10orf71-AS1,TIM…	72	31	NA	NA	NA
chr10	42461214	45853392	3392179	*	3802	0.901631	373	4kb_90.2%	RET	BMS1,RET	ZNF33B,BMS1,ALOX5	CXCL12,ZNF22,ZNF239,ZNF32,ZNF33B,OR13A1,RASSF4,DEPP1,MARCHF8,WASHC2C,ZNF485,AGAP4,ZNF487,ZFAND4,BMS1,RASGEF1A,CSGALNACT2,TMEM72,FXYD4,ALOX5,HNRNPF,RET	CXCL12,ZNF22,ZNF239,ZNF32,ZNF33B,ZNF37BP,HNRNPA3P1,OR13A1,OR6D1P,RASSF4,DEPP1,MARCHF8,WASHC2C,ZNF485,AGAP4,ZNF487,CCNYL2,ZFAND4,BMS1,ZNF22-AS1,ZNF32-AS1,ZNF32-AS3,FAM25E,ZNF32-AS2,AGAP10P,RASGEF1A,CSGALNACT2,EIF3LP2,TMEM72-AS1,LINC00841,ANKRD30BP3,LINC00839,RSU1P1,TMEM72,CAP1P2,DUXAP3,DUXAP4,RPS19P7,RPL21P88,RPL9P21,VN1R54P,UQCRHP3,MIR3156-1,ANKRD54P1,EIF2AP4,FXYD4,FXYD6P1,ALOX5,MIR5100,RSU1P2,CU…	76	22	NA	NA	NA
chr17	60200517	62277796	2077280	*	20598	0.98762	371	21kb_98.8%	TBX4,BRIP1	TBX2,TBX4,BRIP1,MED13,PPM1D	BCAS3,BRIP1	TBX2,TBX4,BCAS3,USP32,BRIP1,MED13,NACA2,C17orf64,INTS2,APPBP2,PPM1D	TBX2,TBX4,BCAS3,USP32,BRIP1,MED13,NACA2,C17orf64,TBC1D3P2,POLRMTP1,INTS2,SCARNA20,LINC02875,RPL32P32,RPL23AP74,RPL12P38,HMGN1P28,RN7SL448P,RN7SL606P,RN7SL800P,RNU6-623P,KRT18P61,TBX2-AS1,RPSAP66,LINC01999,H3P42,SEPTIN7P12,APPBP2-DT,APPBP2,PPM1D	30	11	NA	NA	NA
chr15	29065471	34485849	5420379	*	7018	0.909803	367	7kb_91%	RYR3,SLC12A6,NOP10,OTUD7A,FAN1,TRPM1,NSMCE3	RYR3,SLC12A6,TJP1,NOP10,GREM1,OTUD7A,FAN1,TRPM1,NSMCE3	ARHGAP11A,CHRNA7,MTMR10,NUTM1	RYR3,SCG5,SLC12A6,TJP1,AVEN,KLF13,NOP10,CHRFAM7A,ARHGAP11B,ARHGAP11A,PGBD4,CHRM5,CHRNA7,GREM1,OTUD7A,EMC7,MTMR10,KATNBL1,EMC4,FAM189A1,FAN1,NUTM1,LPCAT4,GOLGA8A,GOLGA8H,FMN1,GOLGA8J,GOLGA8K,GOLGA8N,GOLGA8O,GOLGA8R,GOLGA8Q,GOLGA8T,APBA2,TRPM1,NSMCE3	RYR3,SCG5,SLC12A6,SYNGR2P1,TJP1,AVEN,KLF13,NOP10,ULK4P1,ULK4P2,ULK4P3,CHRFAM7A,ARHGAP11B,ARHGAP11A,PGBD4,CHRM5,CHRNA7,GREM1,OTUD7A,EMC7,MTMR10,KATNBL1,EMC4,FAM189A1,FAN1,NUTM1,LPCAT4,RPL32P2,DEPDC1P1,MIR211,GOLGA8A,LINC02249,WHAMMP1,HMGN2P5,MIR1233-1,TMCO5B,RNU6-17P,RNU6-18P,DNM1P28,DNM1P30,DNM1P31,DNM1P32,GOLGA8H,FMN1,GOLGA8J,GOLGA8K,HERC2P10,SCG5-AS1,TUBBP8,UBE2CP4,GOLGA8N,GOLGA8O,GOLGA8R,GOLGA…	82	36	NA	NA	NA
chr17	60005984	62262567	2256584	*	15044	0.987038	360	15kb_98.7%	TBX4,BRIP1	TBX2,TBX4,CA4,BRIP1,MED13,PPM1D	BCAS3,BRIP1	TBX2,TBX4,CA4,BCAS3,USP32,BRIP1,MED13,NACA2,HEATR6,C17orf64,INTS2,APPBP2,PPM1D	TBX2,TBX4,CA4,BCAS3,USP32,BRIP1,MED13,NACA2,HEATR6,C17orf64,TBC1D3P1,POLRMTP1,INTS2,SCARNA20,LINC02875,RPL32P32,RPL23AP74,RPL12P38,HMGN1P28,MIR4737,TBC1D3P1-DHX40P1,RN7SL448P,RN7SL606P,RN7SL800P,RNU6-623P,KRT18P61,TBX2-AS1,WFDC21P,RPSAP66,LINC01999,HEATR6-DT,H3P42,SEPTIN7P12,APPBP2-DT,APPBP2,PPM1D	36	13	17q23.1q23.2	0	74.73
chr15	22095753	32443596	10347844	*	103302	0.947958	359	103kb_94.8%	OTUD7A,FAN1,HERC2,TRPM1,NSMCE3,OCA2	SNRPN,TJP1,UBE3A,NIPA1,OTUD7A,FAN1,GABRA5,GABRB3,HERC2,MAGEL2,MKRN3,TRPM1,NDN,NSMCE3,OCA2	ATP10A,CHRNA7,MTMR10	SNRPN,SNURF,TJP1,NPAP1,UBE3A,ATP10A,KLF13,CYFIP1,CHRFAM7A,ARHGAP11B,NIPA1,NIPA2,TUBGCP5,CHRNA7,OTUD7A,GOLGA8G,MTMR10,GOLGA6L2,FAM189A1,FAN1,GOLGA8DP,GOLGA8F,GOLGA6L7,GOLGA8H,GOLGA6L1,GOLGA8J,GOLGA8K,GABRA5,GABRB3,GABRG3,GOLGA8M,GOLGA8O,GOLGA8R,GOLGA8Q,GOLGA8S,GOLGA8T,HERC2,GOLGA6L22,GOLGA6L24P,GOLGA6L25P,APBA2,MAGEL2,MKRN3,TRPM1,NDN,NSMCE3,OCA2	RPL41P2,RPL5P1,SNRPN,SNURF,SYNGR2P1,TJP1,NPAP1,UBE3A,ATP10A,KLF13,CYFIP1,ABCB10P1,OR4N3P,ULK4P1,ULK4P2,ULK4P3,CHRFAM7A,ARHGAP11B,NIPA1,NIPA2,TUBGCP5,CHRNA7,OTUD7A,GOLGA8G,MTMR10,GOLGA8IP,GOLGA6L2,WHAMMP3,FAM189A1,FAN1,PWAR1,PWAR5,HERC2P9,DEPDC1P1,TVP23BP1,ABCB10P3,ABCB10P4,MIR211,LINC02249,WHAMMP2,GOLGA8DP,GOLGA8EP,GOLGA8F,SNORD64,SNORD107,SNORD108,SNORD109A,SNORD109B,SNORD115-1,SNORD115-2,SNORD1…	222	47	NA	NA	NA
chr22	20345621	23442661	3097041	*	3515	0.915789	358	4kb_91.6%	SNAP29,SCARF2,LZTR1,PI4KA	SNAP29,SCARF2,CRKL,SERPIND1,LZTR1,MAPK1,PI4KA	PI4KA,TOP3B	BCR,SDF2L1,SLC7A4,SNAP29,TOP3B,UBE2L3,VPREB1,YPEL1,ZNF74,RSPH14,MED15,HIC2,GGTLC2,ZNF280A,PPM1F,SCARF2,ZNF280B,THAP7,CRKL,KLHL22,AIFM3,CCDC116,YDJC,TMEM191C,RIMBP3B,RIMBP3C,LRRC74B,IGLL5,GGT2,GNAZ,SERPIND1,FAM246A,LZTR1,MAPK1,P2RX6,PI4KA,PPIL2,PRAME,RAB36	BCR,BCRP2,BCRP4,BCRP5,SDF2L1,SLC7A4,SNAP29,TOP3B,TOP3BP1,UBE2L3,VPREB1,YPEL1,ZNF74,RSPH14,FBXW4P1,MED15,IGLVVI-22-1,IGLVVI-25-1,IGLVVII-41-1,IGLVIV-66-1,POM121L1P,HIC2,GGTLC2,ZNF280A,KRT18P5,SLC9A3P2,POM121L4P,BMP6P1,SOCS2P2,ASH2LP1,PPM1F,SCARF2,USP41,ZNF280B,THAP7,CRKL,TUBA3FP,TMEM191A,KLHL22,AIFM3,ZDHHC8P1,CCDC116,YDJC,MIR130B,MIR649,MIR650,FAM230B,PI4KAP2,TMEM191C,MIR301B,RIMBP3B,RIMBP3C,ABHD1…	185	39	NA	NA	NA
chr10	42461303	47783591	5322289	*	7526	0.907919	354	8kb_90.8%	RBP3,RET	BMS1,GDF2,RBP3,RET	ZNF33B,BMS1,ALOX5	CXCL12,ZNF22,ZNF239,ZNF32,ZNF33B,OR13A1,SYT15,TIMM23,RASSF4,ANXA8L1,DEPP1,MARCHF8,WASHC2C,PTPN20,ZNF485,AGAP4,AGAP9,ZNF487,ZFAND4,BMS1,ZNF488,FAM25G,GPRIN2,RASGEF1A,CSGALNACT2,ANTXRL,TMEM72,FXYD4,GDF10,GDF2,ALOX5,HNRNPF,ANXA8,MSMB,NCOA4,NPY4R,RBP3,RET	RHEBP1,CXCL12,ZNF22,ZNF239,ZNF32,ZNF33B,ZNF37BP,HNRNPA3P1,OR13A1,OR6D1P,FRMPD2B,SYT15,TIMM23,RASSF4,ANXA8L1,DEPP1,MARCHF8,WASHC2C,PTPN20,ZNF485,AGAP4,AGAP9,AGAP7P,ZNF487,CCNYL2,AGAP13P,ZFAND4,BMS1,ZNF22-AS1,ZNF488,ZNF32-AS1,ZNF32-AS3,FAM25BP,FAM25E,FAM25G,ZNF32-AS2,BMS1P1,BMS1P2,AGAP10P,AGAP14P,GPRIN2,RASGEF1A,CSGALNACT2,EIF3LP2,CTSLP2,CTSLP3,ANTXRL,TMEM72-AS1,LINC00841,ANKRD30BP3,LINC00839,DUSP8…	122	38	NA	NA	NA
chr15	85208505	90285018	5076514	*	9495	0.91743	354	9kb_91.7%	RLBP1,CIB1,FANCI,MESP2,KIF7,ACAN,POLG	RLBP1,CIB1,FANCI,AGBL1,MESP2,KIF7,ACAN,IDH2,PLIN1,POLG	SEMA4B,RHCG,TICRR,ANPEP,POLG	RLBP1,SEMA4B,MRPL46,MRPS11,CIB1,NGRN,RHCG,ABHD2,HAPLN3,ZNF710,DET1,FANCI,AEN,KLHL25,AGBL1,WDR93,TICRR,ARPIN,MESP1,MESP2,KIF7,ACAN,TTLL13P,GDPGP1,AKAP13,ARPIN-AP3S2,ANPEP,IDH2,AP3S2,ISG20,MFGE8,NTRK3,PEX11A,PLIN1,POLG	RLBP1,SEMA4B,MRPL46,HMGB1P8,MRPS11,CIB1,NGRN,RHCG,ABHD2,HAPLN3,ZNF710,DET1,FANCI,AEN,KLHL25,LINC00052,AGBL1,WDR93,MIR9-3HG,NTRK3-AS1,LINC00928,TICRR,ARPIN,MESP1,MESP2,MRPL15P1,KIF7,FABP5P9,MIR7-2,MIR9-3,ACAN,TTLL13P,KRT18P47,RNU7-79P,GDPGP1,MIR1179,MIR1276,RPS12P26,RPL36AP43,AKAP13,GOLGA6L3,MIR3174,ARPIN-AP3S2,MIR3529,RNA5SP400,MIR5009,MIR548AP,MIR5094,MED28P6,RNU7-111P,RNU7-195P,RN7SL346P,RN7SL4…	79	35	NA	NA	NA
chr2	77670716	87102760	9432045	*	22768	0.993983	351	23kb_99.4%	SFTPB,ST3GAL5,SUCLG1,CD8A,PTCD3,CTNNA2,ELMOD3,GGCX	SFTPB,ST3GAL5,SUCLG1,CD8A,POLR1A,PTCD3,CTNNA2,REEP1,ELMOD3,GGCX,MAT2A	SFTPB,ST3GAL5,DNAH6	SFTPB,ST3GAL5,SUCLG1,TCF7L1,TMSB10,VAMP5,VAMP8,RNF103,MRPL35,CAPG,TGOLN2,CD8A,CD8B,POLR1A,LRRTM1,USP39,KCMF1,KDM3A,ATOH8,TMEM150A,PTCD3,CTNNA2,REEP1,RMND5A,RETSAT,ELMOD3,TRABD2A,RNF181,DNAH6,REG3G,CHMP3,SH2D6,RGPD1,C2orf68,RNF103-CHMP3,GGCX,GNLY,IMMT,MAT2A,REG3A,PLGLB1,REG1A,REG1B	SFTPB,ST3GAL5,SUCLG1,TCF7L1,TMSB10,VAMP5,VAMP8,RNF103,MRPL35,CAPG,TGOLN2,CD8A,CD8B,FUNDC2P2,POLR1A,LRRTM1,USP39,KCMF1,KDM3A,LDHAP7,ATOH8,CYCSP6,TMEM150A,PTCD3,CTNNA2,REEP1,RMND5A,RETSAT,ELMOD3,TRABD2A,RNF181,DNAH6,REG3G,CHMP3,SH2D6,DUXAP1,RGPD1,SNORD94,C2orf68,RPS2P17,RPSAP22,RPL38P2,RPL12P18,RPL37P10,MIR4264,RNF103-CHMP3,MTND6P7,CTNNA2-AS1,TCF7L1-IT1,MIR4779,MTND4P25,MTND5P27,GGCX,RNA5SP99,GNLY,…	102	43	NA	NA	NA
chr16	15064199	22429391	7365193	*	7453	0.97558	348	7kb_97.6%	UQCRC2,ZP2,XYLT1,OTOA,NDE1,COQ7,ABCC6,ARL6IP1,MYH11	RPS15A,UMOD,UQCRC2,ZP2,XYLT1,OTOA,NDE1,COQ7,CRYM,VPS35L,ABCC1,ABCC6,ARL6IP1,MYH11	ZP2,OTOA,TMC5,CCP110,VPS35L,PDILT,RRN3,ABCC1	RPS15A,ACSM3,UMOD,UQCRC2,ZP2,GPRC5B,XYLT1,OTOA,NDE1,CDR2,ACSM1,BMERB1,GPR139,COQ7,NOMO2,TMC5,TMC7,THUMPD1,SYT17,CRYM,CCP110,METTL9,EEF2K,VPS35L,REXO5,LYRM1,NOMO3,ACSM5,CEP20,ANKS4B,MPV17L,MOSMO,VWA3A,ITPRIPL2,PDILT,IQCK,DCUN1D3,PDZD9,NPIPB3,PDXDC1,DNAH3,MARF1,GDE1,SMG1,LDAF1,RRN3,POLR3E,ERI2,ACSM2B,ACSM2A,KNOP1,CLEC19A,SDR42E2,NPIPA5,NPIPA7,NPIPA8,NPIPA9,NPIPB4,GP2,ABCC1,ABCC6,IGSF6,ARL6IP1,MYH11	RPS15A,ACSM3,UMOD,UQCRC2,ZP2,GPRC5B,XYLT1,OTOA,NDE1,CDR2,ACSM1,BMERB1,GPR139,COQ7,NOMO2,TMC5,TMC7,THUMPD1,SYT17,CRYM,CCP110,METTL9,EEF2K,VPS35L,REXO5,SLC7A5P2,LYRM1,NOMO3,ACSM5,CEP20,ANKS4B,MPV17L,MOSMO,VWA3A,ITPRIPL2,PDILT,IQCK,DCUN1D3,PDZD9,NPIPB3,PDXDC1,DNAH3,MARF1,GDE1,SMG1,PKD1P1,PKD1P2,PKD1P4,PKD1P5,PKD1P6,LDAF1,RRN3,POLR3E,ERI2,RRN3P1,ACSM2B,SNX29P1,ACSM2A,MIR484,ABCC6P1,KNOP1,CRYM-AS1,CLE…	115	64	NA	NA	NA
chr15	74090125	75763270	1673146	*	7735	0.932127	346	8kb_93.2%	COX5A,EDC3,STRA6,MPI	SIN3A,COX5A,CYP11A1,EDC3,STRA6,MPI	ULK3,C15orf39,CSPG4,UBL7	SCAMP2,SEMA7A,SNUPN,ARID3B,IMP3,NEIL1,SIN3A,ULK3,CLK3,COX5A,CSK,C15orf39,CSPG4,FAM219B,CYP11A1,CYP1A1,CYP1A2,COMMD4,EDC3,CCDC33,CPLX3,PPCDC,UBL7,SNX33,ODF3L1,ISLR2,RPP25,SCAMP5,STRA6,GOLGA6D,GOLGA6C,ISLR,LMAN1L,MAN2C1,MPI,PTPN9	SCAMP2,SEMA7A,SNUPN,ARID3B,IMP3,NEIL1,SIN3A,ULK3,CLK3,COX5A,ANP32BP1,CSK,C15orf39,CSPG4,FAM219B,CYP11A1,CYP1A1,CYP1A2,COMMD4,EDC3,CCDC33,CPLX3,PPCDC,UBL7,SNX33,ODF3L1,ISLR2,RPP25,SCAMP5,STRA6,RPL13P4,GOLGA6D,GOLGA6C,MIR631,DNM1P34,DNM1P35,RPL36AP45,MIR4313,MIR4513,NIFKP4,RN7SL327P,RN7SL489P,UBL7-DT,MIR6882,MIR6881,COMMD4P2,LINC02255,PPIAP46,PPIAP47,ISLR,LMAN1L,MAN2C1,MPI,PTPN9	54	36	15q24_BPB-BPD	0	14.95
chr8	25428031	31218195	5790165	*	1930	0.955959	344	2kb_95.6%	TEX15,WRN,ESCO2,EXTL3,GSR,GTF2E2	TEX15,WRN,CHRNA2,ESCO2,EXTL3,GSR,GTF2E2	TEX15,KIF13B,TRIM35,INTS9,EXTL3,FZD3	BNIP3L,TEX15,WRN,FBXO16,KIF13B,CDCA2,STMN4,TRIM35,DCTN6,PURG,PBK,ZNF395,SCARA3,EBF2,RBPMS,CHRNA2,ELP3,CLU,KCTD9,CCDC25,INTS9,HMBOX1,ESCO2,ADRA1A,SCARA5,SARAF,DPYSL2,UBXN8,DUSP4,MBOAT4,NUGGC,EPHX2,EXTL3,FZD3,SMIM18,GSR,GTF2E2,LEPROTL1,PNMA2,PNOC,PPP2CB,PPP2R2A,PTK2B	BNIP3L,TEX15,TUBBP1,WRN,FBXO16,KIF13B,CDCA2,STMN4,TRIM35,DCTN6,PURG,PBK,ZNF395,SCARA3,EBF2,RBPMS,CHRNA2,ELP3,CLU,KCTD9,COX6B1P4,CCDC25,INTS9,HMBOX1,ESCO2,ADRA1A,LINC02209,EXTL3-AS1,SCARA5,SARAF,DPYSL2,PSME2P5,UBXN8,DUSP4,SDAD1P1,LINC00589,MBOAT4,NUGGC,EPHX2,EXTL3,MIR548H4,RPL5P22,RPS15AP24,RPL17P33,MIR4288,MIR4287,MIR3148,MIR3622A,MIR3622B,HMGB1P23,FZD3,RNU5A-3P,SMIM18,RNA5SP258,RNA5SP259,RNA5SP2…	82	43	NA	NA	NA
chr7	72993551	76761993	3768443	*	204190	0.9518	341	204kb_95.2%	MDH2,NCF1,POR	YWHAG,ZP3,ELN,HSPB1,MDH2,NCF1,POR	BUD23	BCL7B,CCL24,CCL26,STX1A,TBL2,EIF4H,MLXIPL,LAT2,YWHAG,ZP3,SSC4D,RCC1L,DTX2,NSUN5,BUD23,ABHD11,DNAJC30,TRIM73,STYXL1,VPS37D,TRIM50,METTL27,CLDN3,CLDN4,UPK3B,TMEM120A,TMEM270,RHBDD2,CLIP2,SRRM3,GTF2IRD2,GTF2IRD2B,ELN,SPDYE8,POM121C,SPDYE5,CASTOR2,FKBP6,FZD9,SPDYE9,GTF2I,GTF2IRD1,HIP1,SPDYE10,SPDYE11,SPDYE12,SPDYE13,SPDYE14,SPDYE15,SPDYE16,HSPB1,LIMK1,MDH2,NCF1,POMZP3,POR,BAZ1B,RFC2	BCL7B,CCL24,CCL26,STX1A,TBL2,EIF4H,MLXIPL,LAT2,YWHAG,ZP3,SSC4D,RCC1L,DTX2,NSUN5,BUD23,ABHD11,DNAJC30,TRIM73,STYXL1,VPS37D,ABHD11-AS1,TRIM50,METTL27,NSUN5P1,CLDN3,CLDN4,UPK3B,TMEM120A,TMEM270,RHBDD2,CLIP2,SRRM3,GTF2IRD2,NCF1B,NCF1C,SNORA14A,MIR590,GTF2IRD2B,GTF2IRD2P1,ELN,PMS2P6,PMS2P7,PMS2P8,SPDYE8,STAG3L3,STAG3L1,STAG3L2,POM121B,POM121C,SPDYE5,FDPSP2,CASTOR2,FKBP6,MIR4284,PHBP5,PHBP6,PHBP15,RPL7…	97	58	NA	NA	NA
chr15	74062662	77914787	3852126	*	33844	0.954408	329	34kb_95.4%	SCAPER,LINGO1,COX5A,EDC3,STRA6,ETFA,MPI	SCAPER,SIN3A,LINGO1,COX5A,CYP11A1,EDC3,STRA6,ETFA,MPI,PSTPIP1	SCAPER,ULK3,C15orf39,CSPG4,UBL7,PEAK1,ETFA,PSTPIP1	SCAMP2,SEMA7A,SCAPER,GOLGA6A,FBXO22,SNUPN,ARID3B,IMP3,TSPAN3,NEIL1,ISL2,UBE2Q2,SIN3A,ULK3,CLK3,LINGO1,COX5A,CSK,C15orf39,CSPG4,FAM219B,CYP11A1,CYP1A1,CYP1A2,COMMD4,EDC3,CCDC33,TMEM266,CPLX3,PPCDC,UBL7,SNX33,ODF3L1,ISLR2,PEAK1,NRG4,RPP25,SCAMP5,STRA6,GOLGA6D,GOLGA6C,ETFA,HMG20A,ISLR,LMAN1L,MAN2C1,MPI,PSTPIP1,PTPN9,RCN2	SCAMP2,SEMA7A,TYRO3P,SCAPER,GOLGA6A,FBXO22,SNUPN,ARID3B,IMP3,TSPAN3,NEIL1,ISL2,UBE2Q2,SIN3A,ULK3,CLK3,LINGO1,COX5A,ANP32BP1,CSK,C15orf39,CSPG4,FAM219B,CYP11A1,CYP1A1,CYP1A2,COMMD4,EDC3,CCDC33,TMEM266,LINGO1-AS1,CPLX3,PPCDC,UBL7,SNX33,ODF3L1,ISLR2,PEAK1,NRG4,RPP25,SCAMP5,STRA6,RPL13P4,GOLGA6D,GOLGA6C,MIR631,KRT8P23,ETFA,DNM1P33,DNM1P34,DNM1P35,RPL36AP45,MIR4313,MIR3713,MIR4513,NIFKP4,RN7SKP217,RN7…	83	50	15q24_BPB-BPE	0	14.95
chr3	10006311	11908569	1902259	*	5156	0.926881	328	5kb_92.7%	VHL,FANCD2	SLC6A1,VHL,FANCD2	SLC6A11	SEC13,SLC6A1,SLC6A11,VHL,ATG7,GHRL,BRK1,EMC3,TAMM41,FANCD2OS,VGLL4,TATDN2,FANCD2,HRH1,IRAK2,ATP2B2	SEC13,SLC6A1,SLC6A11,VHL,ATG7,GHRL,BRK1,EMC3,CIDECP1,CYCSP11,CYCSP12,TAMM41,FANCD2OS,VGLL4,TATDN2,LINC00852,MIR885,GHRLOS,FANCD2,MIR378B,SLC6A1-AS1,ATP2B2-IT1,ATP2B2-IT2,NUP210P2,LINC00606,FANCD2P2,CHCHD4P4,MARK2P14,RNU6-670P,EMC3-AS1,HRH1,IRAK2,ATP2B2	33	16	NA	NA	NA
chr3	10044996	11863368	1818373	*	22160	0.916606	326	22kb_91.7%	VHL,FANCD2	SLC6A1,VHL,FANCD2	SLC6A11	SEC13,SLC6A1,SLC6A11,VHL,ATG7,GHRL,BRK1,TAMM41,FANCD2OS,VGLL4,TATDN2,FANCD2,HRH1,IRAK2,ATP2B2	SEC13,SLC6A1,SLC6A11,VHL,ATG7,GHRL,BRK1,CYCSP11,TAMM41,FANCD2OS,VGLL4,TATDN2,LINC00852,MIR885,GHRLOS,FANCD2,MIR378B,SLC6A1-AS1,ATP2B2-IT1,ATP2B2-IT2,LINC00606,FANCD2P2,CHCHD4P4,HRH1,IRAK2,ATP2B2	26	15	NA	NA	NA
chr3	9990587	11864620	1874034	*	9126	0.921214	320	9kb_92.1%	VHL,FANCD2	SLC6A1,VHL,FANCD2	SLC6A11	SEC13,SLC6A1,SLC6A11,VHL,ATG7,GHRL,BRK1,EMC3,TAMM41,FANCD2OS,VGLL4,TATDN2,FANCD2,HRH1,IRAK2,ATP2B2	SEC13,SLC6A1,SLC6A11,VHL,ATG7,GHRL,BRK1,EMC3,CIDECP1,CYCSP10,CYCSP11,TAMM41,FANCD2OS,VGLL4,TATDN2,LINC00852,MIR885,GHRLOS,FANCD2,MIR378B,SLC6A1-AS1,ATP2B2-IT1,ATP2B2-IT2,LINC00606,FANCD2P2,CHCHD4P4,RNU6-670P,EMC3-AS1,HRH1,IRAK2,ATP2B2	31	16	NA	NA	NA
chr15	78720472	82426809	3706338	*	9448	0.904742	317	9kb_90.5%	MESD,ARNT2,EFL1,CEMIP,FAH,MTHFS	MESD,ARNT2,EFL1,CEMIP,MIR184,FAH,MTHFS	ADAMTS7,EFL1,MINAR1,CEMIP,IL16	TLNRD1,MESD,ARNT2,MORF4L1,STARD5,CHRNB4,ADAMTS7,TMC3,MEX3B,CTSH,EFL1,CFAP161,ABHD17C,TMED3,MINAR1,CEMIP,ZFAND6,ST20,SAXO2,ANKRD34C,FAH,GOLGA6L10,ST20-MTHFS,CTXND1,IL16,MTHFS,RASGRF1,BCL2A1	TLNRD1,MESD,ARNT2,MORF4L1,STARD5,CHRNB4,ADAMTS7,TMC3,MEX3B,CTSH,EFL1,CFAP161,ABHD17C,ST20-AS1,LINC00927,TMED3,MINAR1,CEMIP,ZFAND6,MIR184,MIR549A,ST20,SAXO2,ANKRD34C,FAH,RPL21P116,GOLGA6L10,UBE2Q2P2,MIR4514,MIR5572,ANP32BP3,ST20-MTHFS,RNU6-380P,RNU6-415P,RNU6-667P,RNU1-77P,ANKRD34C-AS1,HNRNPCP3,ADAMTS7P1,CTXND1,TMC3-AS1,LINC01583,TFDP1P3,GOLGA6GP,IL16,MTHFS,RASGRF1,BCL2A1	48	28	NA	NA	NA
chr13	19406450	24935285	5528836	*	41947	0.962143	316	42kb_96.2%	SACS,SGCG,CENPJ,GJB2,GJB6,MIPEP	SACS,SGCG,ZMYM2,CENPJ,FGF9,GJA3,GJB2,GJB6,MIPEP	IFT88,ZDHHC20,SPATA13,MPHOSPH8	RNF17,SACS,SAP18,SGCG,TNFRSF19,ZMYM2,ZMYM5,ATP12A,MRPL57,CENPJ,TPTE2,XPO4,CRYL1,SKA3,PSPC1,IFT88,ZDHHC20,SPATA13,PARP4,EEF1AKMT1,C1QTNF9,MPHOSPH8,MICU2,C1QTNF9B,FGF9,GJA3,GJB2,GJB6,IL17D,LATS2,MIPEP	RNF17,SACS,SAP18,SGCG,TNFRSF19,ZMYM2,ZMYM5,ATP12A,MRPL57,CENPJ,TPTE2,XPO4,CRYL1,HMGA1P6,SKA3,PSPC1,IFT88,ZDHHC20,SPATA13,CYCSP32,CYCSP33,ESRRAP2,PARP4,EEF1AKMT1,C1QTNF9,MPHOSPH8,NUS1P3,MICU2,IRX1P1,C1QTNF9B,ESRRAP1,TPTE2P1,RPS12P23,RPL26P34,RPSAP54,FGF9,MIR2276,PARP4P2,FNTAP2,NUS1P2,GAPDHP52,GOLM2P1,MRPS31P2,TATDN2P3,SDAD1P4,CNOT4P1,IPMKP1,IPPKP1,BASP1P1,RFESDP1,MIPEPP3,HNRNPA1P30,KRR1P1,ST6GALNA…	108	31	NA	NA	NA
chr9	112513450	120494776	7981327	*	2455	0.982892	308	2kb_98.3%	SLC31A1,WHRN,TRIM32,CDK5RAP2,COL27A1,ALAD	SLC31A1,WHRN,TRIM32,PRPF4,CDK5RAP2,COL27A1,ALAD,TNC	WHRN,CDK5RAP2,FKBP15,AKNA,TNC,RGS3	SLC31A1,SLC31A2,TLR4,TNFSF15,TNFSF8,ZFP37,POLE3,SLC46A2,WHRN,TRIM32,ASTN2,PRPF4,CDC26,BSPRY,CDK5RAP2,WDR31,KIF12,COL27A1,FKBP15,KIAA1958,C9orf43,SNX30,AKNA,TMEM268,INIP,BRINP1,HDHD3,RNF183,ZNF618,ALAD,AMBP,TEX48,TNC,TEX53,ORM1,ORM2,PAPPA,ATP6V1G1,RGS3	SLC31A1,SLC31A2,TLR4,TNFSF15,TNFSF8,ZFP37,POLE3,SLC46A2,WHRN,TRIM32,ASTN2,PRPF4,CDC26,BSPRY,CDK5RAP2,WDR31,KIF12,FAM225B,COL27A1,RPL10P3,LINC00474,FKBP15,KIAA1958,C9orf43,DELEC1,SNX30,AKNA,TMEM268,INIP,BRINP1,ZNF883,FAM225A,HDHD3,RNF183,ZNF618,MIR147A,MIR455,SNORA70C,PAPPA-AS1,PAPPA-AS2,RPL35AP22,ALAD,TUBB4BP6,AMBP,RN7SKP125,RN7SKP128,RNU6-1082P,MUPP,TPT1P9,ASTN2-AS1,LINC01613,TEX48,TNC,TEX53,LIN…	61	39	NA	NA	NA
chr22	18518836	21458187	2939352	*	103356	0.994737	308	103kb_99.5%	SLC25A1,SNAP29,CDC45,TXNRD2,SCARF2,TANGO2,GP1BB,LZTR1,PI4KA,PRODH	SLC25A1,SNAP29,TBX1,CDC45,TXNRD2,SCARF2,CRKL,TANGO2,GP1BB,SERPIND1,LZTR1,PI4KA,PRODH	CDC45,PI4KA	SLC25A1,SLC7A4,SNAP29,TSSK2,TBX1,UFD1,ZNF74,MED15,MRPL40,ESS2,CDC45,TXNRD2,ZDHHC8,DGCR6L,HIC2,RTN4R,SCARF2,CLDN5,CLTCL1,COMT,THAP7,CRKL,TRMT2A,TANGO2,KLHL22,RTL10,AIFM3,C22orf39,DGCR2,DGCR6,DGCR8,RIMBP3,TMEM191B,RIMBP3B,LRRC74B,GGT2,GNB1L,GP1BB,GSC2,SERPIND1,HIRA,CCDC188,FAM246B,FAM246A,LZTR1,ARVCF,P2RX6,PI4KA,SEPTIN5,PRODH,RANBP1	BCRP2,BCRP5,SLC25A1,SLC7A4,SNAP29,TSSK1A,TSSK2,TBX1,UFD1,ZNF74,MED15,MRPL40,CA15P2,DGCR5,ESS2,DGCR11,CDC45,TXNRD2,ZDHHC8,DGCR6L,HIC2,RTN4R,KRT18P5,SLC9A3P2,POM121L4P,SCARF2,USP41,CLDN5,CLTCL1,COMT,THAP7,CRKL,TUBA3FP,TRMT2A,TMEM191A,TANGO2,KLHL22,RTL10,AIFM3,LINC00896,C22orf39,DGCR2,DGCR6,DGCR8,RIMBP3,MIR185,MIR649,FAM230B,PI4KAP1,TMEM191B,RIMBP3B,ABHD17AP4,P2RX6P,LRRC74B,SUSD2P2,MIR1286,MIR1306,P…	112	51	NA	NA	NA
chr17	15794645	20607631	4812987	*	111883	0.985378	307	112kb_98.5%	TOP3A,MIEF2,TNFRSF13B,ATPAF2,B9D1,TTC19,ALDH3A2,GRAP,MYO15A,PIGL	SREBF1,TOP3A,MIEF2,TNFRSF13B,ATPAF2,B9D1,TTC19,FLCN,ALDH3A2,GRAP,MYO15A,NCOR1,PIGL,RAI1	TOM1L2,TOP3A,ULK2,SMCR8,SPECC1,FAM83G,FLII,LLGL1,MAPK7	SHMT1,SREBF1,TOM1L2,TOP3A,FBXW10,UBB,RNF112,ULK2,ZNF287,NT5M,RASD1,MIEF2,SMCR8,TRPV2,TNFRSF13B,EPN2,ATPAF2,TVP23B,COPS3,SLC5A10,B9D1,LGALS9B,DRC3,MED9,SLC47A1,ALKBH5,TTC19,ADORA2B,SLC47A2,TBC1D28,ZSWIM7,FLCN,GID4,CCDC144A,ZNF624,CENPV,DRG2,MPRIP,PLD6,SPECC1,LRRC75A,FAM83G,LGALS9C,CDRT15L2,EVPLL,AKAP10,GRAPL,FLII,FOXO3B,ALDH3A2,ALDH3A1,GRAP,LLGL1,MAPK7,MFAP4,MYO15A,NCOR1,PEMT,PIGL,PRPSAP2,RAI1	SNORD3B-1,SNORD49A,SHMT1,SREBF1,TOM1L2,TOP3A,FBXW10,UBB,RNF112,ULK2,ZNF287,NT5M,RASD1,MEIS3P2,SMCR2,SMCR5,MIEF2,SMCR8,TRPV2,TNFRSF13B,EPN2,RNASEH1P2,ATPAF2,TVP23B,COTL1P1,KCTD9P1,COPS3,SLC5A10,B9D1,COTL1P2,LGALS9B,DRC3,MED9,SLC47A1,FAM106A,ALKBH5,TTC19,ADORA2B,SLC47A2,CCDC144B,TBC1D28,ZSWIM7,FLCN,TBC1D27P,GID4,SNHG29,CCDC144A,CCDC144CP,ZNF624,CENPV,DRG2,MPRIP,SRP68P2,SRP68P1,SRP68P3,PLD6,UPF3AP2,…	166	61	SMS_UR1	0	74.73
chr15	75283635	78722049	3438415	*	44264	0.927142	293	44kb_92.7%	SCAPER,CHRNA3,LINGO1,CIB2,TBC1D2B,ETFA,IDH3A,IREB2	SCAPER,SIN3A,CHRNA3,LINGO1,CIB2,TBC1D2B,ETFA,IDH3A,IREB2,PSTPIP1	SCAPER,DNAJA4,CSPG4,TBC1D2B,PEAK1,ACSBG1,ETFA,PSTPIP1	SCAPER,FBXO22,SNUPN,IMP3,DNAJA4,TSPAN3,NEIL1,ISL2,UBE2Q2,SIN3A,CHRNA3,CHRNA5,CHRNB4,LINGO1,CRABP1,CIB2,CSPG4,COMMD4,TMEM266,SNX33,ODF3L1,TBC1D2B,PEAK1,ACSBG1,NRG4,WDR61,GOLGA6D,HYKK,SH2D7,ETFA,HMG20A,IDH3A,IREB2,MAN2C1,PSMA4,PSTPIP1,PTPN9,RCN2	TYRO3P,SCAPER,FBXO22,SNUPN,IMP3,DNAJA4,TSPAN3,NEIL1,ISL2,UBE2Q2,SIN3A,CHRNA3,CHRNA5,CHRNB4,LINGO1,CRABP1,ANP32BP1,CIB2,CSPG4,COMMD4,TMEM266,LINGO1-AS1,SNX33,ODF3L1,TBC1D2B,PEAK1,ACSBG1,NRG4,WDR61,RPL13P4,GOLGA6D,MIR631,KRT8P23,HYKK,SH2D7,ETFA,DNM1P34,DNM1P35,RPL18P11,MIR4313,MIR3713,RN7SKP217,RN7SL214P,RN7SL278P,RN7SL319P,RN7SL327P,RN7SL510P,DNM1P49,CSPG4P13,GOLGA6FP,ADAMTS7P3,HMG20A,LINGO1-AS2,C…	65	38	NA	NA	NA
chr15	23268944	32530210	9261267	*	56138	0.932149	290	56kb_93.2%	OTUD7A,FAN1,HERC2,TRPM1,NSMCE3,OCA2	SNRPN,TJP1,UBE3A,OTUD7A,FAN1,GABRA5,GABRB3,HERC2,MAGEL2,MKRN3,TRPM1,NDN,NSMCE3,OCA2	ATP10A,CHRNA7,MTMR10	SNRPN,SNURF,TJP1,NPAP1,UBE3A,ATP10A,KLF13,CHRFAM7A,ARHGAP11B,CHRNA7,OTUD7A,GOLGA8G,MTMR10,GOLGA6L2,FAM189A1,FAN1,GOLGA8F,GOLGA6L7,GOLGA8H,GOLGA8J,GOLGA8K,GABRA5,GABRB3,GABRG3,GOLGA8M,GOLGA8O,GOLGA8R,GOLGA8Q,GOLGA8S,GOLGA8T,HERC2,GOLGA6L24P,GOLGA6L25P,APBA2,MAGEL2,MKRN3,TRPM1,NDN,NSMCE3,OCA2	RPL41P2,RPL5P1,SNRPN,SNURF,SYNGR2P1,TJP1,NPAP1,UBE3A,ATP10A,KLF13,ULK4P1,ULK4P2,ULK4P3,CHRFAM7A,ARHGAP11B,CHRNA7,OTUD7A,GOLGA8G,MTMR10,GOLGA6L2,FAM189A1,FAN1,PWAR1,PWAR5,HERC2P9,DEPDC1P1,TVP23BP1,ABCB10P3,ABCB10P4,MIR211,LINC02249,WHAMMP2,WHAMMP1,GOLGA8F,SNORD64,SNORD107,SNORD108,SNORD109A,SNORD109B,SNORD115-1,SNORD115-2,SNORD115-3,SNORD115-4,SNORD115-5,SNORD115-6,SNORD115-7,SNORD115-8,SNORD115-9…	197	40	NA	NA	NA
chr15	72630024	75768450	3138427	*	41773	0.931678	286	42kb_93.2%	COX5A,EDC3,STRA6,MPI,BBS4	HCN4,SIN3A,COX5A,CYP11A1,EDC3,STRA6,MPI,BBS4	ULK3,C15orf39,CSPG4,UBL7	SCAMP2,SEMA7A,GOLGA6A,SNUPN,ARID3B,IMP3,STOML1,HCN4,NPTN,NEIL1,CD276,SIN3A,ULK3,CLK3,COX5A,CSK,C15orf39,CSPG4,FAM219B,REC114,ADPGK,CYP11A1,CYP1A1,CYP1A2,COMMD4,EDC3,CCDC33,HIGD2B,CPLX3,PPCDC,UBL7,SNX33,TBC1D21,ODF3L1,ISLR2,RPP25,SCAMP5,STRA6,GOLGA6D,GOLGA6B,GOLGA6C,INSYN1,ISLR,LMAN1L,LOXL1,MAN2C1,MPI,NEO1,PML,PTPN9,BBS4	SCAMP2,SEMA7A,GOLGA6A,SNUPN,ARID3B,IMP3,STOML1,HCN4,NPTN,NEIL1,CD276,SIN3A,ULK3,CLK3,COX5A,ANP32BP1,CSK,C15orf39,CSPG4,FAM219B,REC114,ADPGK,CYP11A1,CYP1A1,CYP1A2,COMMD4,EDC3,CCDC33,HIGD2B,CPLX3,PPCDC,UBL7,SNX33,TBC1D21,ODF3L1,ISLR2,MRPS15P1,RPP25,SCAMP5,STRA6,RPL13P4,GOLGA6D,GOLGA6B,GOLGA6C,MIR631,INSYN1,DNM1P33,DNM1P34,DNM1P35,RPL36AP45,FKBP1AP2,MIR4313,MIR4513,ADPGK-AS1,LOXL1-AS1,NIFKP4,NPTN-IT…	81	51	15q24_BPA-BPD	0	59.79
chr3	39334937	42889322	3554386	*	1308	0.93578	285	1kb_93.6%	SLC25A38,TRAK1,KLHL40	CTNNB1,SLC25A38,TRAK1,KLHL40,RPSA	MYRIP,CCDC13,TRAK1	RPL14,VIPR1,HHATL,SS18L2,ACKR2,CCK,ULK4,SEC22C,MYRIP,ZNF621,CTNNB1,SLC25A38,CCDC13,CYP8B1,ZNF619,ZBTB47,LYZL4,ZNF620,HIGD1A,TRAK1,KLHL40,EIF1B,ENTPD3,KRBOX1,RPSA,MOBP,NKTR	SNORA62,RPL14,VIPR1,HHATL,SS18L2,ACKR2,CCK,ULK4,SEC22C,MYRIP,ZNF621,CTNNB1,SLC25A38,CCDC13,CYP8B1,ENTPD3-AS1,ZNF619,ZBTB47,LYZL4,ZNF620,HIGD1A,MRPS31P1,TRAK1,KLHL40,EIF1B,SNORA6,ENTPD3,RNU5B-2P,RPL5P10,RPL35AP8,EEF1A1P24,EIF4BP4,KRBOX1,HMGN2P24,HNRNPA1P21,SALL4P6,VIPR1-AS1,CCDC13-AS1,ZBTB47-AS1,ATP6V0E1P2,HHATL-AS1,PGAM1P3,NFU1P1,EIF1B-AS1,EEF1GP3,RPL36P20,TPMTP2,RN7SKP58,RN7SL411P,RN7SL567P,RNU4…	57	27	NA	NA	NA
chr7	100310946	102602978	2292033	*	36583	0.928519	274	37kb_92.9%	TFR2,ACTL6B,EPO,AP1S1,SERPINE1,PLOD3	TFR2,ACTL6B,CUX1,EPHB4,EPO,GNB2,AP1S1,SERPINE1,PLOD3,GIGYF1	TFR2,TRIP6,FBXO24,ACTL6B,LRCH4,GIGYF1	ACHE,TFR2,TRIP6,VGF,ZAN,FBXO24,ACTL6B,MUC17,SH2B2,SLC12A9,COL26A1,PILRB,TRIM56,POP7,MEPCE,CLDN15,PILRA,ORAI2,ZNHIT1,FIS1,TSC22D4,LRWD1,PRKRIP1,IFT22,ALKBH4,NYAP1,NAT16,C7orf61,RASA4,MOGAT3,ZCWPW1,SRRT,MOSPD3,CUX1,PPP1R35,MYL10,UFSP1,SPDYE2,POLR2J3,EPHB4,EPO,RASA4B,SPDYE3,SPDYE6,SAP25,GNB2,AGFG2,UPK3BL2,AP1S1,LRCH4,MUC12,MUC3A,SERPINE1,PCOLCE,PLOD3,GIGYF1,POLR2J	ACHE,TFR2,TRIP6,VGF,ZAN,FBXO24,PMS2P12,ACTL6B,MUC17,SH2B2,SLC12A9,COL26A1,PILRB,TRIM56,POP7,MEPCE,CLDN15,PILRA,ORAI2,ZNHIT1,FIS1,TSC22D4,LRWD1,PRKRIP1,IFT22,ALKBH4,NYAP1,NAT16,C7orf61,RASA4,MOGAT3,ZCWPW1,SRRT,MOSPD3,CUX1,PPP1R35,MYL10,UFSP1,SPDYE2,POLR2J3,EPHB4,EPO,RASA4B,MIR548O,SPDYE3,SPDYE6,RPS29P15,RPSAP46,MIR4285,MUC12-AS1,PCOLCE-AS1,SLC12A9-AS1,PPP1R35-AS1,MIR4653,MIR4467,SAP25,MIR5090,GNB2…	86	57	NA	NA	NA
chr5	176078235	178034720	1956486	*	57343	0.983363	272	57kb_98.3%	SLC34A1,F12,B4GALT7,PROP1	SLC34A1,SNCB,NSD1,DDX41,F12,B4GALT7,PROP1	UIMC1,RGS14,F12,GRK6,DDX41	SLC34A1,SNCB,UNC5A,TSPAN17,MXD3,NSD1,ZNF346,LMAN2,CDHR2,PFN3,DDX41,RNF44,CLTB,ARL10,PDLIM7,DOK3,FAF2,SIMC1,GPRIN1,TMED9,FAM193B,NOP16,DBN1,FAM153B,PRR7,HIGD2A,KIAA1191,FAM153A,PRELID1,UIMC1,EIF4E1B,F12,FGFR4,GRK6,HK3,B4GALT7,PROP1,RAB24,RGS14	SLC34A1,SNCB,UNC5A,TSPAN17,MXD3,NSD1,ZNF346,LMAN2,CDHR2,PFN3,DDX41,RNF44,CLTB,ARL10,PDLIM7,DOK3,FAF2,SIMC1,GPRIN1,TMED9,FAM193B,NOP16,DBN1,FAM153B,PRR7-AS1,PRR7,HIGD2A,KIAA1191,FAM153A,PRELID1,UIMC1,OR1X5P,EIF4E1B,FAM153CP,MIR1271,F12,FGFR4,MIR4281,PDLIM7-AS1,ZNF346-IT1,SUDS3P1,GRK6,RN7SL684P,HK3,PRMT1P1,LINC01574,BRCC3P1,FAM193B-DT,B4GALT7,PROP1,RAB24,RGS14	52	39	5q35	0	134.5
chr1	16667688	21414851	4747164	*	24062	0.944186	268	24kb_94.4%	PINK1,PADI3,PADI6,DDOST,EMC1,ATP13A2,ALDH4A1,PAX7	SDHB,PINK1,PADI3,PADI6,DDOST,EMC1,ATP13A2,ECE1,ALDH4A1,PAX7	CROCC,ARHGEF10L,ATP13A2,ALDH4A1	SDHB,PLA2G2E,PINK1,TAS1R2,CAPZB,CDA,PADI3,PADI2,PADI1,PADI4,MRTO4,KIF17,PADI6,CROCC,ACTL8,CAMK2N1,HP1BP3,ARHGEF10L,MUL1,RNF186,SLC66A1,UBXN10,VWA5B1,KLHDC7A,IFFO2,DDOST,TMCO4,IGSF21,SH2D5,EMC1,OTUD3,PLA2G2F,ATP13A2,RCC2,UBR4,ECE1,FAM43B,MICOS10,EIF4G3,AKR7A2,AKR7A3,ALDH4A1,MICOS10-NBL1,HTR6,MFAP2,NBL1,PAX7,PLA2G2A,PLA2G2C,PLA2G2D,PLA2G5	RNU1-2,RNU1-4,SDHB,PLA2G2E,PINK1,TAS1R2,CAPZB,PPP1R11P1,CDA,PADI3,PADI2,PADI1,PADI4,MRTO4,KIF17,EIF1AXP1,PADI6,CROCC,ESPNP,ACTL8,AKR7L,CAMK2N1,HP1BP3,ARHGEF10L,MUL1,RNF186,SLC66A1,UBXN10,VWA5B1,KLHDC7A,IFFO2,DDOST,TMCO4,IGSF21,SH2D5,EMC1,OTUD3,PLA2G2F,ATP13A2,RCC2,UBR4,ECE1,FAM43B,MICOS10,EIF4G3,MIR1290,MIR1256,RPS15AP6,RPS4XP4,PINK1-AS,AKR7A2,MIR3675,AKR7A3,ECE1-AS1,ALDH4A1,RNF186-AS1,IGSF21-AS1…	89	51	NA	NA	NA
chr16	15411119	21431629	6020511	*	4934	0.936563	268	5kb_93.7%	ZP2,XYLT1,NDE1,COQ7,ABCC6,ARL6IP1,MYH11	RPS15A,UMOD,ZP2,XYLT1,NDE1,COQ7,CRYM,VPS35L,ABCC1,ABCC6,ARL6IP1,MYH11	ZP2,TMC5,CCP110,VPS35L,PDILT,ABCC1	RPS15A,ACSM3,UMOD,ZP2,GPRC5B,XYLT1,NDE1,ACSM1,BMERB1,GPR139,COQ7,NOMO2,TMC5,TMC7,THUMPD1,SYT17,CRYM,CCP110,VPS35L,REXO5,LYRM1,NOMO3,ACSM5,CEP20,ANKS4B,MPV17L,ITPRIPL2,PDILT,IQCK,DCUN1D3,NPIPB3,DNAH3,MARF1,GDE1,SMG1,LDAF1,ERI2,ACSM2B,ACSM2A,KNOP1,CLEC19A,NPIPA7,NPIPA8,NPIPA9,GP2,ABCC1,ABCC6,ARL6IP1,MYH11	RPS15A,ACSM3,UMOD,ZP2,GPRC5B,XYLT1,NDE1,ACSM1,BMERB1,GPR139,COQ7,NOMO2,TMC5,TMC7,THUMPD1,SYT17,CRYM,CCP110,VPS35L,REXO5,LYRM1,NOMO3,ACSM5,CEP20,ANKS4B,MPV17L,ITPRIPL2,PDILT,IQCK,DCUN1D3,NPIPB3,DNAH3,MARF1,GDE1,SMG1,PKD1P1,PKD1P2,PKD1P4,PKD1P5,LDAF1,ERI2,ACSM2B,SNX29P1,ACSM2A,MIR484,ABCC6P1,KNOP1,CRYM-AS1,CLEC19A,RPL7P47,RPL15P20,RPL17P40,MIR3179-3,MIR3180-3,MIR3179-2,MIR3180-2,NPIPA7,NPIPA8,NPIPA…	85	49	NA	NA	NA
chr16	15411163	21863968	6452806	*	4934	0.934941	265	5kb_93.5%	ZP2,XYLT1,OTOA,NDE1,COQ7,ABCC6,ARL6IP1,MYH11	RPS15A,UMOD,ZP2,XYLT1,OTOA,NDE1,COQ7,CRYM,VPS35L,ABCC1,ABCC6,ARL6IP1,MYH11	ZP2,OTOA,TMC5,CCP110,VPS35L,PDILT,ABCC1	RPS15A,ACSM3,UMOD,ZP2,GPRC5B,XYLT1,OTOA,NDE1,ACSM1,BMERB1,GPR139,COQ7,NOMO2,TMC5,TMC7,THUMPD1,SYT17,CRYM,CCP110,METTL9,VPS35L,REXO5,LYRM1,NOMO3,ACSM5,CEP20,ANKS4B,MPV17L,ITPRIPL2,PDILT,IQCK,DCUN1D3,NPIPB3,DNAH3,MARF1,GDE1,SMG1,LDAF1,ERI2,ACSM2B,ACSM2A,KNOP1,CLEC19A,NPIPA7,NPIPA8,NPIPA9,NPIPB4,GP2,ABCC1,ABCC6,IGSF6,ARL6IP1,MYH11	RPS15A,ACSM3,UMOD,ZP2,GPRC5B,XYLT1,OTOA,NDE1,ACSM1,BMERB1,GPR139,COQ7,NOMO2,TMC5,TMC7,THUMPD1,SYT17,CRYM,CCP110,METTL9,VPS35L,REXO5,SLC7A5P2,LYRM1,NOMO3,ACSM5,CEP20,ANKS4B,MPV17L,ITPRIPL2,PDILT,IQCK,DCUN1D3,NPIPB3,DNAH3,MARF1,GDE1,SMG1,PKD1P1,PKD1P2,PKD1P4,PKD1P5,LDAF1,ERI2,RRN3P1,ACSM2B,SNX29P1,ACSM2A,MIR484,ABCC6P1,KNOP1,CRYM-AS1,CLEC19A,RPL7P47,RPL15P20,RPL17P40,MIR3179-3,MIR3180-3,MIR3179-2,M…	95	53	NA	NA	NA
chr10	79906455	86992130	7085676	*	1925	0.940779	264	2kb_94.1%	CDHR1,MAT1A	BMPR1A,CDHR1,LDB3,ANXA11,MAT1A,RGR	LDB3	BMPR1A,SFTPD,SNCG,OPN4,CDHR1,LDB3,GHITM,PLAC9,MMRN2,WAPL,TSPAN14,LRIT1,LRIT2,DYDC1,DYDC2,ADIRF,TMEM254,PRXL2A,CCSER2,C10orf99,SH2D4B,GRID1,ANXA11,MAT1A,NRG3,RGR	BMPR1A,SFTPD,SNCG,OPN4,CDHR1,LDB3,GHITM,PLAC9,MMRN2,WAPL,TSPAN14,LRIT1,LRIT2,DYDC1,DYDC2,RPL7AP8,RPS3AP5,ADIRF,RPS12P2,TMEM254,LINC00858,TMEM254-AS1,PRXL2A,CCSER2,C10orf99,NRG3-AS1,SH2D4B,EIF5AP4,C1DP2,C1DP3,HMGN2P8,MIR346,RPL12P29,RPL22P18,RPS7P9,C1DP4,RNU1-19P,RNA5SP322,GRID1-AS1,ZNRF2P3,LINC00857,FARSBP1,WARS2P1,RPA2P2,MARK2P15,TNPO1P1,CACYBPP1,RPAP2P1,ADIRF-AS1,GRID1,RN7SKP238,RNU6-129P,RNU6-…	74	26	NA	NA	NA
chrX	8991752	12004992	3013241	*	1193	0.96228	260	1kb_96.2%		TBL1X,GPR143,CLCN4,FRMPD4,AMELX,HCCS,MID1,MSL3	SHROOM2	TBL1X,FAM9B,GPR143,CLCN4,FRMPD4,WWC3,AMELX,HCCS,CLDN34,SHROOM2,ARHGAP6,MID1,MSL3	TBL1X,FAM9B,GPR143,CLCN4,FRMPD4,WWC3,HMGN1P33,WWC3-AS1,BRK1P1,RNA5SP499,MIR548AX,AMELX,RNU6-800P,HCCS,CLDN34,EIF5P1,GOT2P7,LIMK2P1,HCCS-DT,SHROOM2,ARHGAP6,MID1,MSL3	23	13	NA	NA	NA
chr15	78735812	84335401	5599590	*	4768	0.902685	260	5kb_90.3%	MESD,ARNT2,EFL1,CEMIP,FAH,AP3B2,MTHFS	RPS17,BNC1,MESD,ARNT2,HOMER2,EFL1,CEMIP,MIR184,FAH,AP3B2,MTHFS	BTBD1,ADAMTSL3,ADAMTS7,EFL1,MINAR1,CEMIP,IL16	RPS17,BNC1,SH3GL3,BTBD1,TM6SF1,TLNRD1,MESD,ADAMTSL3,ARNT2,MORF4L1,HOMER2,FSD2,STARD5,CPEB1,ADAMTS7,TMC3,HDGFL3,MEX3B,CTSH,EFL1,CFAP161,ABHD17C,GOLGA6L4,C15orf40,TMED3,MINAR1,CEMIP,ZFAND6,WHAMM,RAMAC,ST20,SAXO2,ANKRD34C,FAH,GOLGA6L10,GOLGA6L9,ST20-MTHFS,CTXND1,AP3B2,IL16,MTHFS,RASGRF1,BCL2A1	RPS17,BNC1,SH3GL3,BTBD1,TM6SF1,TLNRD1,MESD,ADAMTSL3,ARNT2,MORF4L1,HOMER2,FSD2,STARD5,CPEB1,ADAMTS7,TMC3,HDGFL3,MEX3B,CTSH,EFL1,GOLGA2P10,CFAP161,ABHD17C,GOLGA6L4,ST20-AS1,LINC00927,CPEB1-AS1,C15orf40,TMED3,MINAR1,CEMIP,ZFAND6,WHAMM,RAMAC,FABP5P8,MIR184,EFL1P1,SCARNA15,MIR549A,ST20,SAXO2,ANKRD34C,DNM1P38,DNM1P41,FAH,RPL21P116,GOLGA6L10,GOLGA6L9,UBE2Q2P2,MIR4515,MIR4514,MIR5572,ANP32BP3,TUBAP4,ST20…	84	43	NA	NA	NA
chr17	16380059	22202261	5822203	*	18796	0.935731	260	19kb_93.6%	TOP3A,MIEF2,TNFRSF13B,ATPAF2,B9D1,ALDH3A2,GRAP,MYO15A	SREBF1,TOP3A,MIEF2,TNFRSF13B,ATPAF2,B9D1,FLCN,ALDH3A2,GRAP,MYO15A,RAI1	TOM1L2,TOP3A,ULK2,SMCR8,SPECC1,FAM83G,FLII,LLGL1,MAPK7	SHMT1,SREBF1,TOM1L2,TOP3A,FBXW10,UBB,USP22,RNF112,ULK2,ZNF287,NT5M,RASD1,TMEM11,MIEF2,SMCR8,TRPV2,TNFRSF13B,EPN2,ATPAF2,TVP23B,COPS3,SLC5A10,B9D1,DHRS7B,LGALS9B,DRC3,MED9,SLC47A1,ALKBH5,SLC47A2,TBC1D28,FLCN,GID4,CCDC144A,ZNF624,DRG2,MPRIP,PLD6,SPECC1,NATD1,LRRC75A,FAM83G,LGALS9C,CDRT15L2,EVPLL,AKAP10,GRAPL,FLII,FOXO3B,KCNJ18,ALDH3A2,ALDH3A1,GRAP,KCNJ12,LLGL1,MAP2K3,MAPK7,MFAP4,MYO15A,PEMT,PRPSAP2…	RNASEH1P1,SNORD3B-1,SNORD49A,SCDP1,SHMT1,SREBF1,TOM1L2,TOP3A,FBXW10,UBB,UBBP4,USP22,RNF112,ULK2,ZNF287,NT5M,RASD1,TMEM11,MEIS3P2,SMCR2,SMCR5,MIEF2,SMCR8,TRPV2,TNFRSF13B,EPN2,RNASEH1P2,ATPAF2,TVP23B,COTL1P1,KCTD9P1,COPS3,SLC5A10,B9D1,COTL1P2,DHRS7B,LGALS9B,DRC3,MED9,SLC47A1,FAM106A,ALKBH5,SLC47A2,CCDC144B,TBC1D28,FLCN,LINC02693,TBC1D27P,GID4,SNHG29,CCDC144A,CCDC144CP,ZNF624,DRG2,MPRIP,SRP68P2,SRP6…	179	62	NA	NA	NA
chr2	100080589	110586848	10506260	*	24115	0.991914	258	24kb_99.2%	SLC5A7,EDAR,NPHP1	SLC5A7,EDAR,AFF3,NPHP1,POU3F3,RANBP2	SLC9A2,UXS1,TBC1D8,GCC2,LONRF2,IL18RAP	RPL31,ST6GAL2,SLC9A2,SLC9A4,SULT1C2,SULT1C4,SLC5A7,CREG2,SEPTIN10,MRPS9,TGFBRAP1,CD8B2,UXS1,TBC1D8,CHST10,RNF149,GCC2,ECRG4,SH3RF3,LONRF2,CNOT11,SOWAHC,TMEM182,CCDC138,MTLN,MFSD9,C2orf49,PDCL3,EDAR,LIMS3,NMS,RGPD3,RGPD4,RGPD5,RGPD6,SULT1C3,FHL2,RFX8,LIMS4,GPR45,IL18R1,IL18RAP,IL1R1,IL1R2,IL1RL1,IL1RL2,AFF3,LIMS1,MALL,MAP4K4,NCK2,NPAS2,NPHP1,POU3F3,RANBP2	RPL31,ST6GAL2,SLC9A2,SLC9A4,SULT1C2,SULT1C4,SLC5A7,CREG2,SEPTIN10,MRPS9,PPP1R2P5,TGFBRAP1,CD8B2,UXS1,TBC1D8,CHST10,RNF149,GCC2,CYCSP7,ECRG4,SH3RF3,LONRF2,CNOT11,SOWAHC,TMEM182,CCDC138,LINC01106,LINC01102,MTLN,GCC2-AS1,MFSD9,C2orf49,PDCL3,EDAR,LIMS3,EEF1A1P12,NMS,RGPD3,RGPD4,RGPD5,RGPD6,SNORD89,SULT1C3,SULT1C2P1,RPL22P11,RPL10P5,RPL39P16,RPS21P2,RPL27AP4,RPL23AP27,RPL22P10,RPL22P8,RPS6P3,RPL37P12,…	143	55	NA	NA	NA
chr22	18656507	20693611	2037105	*	34497	0.975998	252	34kb_97.6%	SLC25A1,CDC45,TXNRD2,SCARF2,TANGO2,GP1BB,PRODH	SLC25A1,TBX1,CDC45,TXNRD2,SCARF2,TANGO2,GP1BB,PRODH	CDC45	SLC25A1,TSSK2,TBX1,UFD1,ZNF74,MED15,MRPL40,ESS2,CDC45,TXNRD2,ZDHHC8,DGCR6L,RTN4R,SCARF2,CLDN5,CLTCL1,COMT,TRMT2A,TANGO2,KLHL22,RTL10,C22orf39,DGCR2,DGCR6,DGCR8,GNB1L,GP1BB,GSC2,HIRA,CCDC188,ARVCF,SEPTIN5,PRODH,RANBP1	SLC25A1,TSSK1A,TSSK2,TBX1,UFD1,ZNF74,MED15,MRPL40,DGCR5,ESS2,DGCR11,CDC45,TXNRD2,ZDHHC8,DGCR6L,RTN4R,KRT18P5,SLC9A3P2,POM121L4P,SCARF2,USP41,CLDN5,CLTCL1,COMT,TRMT2A,TANGO2,KLHL22,RTL10,LINC00896,C22orf39,DGCR2,DGCR6,DGCR8,MIR185,ABHD17AP4,MIR1286,MIR1306,IGLL4P,MIR3618,BCRP7,SMPD4P1,RNY1P9,MIR4761,PPP1R26P4,GGT3P,GNB1L,CA15P1,GP1BB,GSC2,RN7SL168P,RN7SL812P,RNU6-225P,LINC00895,KRT18P62,HIRA,MIR68…	70	34	NA	NA	NA
chr15	23261088	30790548	7529461	*	21771	0.921869	246	22kb_92.2%	HERC2,NSMCE3,OCA2	SNRPN,TJP1,UBE3A,GABRA5,GABRB3,HERC2,MAGEL2,MKRN3,NDN,NSMCE3,OCA2	ATP10A	SNRPN,SNURF,TJP1,NPAP1,UBE3A,ATP10A,CHRFAM7A,ARHGAP11B,GOLGA8G,GOLGA6L2,FAM189A1,GOLGA8F,GOLGA6L7,GOLGA8H,GOLGA8J,GABRA5,GABRB3,GABRG3,GOLGA8M,GOLGA8R,GOLGA8Q,GOLGA8S,GOLGA8T,HERC2,GOLGA6L24P,GOLGA6L25P,APBA2,MAGEL2,MKRN3,NDN,NSMCE3,OCA2	RPL41P2,RPL5P1,SNRPN,SNURF,SYNGR2P1,TJP1,NPAP1,UBE3A,ATP10A,ULK4P2,ULK4P3,CHRFAM7A,ARHGAP11B,GOLGA8G,GOLGA6L2,FAM189A1,PWAR1,PWAR5,HERC2P9,TVP23BP1,ABCB10P3,ABCB10P4,LINC02249,WHAMMP2,GOLGA8F,SNORD64,SNORD107,SNORD108,SNORD109A,SNORD109B,SNORD115-1,SNORD115-2,SNORD115-3,SNORD115-4,SNORD115-5,SNORD115-6,SNORD115-7,SNORD115-8,SNORD115-9,SNORD115-10,SNORD115-11,SNORD115-12,SNORD115-13,SNORD115-14,SN…	172	32	NA	NA	NA
chr17	16336141	22197649	5861509	*	4713	0.934861	245	5kb_93.5%	TOP3A,MIEF2,TNFRSF13B,ATPAF2,B9D1,ALDH3A2,GRAP,MYO15A,PIGL	SREBF1,TOP3A,MIEF2,TNFRSF13B,ATPAF2,B9D1,FLCN,ALDH3A2,GRAP,MYO15A,PIGL,RAI1	TOM1L2,TOP3A,ULK2,SMCR8,SPECC1,FAM83G,FLII,LLGL1,MAPK7	SHMT1,SREBF1,TOM1L2,TOP3A,FBXW10,UBB,USP22,RNF112,ULK2,ZNF287,NT5M,RASD1,TMEM11,MIEF2,SMCR8,TRPV2,TNFRSF13B,EPN2,ATPAF2,TVP23B,COPS3,SLC5A10,B9D1,DHRS7B,LGALS9B,DRC3,MED9,SLC47A1,ALKBH5,SLC47A2,TBC1D28,FLCN,GID4,CCDC144A,ZNF624,CENPV,DRG2,MPRIP,PLD6,SPECC1,NATD1,LRRC75A,FAM83G,LGALS9C,CDRT15L2,EVPLL,AKAP10,GRAPL,FLII,FOXO3B,KCNJ18,ALDH3A2,ALDH3A1,GRAP,KCNJ12,LLGL1,MAP2K3,MAPK7,MFAP4,MYO15A,PEMT,P…	RNASEH1P1,SNORD3B-1,SNORD49A,SCDP1,SHMT1,SREBF1,TOM1L2,TOP3A,FBXW10,UBB,UBBP4,USP22,RNF112,ULK2,ZNF287,NT5M,RASD1,TMEM11,MEIS3P2,SMCR2,SMCR5,MIEF2,SMCR8,TRPV2,TNFRSF13B,EPN2,RNASEH1P2,ATPAF2,TVP23B,COTL1P1,KCTD9P1,COPS3,SLC5A10,B9D1,COTL1P2,DHRS7B,LGALS9B,DRC3,MED9,SLC47A1,FAM106A,ALKBH5,SLC47A2,CCDC144B,TBC1D28,FLCN,LINC02693,TBC1D27P,GID4,SNHG29,CCDC144A,CCDC144CP,ZNF624,CENPV,DRG2,MPRIP,SRP68P…	181	64	NA	NA	NA
chr7	66718296	73962301	7244006	*	24827	0.918959	243	25kb_91.9%	SBDS	AUTS2,SBDS	BUD23,RABGEF1,TYW1	BCL7B,STX1A,TBL2,MLXIPL,CALN1,AUTS2,GALNT17,NSUN5,BUD23,ABHD11,DNAJC30,TRIM74,RABGEF1,VPS37D,TRIM50,METTL27,SBDS,POM121,CLDN3,CLDN4,TMEM270,TMEM248,TYW1,SPDYE8,TYW1B,FKBP6,FZD9,SPDYE9,SPDYE10,SPDYE11,SPDYE21,BAZ1B	BCL7B,STX1A,TBL2,MLXIPL,CALN1,AUTS2,GALNT17,NSUN5,BUD23,ABHD11,DNAJC30,NSUN5P2,TRIM74,RABGEF1,VPS37D,ABHD11-AS1,TRIM50,METTL27,SBDS,POM121,CLDN3,CLDN4,SBDSP1,TMEM270,TMEM248,TYW1,NCF1B,GTF2IRD2P1,PMS2P6,PMS2P7,PMS2P8,SPDYE8,STAG3L3,STAG3L4,TYW1B,POM121B,SPDYE7P,FKBP6,MIR4284,MIR3914-2,MIR3914-1,PHBP5,FZD9,MIR4650-1,MIR4650-2,MTND4P3,RNA5SP231,RNA5SP232,GTF2IRD1P1,SPDYE9,RN7SKP75,RN7SL43P,RN7SL265…	76	32	NA	NA	NA
chr17	32090831	35966306	3875476	*	1100	0.908182	232	1kb_90.8%	UNC45B,GAS2L2,TMEM132E,PEX12	UNC45B,TMEM98,GAS2L2,TMEM132E,SLFN14,PEX12,RAD51D	NLE1,TMEM132E,LIG3,MYO1D	CCL1,CCL11,CCL13,CCL2,CCL5,CCL7,CCL8,TAF15,ZNF207,UNC45B,MMP28,CCT6B,SPACA3,RHBDL3,CDK5R1,NLE1,RDM1,RHOT1,TMEM98,RFFL,GAS2L2,FNDC8,SLFN12,SLFN13,HEATR9,SLFN11,SLC35G3,TMEM132E,SLFN5,ZNF830,C17orf50,LYZL6,C17orf75,RASL10B,SLFN14,SLFN12L,AP2B1,LIG3,MYO1D,PEX12,PSMD11,RAD51D,ASIC2	CCL1,CCL11,CCL13,CCL2,CCL5,CCL7,CCL8,TAF15,ZNF207,UNC45B,MMP28,CCT6B,SPACA3,RHBDL3,CDK5R1,TLK2P1,NLE1,RDM1,RHOT1,ARGFXP2,TAF5LP1,TMEM98,RFFL,GAS2L2,FNDC8,SLFN12,SLFN13,HEATR9,WDR45BP1,SLFN11,SLC35G3,TMEM132E,SLFN5,ZNF830,C17orf50,LYZL6,C17orf75,RASL10B,E2F3P1,SLFN14,SNORD7,MIR632,SLFN12L,TMEM132E-DT,RNA5SP438,LRRC37A9P,UBL5P2,RNU6-840P,OOSP1P2,TOMM20P2,LINC01989,SNHG30,UFM1P2,MYO1D-DT,AP2B1,LIG3,…	61	43	NA	NA	NA
chr7	73405656	74869979	1464324	*	11309	0.959855	230	11kb_96%	NCF1	ELN,NCF1	BUD23	BCL7B,STX1A,TBL2,EIF4H,MLXIPL,LAT2,BUD23,ABHD11,DNAJC30,VPS37D,METTL27,CLDN3,CLDN4,TMEM270,CLIP2,GTF2IRD2,ELN,FZD9,GTF2I,GTF2IRD1,LIMK1,NCF1,BAZ1B,RFC2	BCL7B,STX1A,TBL2,EIF4H,MLXIPL,LAT2,BUD23,ABHD11,DNAJC30,VPS37D,ABHD11-AS1,METTL27,CLDN3,CLDN4,TMEM270,CLIP2,GTF2IRD2,MIR590,ELN,STAG3L2,MIR4284,PHBP15,ELN-AS1,FZD9,RNA5SP233,RN7SL265P,GTF2I,GTF2IRD1,RNU6-1198P,GTF2I-AS1,LIMK1,NCF1,BAZ1B,RFC2	34	24	NA	NA	NA
chr13	46424806	63767897	17343092	*	56387	0.98184	230	56kb_98.2%	SUCLA2,LPAR6,RCBTB1,RNASEH2B,ALG11,ATP7B	SUCLA2,DIAPH3,LPAR6,THSD1,RCBTB1,RNASEH2B,ALG11,ITM2B,ATP7B,RB1	DIAPH3,RCBTB1,SETDB2,UTP14C	SUCLA2,PCDH20,PCDH17,SPRYD7,INTS6,DIAPH3,LPAR6,SUGT1,CNMD,PHF11,OLFM4,DLEU7,THSD1,MED4,EBPL,RCBTB1,CYSLTR2,KCNRG,RCBTB2,CKAP2,SETDB2,CAB39L,FNDC3A,CDADC1,LRCH1,VPS36,UTP14C,RUBCNL,WDFY2,TDRD3,NUDT15,ARL11,PRR20A,SERPINE3,CCDC70,RNASEH2B,DHRS12,FAM124A,TMEM272,HNRNPA1L2,ALG11,ESD,PRR20B,PRR20C,PRR20D,PRR20E,C13orf42,MLNR,HTR2A,ITM2B,KPNA3,NEK3,NEK5,PCDH8,ATP7B,RB1,TRIM13	SUCLA2,DLEU1,DLEU2,PCDH20,PCDH17,SPRYD7,INTS6,OR7E101P,DIAPH3,LPAR6,PPP1R2P4,SUGT1,CNMD,PHF11,OLFM4,DLEU7,THSD1,MED4,EBPL,RCBTB1,CYSLTR2,ST13P4,KCNRG,RCBTB2,CKAP2,SETDB2,CAB39L,FNDC3A,CDADC1,LRCH1,VPS36,UTP14C,RUBCNL,WDFY2,TDRD3,COX7CP1,NUDT15,ARL11,COX17P1,CTAGE3P,PRR20A,SERPINE3,CCDC70,RNASEH2B,DHRS12,FAM124A,TMEM272,HNRNPA1L2,TPTE2P3,PSME2P2,FABP5P2,OR7E156P,THSD1P1,MIR15A,MIR16-1,ALG11,GNG5P5…	174	57	NA	NA	NA
chr15	25947230	30894273	4947044	*	1267	0.92423	230	1kb_92.4%	FAN1,HERC2,NSMCE3,OCA2	TJP1,FAN1,GABRA5,GABRB3,HERC2,NSMCE3,OCA2		TJP1,CHRFAM7A,ARHGAP11B,GOLGA8G,FAM189A1,FAN1,GOLGA8F,GOLGA6L7,GOLGA8H,GOLGA8J,GABRA5,GABRB3,GABRG3,GOLGA8M,GOLGA8R,GOLGA8Q,GOLGA8T,HERC2,GOLGA6L24P,GOLGA6L25P,APBA2,NSMCE3,OCA2	RPL41P2,SYNGR2P1,TJP1,ULK4P2,ULK4P3,CHRFAM7A,ARHGAP11B,GOLGA8G,FAM189A1,FAN1,HERC2P9,TVP23BP1,ABCB10P3,ABCB10P4,LINC02249,WHAMMP2,GOLGA8F,HMGN2P5,RNU6-17P,DNM1P28,DNM1P30,RPL5P32,GOLGA6L7,GOLGA8H,GOLGA8J,HERC2P10,GABRG3-AS1,GABRA5,GABRB3,GABRG3,MIR4509-2,MIR4509-3,TUBBP8,RNA5SP391,SERPINE4P,GOLGA8M,GOLGA8R,GOLGA8Q,GOLGA8T,GOLGA8UP,RN7SL82P,RN7SL196P,RN7SL238P,RN7SL469P,RN7SL628P,RN7SL673P,RN7SL71…	66	23	NA	NA	NA
chr16	11927595	21404964	9477370	*	16047	0.98629	229	16kb_98.6%	ZP2,XYLT1,NDE1,COQ7,ERCC4,ABCC6,ARL6IP1,MYH11,PARN	RPS15A,UMOD,ZP2,XYLT1,NDE1,COQ7,CRYM,VPS35L,ERCC4,ABCC1,ABCC6,ARL6IP1,MYH11,PARN	ZP2,TMC5,CCP110,VPS35L,PDILT,RRN3,SNX29,ABCC1,PARN	RPS15A,ACSM3,TNFRSF17,UMOD,ZP2,GPRC5B,XYLT1,BFAR,NDE1,ACSM1,BMERB1,GPR139,COQ7,NOMO2,TMC5,TMC7,THUMPD1,SYT17,CRYM,CCP110,VPS35L,REXO5,LYRM1,NOMO3,CPPED1,ACSM5,CEP20,ANKS4B,MPV17L,ITPRIPL2,PDILT,IQCK,DCUN1D3,NPIPB3,PDXDC1,DNAH3,MARF1,GDE1,MRTFB,NTAN1,SMG1,NOMO1,LDAF1,RRN3,ERI2,SNX29,ACSM2B,ACSM2A,ERCC4,KNOP1,CLEC19A,SHISA9,NPIPB2,NPIPA3,NPIPA2,NPIPA5,NPIPA7,NPIPA8,NPIPA9,GP2,ABCC1,ABCC6,ARL6IP1,MY…	RPS15A,ACSM3,TNFRSF17,UMOD,ZP2,GPRC5B,XYLT1,BFAR,NDE1,ACSM1,BMERB1,GPR139,COQ7,NOMO2,TMC5,TMC7,THUMPD1,SYT17,CRYM,CCP110,VPS35L,REXO5,LYRM1,NOMO3,CPPED1,ACSM5,CEP20,ANKS4B,MPV17L,ITPRIPL2,PDILT,IQCK,DCUN1D3,NPIPB3,PDXDC1,DNAH3,MARF1,GDE1,MRTFB,NTAN1,SMG1,NOMO1,PKD1P1,PKD1P2,PKD1P3,PKD1P4,PKD1P5,PKD1P6,LDAF1,RRN3,ERI2,SNX29,ACSM2B,SNX29P1,ACSM2A,MIR193B,MIR484,ABCC6P1,ABCC6P2,MIR365A,ERCC4,KNOP1,C…	130	67	NA	NA	NA
chr7	66663471	73982740	7319270	*	6614	0.919867	227	7kb_92%	SBDS	AUTS2,SBDS	BUD23,RABGEF1,TYW1	BCL7B,STX1A,TBL2,MLXIPL,CALN1,AUTS2,GALNT17,NSUN5,BUD23,ABHD11,DNAJC30,TRIM74,RABGEF1,VPS37D,TRIM50,METTL27,SBDS,POM121,CLDN3,CLDN4,TMEM270,TMEM248,TYW1,SPDYE8,TYW1B,FKBP6,FZD9,SPDYE9,SPDYE10,SPDYE11,SPDYE21,BAZ1B	BCL7B,STX1A,TBL2,MLXIPL,CALN1,AUTS2,GALNT17,NSUN5,BUD23,ABHD11,DNAJC30,NSUN5P2,TRIM74,RABGEF1,VPS37D,ABHD11-AS1,TRIM50,METTL27,SBDS,POM121,CLDN3,CLDN4,SBDSP1,TMEM270,TMEM248,TYW1,NCF1B,GTF2IRD2P1,PMS2P6,PMS2P7,PMS2P8,SPDYE8,STAG3L3,STAG3L4,TYW1B,POM121B,SPDYE7P,FKBP6,MIR4284,MIR3914-2,MIR3914-1,PHBP5,FZD9,MIR4650-1,MIR4650-2,MTND4P3,RNA5SP231,RNA5SP232,GTF2IRD1P1,SPDYE9,RN7SKP75,RN7SL43P,RN7SL265…	76	32	NA	NA	NA
chr15	22508070	34458551	11950482	*	45271	0.910958	227	45kb_91.1%	RYR3,SLC12A6,NOP10,OTUD7A,FAN1,HERC2,TRPM1,NSMCE3,OCA2	RYR3,SLC12A6,SNRPN,TJP1,UBE3A,NOP10,NIPA1,GREM1,OTUD7A,FAN1,GABRA5,GABRB3,HERC2,MAGEL2,MKRN3,TRPM1,NDN,NSMCE3,OCA2	ATP10A,ARHGAP11A,CHRNA7,MTMR10,NUTM1	RYR3,SCG5,SLC12A6,SNRPN,SNURF,TJP1,NPAP1,UBE3A,AVEN,ATP10A,KLF13,CYFIP1,NOP10,CHRFAM7A,ARHGAP11B,ARHGAP11A,NIPA1,NIPA2,TUBGCP5,PGBD4,CHRM5,CHRNA7,GREM1,OTUD7A,EMC7,GOLGA8G,MTMR10,KATNBL1,GOLGA6L2,EMC4,FAM189A1,FAN1,NUTM1,LPCAT4,GOLGA8A,GOLGA8DP,GOLGA8F,GOLGA6L7,GOLGA8H,GOLGA6L1,FMN1,GOLGA8J,GOLGA8K,GABRA5,GABRB3,GABRG3,GOLGA8M,GOLGA8N,GOLGA8O,GOLGA8R,GOLGA8Q,GOLGA8S,GOLGA8T,HERC2,GOLGA6L24P,GOLGA…	RPL41P2,RPL5P1,RYR3,SCG5,SLC12A6,SNRPN,SNURF,SYNGR2P1,TJP1,NPAP1,UBE3A,AVEN,ATP10A,KLF13,CYFIP1,ABCB10P1,NOP10,ULK4P1,ULK4P2,ULK4P3,CHRFAM7A,ARHGAP11B,ARHGAP11A,NIPA1,NIPA2,TUBGCP5,PGBD4,CHRM5,CHRNA7,GREM1,OTUD7A,EMC7,GOLGA8G,MTMR10,KATNBL1,GOLGA8IP,GOLGA6L2,WHAMMP3,EMC4,FAM189A1,FAN1,NUTM1,LPCAT4,PWAR1,PWAR5,HERC2P9,RPL32P2,DEPDC1P1,TVP23BP1,ABCB10P3,ABCB10P4,MIR211,GOLGA8A,LINC02249,WHAMMP2,WHA…	240	63	NA	NA	NA
chr16	11926353	21835082	9908730	*	19001	0.984159	227	19kb_98.4%	ZP2,XYLT1,OTOA,NDE1,COQ7,ERCC4,ABCC6,ARL6IP1,MYH11,PARN	RPS15A,UMOD,ZP2,XYLT1,OTOA,NDE1,COQ7,CRYM,VPS35L,ERCC4,ABCC1,ABCC6,ARL6IP1,MYH11,PARN	ZP2,OTOA,TMC5,CCP110,VPS35L,PDILT,RRN3,SNX29,ABCC1,PARN	RPS15A,ACSM3,TNFRSF17,UMOD,ZP2,GPRC5B,XYLT1,OTOA,BFAR,NDE1,ACSM1,BMERB1,GPR139,COQ7,NOMO2,TMC5,TMC7,THUMPD1,SYT17,CRYM,CCP110,METTL9,VPS35L,REXO5,LYRM1,NOMO3,CPPED1,ACSM5,CEP20,ANKS4B,MPV17L,ITPRIPL2,PDILT,IQCK,DCUN1D3,NPIPB3,PDXDC1,DNAH3,MARF1,GDE1,MRTFB,NTAN1,SMG1,NOMO1,LDAF1,RRN3,ERI2,SNX29,ACSM2B,ACSM2A,ERCC4,KNOP1,CLEC19A,SHISA9,NPIPB2,NPIPA3,NPIPA2,NPIPA5,NPIPA7,NPIPA8,NPIPA9,NPIPB4,GP2,ABC…	RPS15A,ACSM3,TNFRSF17,UMOD,ZP2,GPRC5B,XYLT1,OTOA,BFAR,NDE1,ACSM1,BMERB1,GPR139,COQ7,NOMO2,TMC5,TMC7,THUMPD1,SYT17,CRYM,CCP110,METTL9,VPS35L,REXO5,SLC7A5P2,LYRM1,NOMO3,CPPED1,ACSM5,CEP20,ANKS4B,MPV17L,ITPRIPL2,PDILT,IQCK,DCUN1D3,NPIPB3,PDXDC1,DNAH3,MARF1,GDE1,MRTFB,NTAN1,SMG1,NOMO1,PKD1P1,PKD1P2,PKD1P3,PKD1P4,PKD1P5,PKD1P6,LDAF1,RRN3,ERI2,SNX29,RRN3P1,ACSM2B,SNX29P1,ACSM2A,MIR193B,MIR484,ABCC6P1,A…	140	71	NA	NA	NA
chr13	41443183	46460662	5017480	*	2007	0.921276	225	2kb_92.1%	TNFSF11,LACC1	TNFSF11,LACC1	ENOX1	TNFSF11,TPT1,EPSTI1,TSC22D1,COG3,GPALPP1,DNAJC15,ZC3H13,RGCC,RUBCNL,SERP2,CPB2,KCTD4,ENOX1,CCDC122,ERICH6B,LACC1,FAM216B,SLC25A30,DGKH,SMIM2,VWA8,SIAH3,CBY2,LRRC63,AKAP11,GTF2F2,LCP1,NUFIP1	TNFSF11,TPT1,OR7E101P,PPP1R2P4,EPSTI1,TSC22D1,COG3,MAPK6P3,GPALPP1,DNAJC15,ZC3H13,RGCC,RUBCNL,SERP2,CPB2,KCTD4,ENOX1,CCDC122,ERICH6B,LACC1,FAM216B,NRAD1,SLC25A30,DGKH,SMIM2,VWA8,SIAH3,CBY2,SNORA31,LRRC63,FABP3P2,AKAP11,RPS28P8,COX4I1P2,RCN1P2,KARS1P1,DGKZP1,PPIAP25,FHP1,ZDHHC4P1,SMARCE1P5,ABITRAMP1,CPB2-AS1,TIMM9P3,SMIM2-IT1,LINC00330,AKR1B1P4,ENOX1-AS1,ENOX1-AS2,RNU2-6P,RNU6-68P,RNU6-74P,RNA5SP2…	82	29	NA	NA	NA
chr15	20561461	30790548	10229088	*	10873	0.920445	222	11kb_92%	HERC2,NSMCE3,OCA2	SNRPN,TJP1,UBE3A,NIPA1,GABRA5,GABRB3,HERC2,MAGEL2,MKRN3,NDN,NSMCE3,OCA2	ATP10A	SNRPN,SNURF,TJP1,NPAP1,UBE3A,ATP10A,CYFIP1,OR4M2,OR4N4,CHRFAM7A,ARHGAP11B,NIPA1,NIPA2,TUBGCP5,GOLGA8G,GOLGA6L2,FAM189A1,GOLGA8DP,GOLGA8F,POTEB,GOLGA6L7,GOLGA8H,GOLGA6L1,GOLGA8J,GABRA5,GABRB3,GABRG3,GOLGA8M,GOLGA8R,GOLGA8Q,GOLGA8S,GOLGA8T,POTEB2,HERC2,GOLGA6L22,POTEB3,LINC02203,OR4M2B,OR4N4C,GOLGA6L24P,GOLGA6L25P,APBA2,MAGEL2,MKRN3,NDN,NSMCE3,OCA2	NBEAP1,RPL41P2,RPL5P1,SNRPN,SNURF,SYNGR2P1,TJP1,NPAP1,UBE3A,ATP10A,CYFIP1,ABCB10P1,OR11H3P,OR11J2P,OR11K1P,OR4M2,OR4N3P,OR4N4,OR4Q1P,ULK4P2,ULK4P3,CHRFAM7A,ARHGAP11B,NIPA1,NIPA2,TUBGCP5,GOLGA8G,GOLGA8IP,GOLGA6L2,WHAMMP3,LINC01193,FAM189A1,PWAR1,PWAR5,HERC2P9,FAM30C,TVP23BP1,ABCB10P3,ABCB10P4,OR11J5P,LINC02249,WHAMMP2,GOLGA8CP,GOLGA8DP,GOLGA8EP,GOLGA8F,SNORD64,SNORD107,SNORD108,SNORD109A,SNORD109B…	257	47	NA	NA	NA
chr22	18545772	20731437	2185666	*	6391	0.976217	221	6kb_97.6%	SLC25A1,CDC45,TXNRD2,SCARF2,TANGO2,GP1BB,PI4KA,PRODH	SLC25A1,TBX1,CDC45,TXNRD2,SCARF2,TANGO2,GP1BB,PI4KA,PRODH	CDC45,PI4KA	SLC25A1,TSSK2,TBX1,UFD1,ZNF74,MED15,MRPL40,ESS2,CDC45,TXNRD2,ZDHHC8,DGCR6L,RTN4R,SCARF2,CLDN5,CLTCL1,COMT,TRMT2A,TANGO2,KLHL22,RTL10,C22orf39,DGCR2,DGCR6,DGCR8,RIMBP3,GNB1L,GP1BB,GSC2,HIRA,CCDC188,FAM246B,ARVCF,PI4KA,SEPTIN5,PRODH,RANBP1	BCRP5,SLC25A1,TSSK1A,TSSK2,TBX1,UFD1,ZNF74,MED15,MRPL40,CA15P2,DGCR5,ESS2,DGCR11,CDC45,TXNRD2,ZDHHC8,DGCR6L,RTN4R,KRT18P5,SLC9A3P2,POM121L4P,SCARF2,USP41,CLDN5,CLTCL1,COMT,TRMT2A,TMEM191A,TANGO2,KLHL22,RTL10,LINC00896,C22orf39,DGCR2,DGCR6,DGCR8,RIMBP3,MIR185,PI4KAP1,ABHD17AP4,SUSD2P2,MIR1286,MIR1306,IGLL4P,MIR3618,BCRP7,SMPD4P1,RNY1P9,MIR4761,PPP1R26P2,PPP1R26P4,GGT3P,GNB1L,CA15P1,GP1BB,RN7SKP131…	80	37	NA	NA	NA
chr5	21458740	37378524	15919785	*	9830	0.964903	220	10kb_96.5%	TARS1,SLC45A2,CPLANE1,SPEF2,NADK2,DNAJC21,AMACR,IL7R,NPR3,NUP155,PRLR	SLC1A3,TARS1,SLC45A2,CPLANE1,SPEF2,NADK2,DNAJC21,NIPBL,AMACR,IL7R,NPR3,NUP155,PRLR	CDH12,C5orf22,TARS1,ADAMTS12,DNAJC21,SPEF2,LMBRD2,CPLANE1	SKP2,SLC1A3,TARS1,PRDM9,C1QTNF3,AGXT2,ADAMTS12,RAI14,GOLPH3,SLC45A2,ZFR,CDH10,CDH12,CDH6,CDH9,DROSHA,MTMR12,PDZD2,SUB1,BRIX1,RXFP3,LMBRD2,C5orf22,CPLANE1,SPEF2,RANBP3L,TTC23L,NADK2,UGT3A1,DNAJC21,UGT3A2,CAPSL,NIPBL,AMACR,C1QTNF3-AMACR,IL7R,NPR3,NUP155,PRLR,RAD1	SKP2,SLC1A3,TARS1,OFD1P17,GUSBP1,PRDM9,C1QTNF3,AGXT2,ADAMTS12,RAI14,GOLPH3,SLC45A2,ZFR,CDH10,CDH12,CDH6,CDH9,DROSHA,MTMR12,PDZD2,SUB1,BRIX1,RXFP3,LMBRD2,C5orf22,CPLANE1,SPEF2,RANBP3L,TTC23L,NADK2,UGT3A1,LINC02899,DNAJC21,UGT3A2,LINC02239,LINC02120,CAPSL,NIPBL,MIR579,MIR580,KRT18P31,RNU7-75P,HSPD1P1,RPL21P54,RPL5P14,RPS4XP6,RPL19P11,GCNT1P2,MIR4279,LSP1P3,NADK2-AS1,RNA5SP181,SUCLG2P4,UBL5P1,AMACR,…	98	40	NA	NA	NA
chr15	25946971	30536775	4589805	*	1624	0.911946	215	2kb_91.2%	HERC2,NSMCE3,OCA2	TJP1,GABRA5,GABRB3,HERC2,NSMCE3,OCA2		TJP1,CHRFAM7A,GOLGA8G,FAM189A1,GOLGA8F,GOLGA6L7,GOLGA8J,GABRA5,GABRB3,GABRG3,GOLGA8M,GOLGA8R,GOLGA8T,HERC2,GOLGA6L24P,GOLGA6L25P,APBA2,NSMCE3,OCA2	RPL41P2,SYNGR2P1,TJP1,ULK4P3,CHRFAM7A,GOLGA8G,FAM189A1,HERC2P9,TVP23BP1,ABCB10P3,ABCB10P4,LINC02249,WHAMMP2,GOLGA8F,HMGN2P5,RNU6-17P,DNM1P28,DNM1P30,RPL5P32,GOLGA6L7,GOLGA8J,GABRG3-AS1,GABRA5,GABRB3,GABRG3,MIR4509-2,MIR4509-3,TUBBP8,RNA5SP391,SERPINE4P,GOLGA8M,GOLGA8R,GOLGA8T,RN7SL196P,RN7SL238P,RN7SL469P,RN7SL673P,RN7SL719P,LINC00929,HERC2,HERC2P1,PDCD6IPP2,HERC2P11,NCAPGP2,LINC02248,LINC02346,M…	54	19	NA	NA	NA
chr5	21475829	37464248	15988420	*	5561	0.964215	214	6kb_96.4%	TARS1,SLC45A2,CPLANE1,SPEF2,NADK2,DNAJC21,AMACR,IL7R,NPR3,NUP155,PRLR	SLC1A3,TARS1,SLC45A2,CPLANE1,SPEF2,NADK2,DNAJC21,NIPBL,AMACR,IL7R,NPR3,NUP155,PRLR	CDH12,C5orf22,TARS1,ADAMTS12,DNAJC21,SPEF2,LMBRD2,CPLANE1,WDR70	SKP2,SLC1A3,TARS1,PRDM9,C1QTNF3,AGXT2,ADAMTS12,RAI14,GOLPH3,SLC45A2,ZFR,CDH10,CDH12,CDH6,CDH9,DROSHA,MTMR12,PDZD2,SUB1,BRIX1,RXFP3,LMBRD2,WDR70,C5orf22,CPLANE1,SPEF2,RANBP3L,TTC23L,NADK2,UGT3A1,DNAJC21,UGT3A2,CAPSL,NIPBL,AMACR,C1QTNF3-AMACR,IL7R,NPR3,NUP155,PRLR,RAD1	SKP2,SLC1A3,TARS1,OFD1P17,GUSBP1,PRDM9,C1QTNF3,AGXT2,ADAMTS12,RAI14,GOLPH3,SLC45A2,ZFR,CDH10,CDH12,CDH6,CDH9,DROSHA,MTMR12,PDZD2,SUB1,BRIX1,RXFP3,LMBRD2,WDR70,C5orf22,CPLANE1,SPEF2,RANBP3L,TTC23L,NADK2,UGT3A1,LINC02899,DNAJC21,UGT3A2,LINC02239,LINC02120,CAPSL,NIPBL,MIR579,MIR580,KRT18P31,RNU7-75P,HSPD1P1,RPL21P54,RPL5P14,RPS4XP6,RPL19P11,GCNT1P2,MIR4279,LSP1P3,NADK2-AS1,RNA5SP181,SUCLG2P4,UBL5P1,…	99	41	NA	NA	NA
chr15	78755439	85252676	6497238	*	20208	0.945319	211	20kb_94.5%	MESD,ARNT2,ALPK3,EFL1,WDR73,CEMIP,FAH,AP3B2,MTHFS	RPS17,BNC1,MESD,ARNT2,HOMER2,ALPK3,EFL1,WDR73,CEMIP,MIR184,FAH,AP3B2,MTHFS	BTBD1,ADAMTSL3,ADAMTS7,EFL1,MINAR1,CEMIP,IL16,PDE8A	RPS17,BNC1,SH3GL3,SLC28A1,BTBD1,TM6SF1,TLNRD1,MESD,ADAMTSL3,ARNT2,MORF4L1,HOMER2,ALPK3,SEC11A,FSD2,STARD5,ZSCAN2,CPEB1,ADAMTS7,TMC3,HDGFL3,MEX3B,CTSH,EFL1,WDR73,CFAP161,ABHD17C,GOLGA6L4,C15orf40,TMED3,ZNF592,MINAR1,CEMIP,ZFAND6,WHAMM,RAMAC,ST20,SAXO2,ANKRD34C,FAH,GOLGA6L10,GOLGA6L9,ST20-MTHFS,CTXND1,AP3B2,IL16,MTHFS,NMB,PDE8A,RASGRF1,BCL2A1	RPS17,SCAND2P,BNC1,SH3GL3,SLC28A1,BTBD1,TM6SF1,TLNRD1,MESD,ADAMTSL3,ARNT2,MORF4L1,HOMER2,ALPK3,SEC11A,FSD2,STARD5,ZSCAN2,CPEB1,ADAMTS7,TMC3,HDGFL3,MEX3B,CTSH,EFL1,WDR73,GOLGA2P10,CFAP161,ABHD17C,GOLGA6L4,ST20-AS1,LINC00927,CPEB1-AS1,C15orf40,TMED3,ZNF592,MINAR1,CEMIP,CSPG4P5,ZFAND6,GOLGA6L5P,WHAMM,RAMAC,FABP5P8,MIR184,EFL1P1,SCARNA15,MIR549A,ST20,SAXO2,ANKRD34C,DNM1P38,DNM1P41,FAH,RPL21P116,GOLGA…	107	51	NA	NA	NA
chr5	21485112	37480521	15995410	*	5472	0.962537	210	5kb_96.3%	TARS1,SLC45A2,CPLANE1,SPEF2,NADK2,DNAJC21,AMACR,IL7R,NPR3,NUP155,PRLR	SLC1A3,TARS1,SLC45A2,CPLANE1,SPEF2,NADK2,DNAJC21,NIPBL,AMACR,IL7R,NPR3,NUP155,PRLR	CDH12,C5orf22,TARS1,ADAMTS12,DNAJC21,SPEF2,LMBRD2,CPLANE1,WDR70	SKP2,SLC1A3,TARS1,PRDM9,C1QTNF3,AGXT2,ADAMTS12,RAI14,GOLPH3,SLC45A2,ZFR,CDH10,CDH12,CDH6,CDH9,DROSHA,MTMR12,PDZD2,SUB1,BRIX1,RXFP3,LMBRD2,WDR70,C5orf22,CPLANE1,SPEF2,RANBP3L,TTC23L,NADK2,UGT3A1,DNAJC21,UGT3A2,CAPSL,NIPBL,AMACR,C1QTNF3-AMACR,IL7R,NPR3,NUP155,PRLR,RAD1	SKP2,SLC1A3,TARS1,OFD1P17,GUSBP1,PRDM9,C1QTNF3,AGXT2,ADAMTS12,RAI14,GOLPH3,SLC45A2,ZFR,CDH10,CDH12,CDH6,CDH9,DROSHA,MTMR12,PDZD2,SUB1,BRIX1,RXFP3,LMBRD2,WDR70,C5orf22,CPLANE1,SPEF2,RANBP3L,TTC23L,NADK2,UGT3A1,LINC02899,DNAJC21,UGT3A2,LINC02239,LINC02120,CAPSL,NIPBL,MIR579,MIR580,KRT18P31,RNU7-75P,HSPD1P1,RPL21P54,RPL5P14,RPS4XP6,RPL19P11,GCNT1P2,MIR4279,LSP1P3,NADK2-AS1,RNA5SP181,SUCLG2P4,UBL5P1,…	99	41	NA	NA	NA
chr15	77949521	82343410	4393890	*	37758	0.918507	208	38kb_91.9%	MESD,ARNT2,CHRNA3,CIB2,EFL1,TBC1D2B,CEMIP,FAH,IDH3A,IREB2,MTHFS	MESD,ARNT2,CHRNA3,CIB2,EFL1,TBC1D2B,CEMIP,MIR184,FAH,IDH3A,IREB2,MTHFS	DNAJA4,ADAMTS7,EFL1,MINAR1,TBC1D2B,CEMIP,ACSBG1,IL16	TLNRD1,MESD,DNAJA4,ARNT2,MORF4L1,STARD5,CHRNA3,CHRNA5,CHRNB4,ADAMTS7,TMC3,CRABP1,CIB2,MEX3B,CTSH,EFL1,CFAP161,ABHD17C,TMED3,MINAR1,TBC1D2B,CEMIP,ACSBG1,ZFAND6,WDR61,ST20,SAXO2,ANKRD34C,HYKK,SH2D7,FAH,GOLGA6L10,ST20-MTHFS,CTXND1,IDH3A,IL16,IREB2,MTHFS,PSMA4,RASGRF1,BCL2A1	TLNRD1,MESD,DNAJA4,ARNT2,MORF4L1,STARD5,CHRNA3,CHRNA5,CHRNB4,ADAMTS7,TMC3,CRABP1,CIB2,MEX3B,CTSH,EFL1,CFAP161,ABHD17C,ST20-AS1,LINC00927,TMED3,MINAR1,TBC1D2B,CEMIP,ACSBG1,ZFAND6,WDR61,MIR184,MIR549A,ST20,SAXO2,ANKRD34C,HYKK,SH2D7,RPL18P11,FAH,RPL21P116,GOLGA6L10,MIR4514,MIR5572,ANP32BP3,ST20-MTHFS,RNU6-380P,RNU6-415P,RNU6-667P,RNU1-77P,ANKRD34C-AS1,HNRNPCP3,ADAMTS7P1,ADAMTS7P3,CTXND1,TMC3-AS1,LIN…	63	41	NA	NA	NA
chr15	84351756	90290429	5938674	*	15957	0.91546	207	16kb_91.5%	RLBP1,CIB1,ALPK3,FANCI,WDR73,MESP2,KIF7,ACAN,POLG	RLBP1,CIB1,ALPK3,FANCI,WDR73,AGBL1,MESP2,KIF7,ACAN,IDH2,PLIN1,POLG	SEMA4B,RHCG,TICRR,ANPEP,PDE8A,POLG	RLBP1,SEMA4B,SLC28A1,MRPL46,MRPS11,CIB1,ALPK3,SEC11A,NGRN,RHCG,ABHD2,ZSCAN2,HAPLN3,ZNF710,DET1,FANCI,AEN,KLHL25,WDR73,AGBL1,WDR93,TICRR,ARPIN,ZNF592,MESP1,MESP2,KIF7,ACAN,TTLL13P,GDPGP1,AKAP13,ARPIN-AP3S2,ANPEP,IDH2,AP3S2,ISG20,MFGE8,NMB,NTRK3,PDE8A,PEX11A,PLIN1,POLG	RLBP1,SCAND2P,SEMA4B,SLC28A1,MRPL46,HMGB1P8,MRPS11,CIB1,ALPK3,SEC11A,NGRN,RHCG,ABHD2,ZSCAN2,HAPLN3,ZNF710,DET1,FANCI,AEN,KLHL25,WDR73,LINC00052,AGBL1,WDR93,MIR9-3HG,NTRK3-AS1,LINC00928,TICRR,ARPIN,ZNF592,CSPG4P5,MESP1,MESP2,MRPL15P1,GOLGA6L5P,KIF7,FABP5P9,MIR7-2,MIR9-3,ACAN,TTLL13P,KRT18P47,RNU7-79P,GDPGP1,MIR1179,MIR1276,RPS12P26,RPL36AP43,AKAP13,UBE2Q2P1,GOLGA6L3,MIR3174,ARPIN-AP3S2,MIR3529,RNA…	100	43	NA	NA	NA
chr9	133307656	135517619	2209964	*	5504	0.916424	201	6kb_91.6%	SARDH,SURF1,ADAMTS13,MRPS2,ADAMTSL2,DBH,MYMK	SARDH,SURF1,ADAMTS13,MRPS2,ADAMTSL2,COL5A1,DBH,MYMK	VAV2,ADAMTS13,ADAMTSL2	RPL7A,RXRA,SARDH,SLC2A6,BRD3,SURF1,SURF2,SURF4,MED22,SURF6,VAV2,WDR5,REXO4,CACFD1,ADAMTS13,MRPS2,ADAMTSL2,OLFM1,COL5A1,BRD3OS,DBH,C9orf116,STKLD1,PPP1R26,FAM163B,MYMK,FCN1,FCN2	SNORD24,SNORD36A,SNORD36B,SNORD36C,RPL7A,RXRA,SARDH,SLC2A6,BRD3,SURF1,SURF2,SURF4,MED22,SURF6,VAV2,WDR5,REXO4,CACFD1,ADAMTS13,MRPS2,ADAMTSL2,OLFM1,COL5A1,LCN1P2,DBH-AS1,BRD3OS,DBH,C9orf116,LINC02907,STKLD1,PPP1R26,COL5A1-AS1,FAM163B,MYMK,RNU6ATAC,FCN1,FCN2,MIR3689A,MIR3689B,MIR4669,MIR3689D1,MIR3689F,MIR3689C,MIR3689D2,MIR3689E,SOCS5P2,PPP1R26-AS1,LINC02247,WDR5-DT,ARF4P1	50	28	NA	NA	NA
chr12	95672288	104030762	8358475	*	1651	0.918837	200	2kb_91.9%	SLC25A3,SCYL2,GNPTAB,NUP37,HAL,IGF1,ASCL1,MYBPC1,NR1H4,PAH	SLC25A3,TMPO,SYCP3,SCYL2,SLC17A8,GNPTAB,NUP37,HAL,IGF1,ASCL1,MYBPC1,NR1H4,PAH	TDG,UTP20,SLC17A8,ANO4,CFAP54,UHRF1BP1L,NT5DC3,APAF1,LTA4H,MYBPC1,NR1H4	SLC25A3,SNRPF,TDG,TMPO,HSP90B1,NTN4,CHPT1,UTP20,SYCP3,STAB2,SLC5A8,SCYL2,SLC17A8,DEPDC4,ANO4,ACTR6,WASHC3,ANKS1B,C12orf42,GLT8D2,DRAM1,PARPBP,IKBIP,CFAP54,CCDC38,GAS2L3,AMDHD1,FAM71C,UHRF1BP1L,SPIC,GNPTAB,NUP37,NT5DC3,ELK3,C12orf73,HAL,IGF1,APAF1,LTA4H,ARL1,ASCL1,MYBPC1,NEDD1,NR1H4,PAH,CDK17,PMCH	SLC25A3,SNRPF,TDG,TMPO,HSP90B1,NTN4,CHPT1,UTP20,SYCP3,STAB2,SLC5A8,SCYL2,SLC17A8,DEPDC4,ANO4,ACTR6,WASHC3,ANKS1B,C12orf42,GLT8D2,GOLGA2P5,DRAM1,PARPBP,IKBIP,CFAP54,CCDC38,GAS2L3,LINC00485,AMDHD1,FAM71C,UHRF1BP1L,SPIC,GNPTAB,RMST,NUP37,NT5DC3,MIR135A2,RPS4XP1,SNORA53,SLC9A7P1,ELK3,RNU6-36P,C12orf73,MIR1251,MIR1827,RPS27P23,EEF1A1P33,MIR4303,MIR3652,SNX5P2,MIR4495,PGAM1P5,RNU5E-5P,RNA5SP366,RNA5SP3…	99	47	NA	NA	NA
chr15	72682053	75512491	2830439	*	1319	0.904473	198	1kb_90.4%	COX5A,EDC3,STRA6,MPI,BBS4	HCN4,SIN3A,COX5A,CYP11A1,EDC3,STRA6,MPI,BBS4	ULK3,C15orf39,UBL7	SCAMP2,SEMA7A,GOLGA6A,ARID3B,STOML1,HCN4,NPTN,NEIL1,CD276,SIN3A,ULK3,CLK3,COX5A,CSK,C15orf39,FAM219B,REC114,ADPGK,CYP11A1,CYP1A1,CYP1A2,COMMD4,EDC3,CCDC33,HIGD2B,CPLX3,PPCDC,UBL7,TBC1D21,ISLR2,RPP25,SCAMP5,STRA6,GOLGA6D,GOLGA6C,INSYN1,ISLR,LMAN1L,LOXL1,MAN2C1,MPI,NEO1,PML,PTPN9,BBS4	SCAMP2,SEMA7A,GOLGA6A,ARID3B,STOML1,HCN4,NPTN,NEIL1,CD276,SIN3A,ULK3,CLK3,COX5A,ANP32BP1,CSK,C15orf39,FAM219B,REC114,ADPGK,CYP11A1,CYP1A1,CYP1A2,COMMD4,EDC3,CCDC33,HIGD2B,CPLX3,PPCDC,UBL7,TBC1D21,ISLR2,MRPS15P1,RPP25,SCAMP5,STRA6,RPL13P4,GOLGA6D,GOLGA6C,MIR631,INSYN1,DNM1P33,DNM1P34,RPL36AP45,FKBP1AP2,MIR4513,ADPGK-AS1,LOXL1-AS1,NIFKP4,NPTN-IT1,NPM1P42,NPM1P43,RN7SL327P,RN7SL429P,RN7SL489P,UBL7-D…	70	45	NA	NA	NA
chr16	12029237	21362983	9333747	*	24159	0.96672	197	24kb_96.7%	ZP2,XYLT1,NDE1,COQ7,ERCC4,ABCC6,ARL6IP1,MYH11,PARN	RPS15A,UMOD,ZP2,XYLT1,NDE1,COQ7,CRYM,VPS35L,ERCC4,ABCC1,ABCC6,ARL6IP1,MYH11,PARN	ZP2,TMC5,CCP110,VPS35L,PDILT,RRN3,SNX29,ABCC1,PARN	RPS15A,ACSM3,UMOD,ZP2,GPRC5B,XYLT1,BFAR,NDE1,ACSM1,BMERB1,GPR139,COQ7,NOMO2,TMC5,TMC7,THUMPD1,SYT17,CRYM,CCP110,VPS35L,REXO5,LYRM1,NOMO3,CPPED1,ACSM5,CEP20,ANKS4B,MPV17L,ITPRIPL2,PDILT,IQCK,DCUN1D3,PDXDC1,DNAH3,MARF1,GDE1,MRTFB,NTAN1,SMG1,NOMO1,LDAF1,RRN3,ERI2,SNX29,ACSM2B,ACSM2A,ERCC4,KNOP1,CLEC19A,SHISA9,NPIPA3,NPIPA2,NPIPA5,NPIPA7,NPIPA8,NPIPA9,GP2,ABCC1,ABCC6,ARL6IP1,MYH11,NPIPA1,PARN,PLA2G10	RPS15A,ACSM3,UMOD,ZP2,GPRC5B,XYLT1,BFAR,NDE1,ACSM1,BMERB1,GPR139,COQ7,NOMO2,TMC5,TMC7,THUMPD1,SYT17,CRYM,CCP110,VPS35L,REXO5,LYRM1,NOMO3,CPPED1,ACSM5,CEP20,ANKS4B,MPV17L,ITPRIPL2,PDILT,IQCK,DCUN1D3,PDXDC1,DNAH3,MARF1,GDE1,MRTFB,NTAN1,SMG1,NOMO1,PKD1P1,PKD1P2,PKD1P3,PKD1P4,PKD1P5,PKD1P6,LDAF1,RRN3,ERI2,SNX29,ACSM2B,ACSM2A,MIR193B,MIR484,ABCC6P1,ABCC6P2,MIR365A,ERCC4,KNOP1,CRYM-AS1,CLEC19A,NPIPP1,R…	125	64	NA	NA	NA
chr15	25946971	32578219	6631249	*	1571	0.912158	196	2kb_91.2%	OTUD7A,FAN1,HERC2,TRPM1,NSMCE3,OCA2	TJP1,OTUD7A,FAN1,GABRA5,GABRB3,HERC2,TRPM1,NSMCE3,OCA2	CHRNA7,MTMR10	TJP1,KLF13,CHRFAM7A,ARHGAP11B,CHRNA7,OTUD7A,GOLGA8G,MTMR10,FAM189A1,FAN1,GOLGA8F,GOLGA6L7,GOLGA8H,GOLGA8J,GOLGA8K,GABRA5,GABRB3,GABRG3,GOLGA8M,GOLGA8O,GOLGA8R,GOLGA8Q,GOLGA8T,HERC2,GOLGA6L24P,GOLGA6L25P,APBA2,TRPM1,NSMCE3,OCA2	RPL41P2,SYNGR2P1,TJP1,KLF13,ULK4P1,ULK4P2,ULK4P3,CHRFAM7A,ARHGAP11B,CHRNA7,OTUD7A,GOLGA8G,MTMR10,FAM189A1,FAN1,HERC2P9,DEPDC1P1,TVP23BP1,ABCB10P3,ABCB10P4,MIR211,LINC02249,WHAMMP2,WHAMMP1,GOLGA8F,HMGN2P5,RNU6-17P,RNU6-18P,DNM1P28,DNM1P30,DNM1P31,DNM1P32,RPL5P32,GOLGA6L7,GOLGA8H,GOLGA8J,GOLGA8K,HERC2P10,GABRG3-AS1,GABRA5,GABRB3,GABRG3,MIR4509-2,MIR4509-3,TUBBP8,RNA5SP391,UBE2CP4,SERPINE4P,GOLGA8M,…	88	30	NA	NA	NA
chr17	32022286	39031874	7009589	*	3392	0.903597	190	3kb_90.4%	ZNHIT3,UNC45B,PIGW,GAS2L2,TMEM132E,GPR179,PEX12	HNF1B,ZNHIT3,PCGF2,UNC45B,PIGW,TMEM98,GAS2L2,TMEM132E,GPR179,SLFN14,PEX12,RAD51D	NLE1,TMEM132E,LRRC37B,LIG3,MYO1D	RPL23,CCL1,CCL11,CCL13,CCL14,CCL15,CCL16,CCL18,CCL2,CCL23,CCL3,CCL3L1,CCL4,CCL5,CCL7,CCL8,TADA2A,TAF15,HNF1B,ZNHIT3,PCGF2,ZNF207,UNC45B,MMP28,CCT6B,SPACA3,RHBDL3,MRPL45,DUSP14,CDK5R1,TBC1D3F,TBC1D3,AATF,GGNBP2,NLE1,RDM1,DDX52,RHOT1,PIGW,CCL4L2,TMEM98,RFFL,GAS2L2,TBC1D3C,FNDC8,SLFN12,CWC25,MRM1,MYO19,SLFN13,HEATR9,SLFN11,C17orf78,SLC35G3,TMEM132E,TBC1D3B,TBC1D3E,CISD3,SLFN5,ZNF830,DHRS11,TBC1D3D,L…	RPL23,CCL1,CCL11,CCL13,CCL14,CCL15,CCL16,CCL18,CCL2,CCL23,CCL3,CCL3L1,CCL4,CCL5,CCL7,CCL8,SH3GL1P1,TADA2A,TAF15,HNF1B,ZNHIT3,PCGF2,ZNF207,UNC45B,MMP28,CCT6B,SPACA3,RHBDL3,MRPL45,DUSP14,CDK5R1,TLK2P1,TBC1D3F,TBC1D3,AATF,GGNBP2,NLE1,RDM1,DDX52,RHOT1,PIGW,ARGFXP2,CCL4L2,TAF5LP1,TMEM98,RFFL,GAS2L2,TBC1D3C,FNDC8,SLFN12,CWC25,MRM1,MYO19,SLFN13,HEATR9,WDR45BP1,SLFN11,C17orf78,SLC35G3,TMEM132E,TBC1D3B,TB…	140	98	NA	NA	NA
chr10	8161251	17577276	9416026	*	1266	0.902844	177	1kb_90.3%	DCLRE1C,DHTKD1,CUBN,FRMD4A,ITGA8,PHYH	VIM,OPTN,DCLRE1C,DHTKD1,CUBN,FRMD4A,ITGA8,PHYH	DCLRE1C,SEC61A2,CUBN,ITGA8	RSU1,VIM,CDC123,USP6NL,OPTN,SUV39H2,PRPF18,DCLRE1C,SEC61A2,ACBD7,UPF2,MCM10,CAMK1D,C1QL3,SEPHS1,ST8SIA6,MEIG1,ECHDC3,BEND7,FAM171A1,DHTKD1,MINDY3,FAM107B,PROSER2,CCDC3,CDNF,UCMA,CUBN,FRMD4A,CELF2,OLAH,HSPA14,TRDMT1,RPP38,ITGA8,NMT2,NUDT5,PHYH,PTER	RNU6-6P,RSU1,VIM,OR7E110P,OR7E115P,CDC123,USP6NL,OPTN,SUV39H2,PRPF18,DCLRE1C,SEC61A2,ACBD7,UPF2,MCM10,SFTA1P,CAMK1D,C1QL3,SEPHS1,ST8SIA6,MEIG1,ECHDC3,BEND7,CELF2-AS1,FAM171A1,DHTKD1,MINDY3,FAM107B,PROSER2,CCDC3,CDNF,UCMA,CUBN,FRMD4A,CELF2,OLAH,PROSER2-AS1,LINC00710,RPP38-DT,ELOCP3,HSPA14,TRDMT1,RPP38,RPSAP7,CUX2P1,MIR1265,RPL5P25,RPL36AP36,RPL6P24,MIR548Q,GAPDHP45,FTLP19,MIR4293,SNRPGP5,KRT8P37,M…	95	39	NA	NA	NA
chr15	82475519	90289218	7813700	*	13783	0.910905	176	14kb_91.1%	RLBP1,CIB1,ALPK3,FANCI,WDR73,MESP2,KIF7,ACAN,AP3B2,POLG	RLBP1,RPS17,BNC1,CIB1,HOMER2,ALPK3,FANCI,WDR73,AGBL1,MESP2,KIF7,ACAN,IDH2,AP3B2,PLIN1,POLG	SEMA4B,BTBD1,ADAMTSL3,RHCG,TICRR,ANPEP,PDE8A,POLG	RLBP1,RPS17,SEMA4B,BNC1,SH3GL3,SLC28A1,BTBD1,TM6SF1,MRPL46,MRPS11,ADAMTSL3,CIB1,HOMER2,ALPK3,SEC11A,FSD2,NGRN,RHCG,ABHD2,ZSCAN2,HAPLN3,CPEB1,HDGFL3,ZNF710,DET1,FANCI,AEN,KLHL25,WDR73,AGBL1,WDR93,GOLGA6L4,C15orf40,TICRR,ARPIN,ZNF592,MESP1,MESP2,WHAMM,KIF7,RAMAC,ACAN,TTLL13P,GDPGP1,AKAP13,ARPIN-AP3S2,ANPEP,IDH2,AP3B2,AP3S2,ISG20,MFGE8,NMB,NTRK3,PDE8A,PEX11A,PLIN1,POLG	RLBP1,RPS17,SCAND2P,SEMA4B,BNC1,SH3GL3,SLC28A1,BTBD1,TM6SF1,MRPL46,HMGB1P8,MRPS11,ADAMTSL3,CIB1,HOMER2,ALPK3,SEC11A,FSD2,NGRN,RHCG,ABHD2,ZSCAN2,HAPLN3,CPEB1,HDGFL3,ZNF710,DET1,FANCI,AEN,KLHL25,WDR73,GOLGA2P10,LINC00052,AGBL1,WDR93,GOLGA6L4,MIR9-3HG,CPEB1-AS1,NTRK3-AS1,LINC00928,C15orf40,TICRR,ARPIN,ZNF592,CSPG4P5,MESP1,MESP2,MRPL15P1,GOLGA6L5P,WHAMM,KIF7,RAMAC,FABP5P8,FABP5P9,MIR7-2,MIR9-3,EFL1P1…	135	58	NA	NA	NA
chr15	90289343	99788523	9499181	*	2663	0.903492	160	3kb_90.3%	BLM,VPS33B,IGF1R	BLM,VPS33B,CHD2,IGF1R,NR2F2	BLM,SV2B,UNC45A,MAN2A2,PRC1	BLM,ST8SIA2,SLCO3A1,VPS33B,SV2B,CHD2,SYNM,MCTP2,TTC23,CRTC3,LYSMD4,PGPEP1L,ARRDC4,LRRC28,RGMA,RCCD1,HDDC3,UNC45A,ZNF774,FAM174B,FES,IGF1R,IQGAP1,MAN2A2,MEF2A,NR2F2,FURIN,PRC1	RNU2-3P,BLM,ST8SIA2,SLCO3A1,HSP90B2P,VPS33B,SV2B,CHD2,ASB9P1,SYNM,MCTP2,TTC23,CRTC3,C15orf32,LYSMD4,FAM169B,PGPEP1L,LINC00924,LINC01579,ARRDC4,LINC00923,LRRC28,SPATA8,RPL7P5,RGMA,RCCD1,HDDC3,UNC45A,H2AZ2P1,FAM149B1P1,DUXAP6,ZNF774,FAM174B,MIR1469,FES,ENO1P2,MIR3175,HMGN1P38,GABARAPL3,MIR4714,SEPHS1P2,PGAM1P12,RNA5SP401,NR2F2-AS1,NDUFA3P4,RN7SKP181,RN7SKP254,RN7SL363P,RN7SL677P,RN7SL736P,RNU6-1186…	89	28	NA	NA	NA
chrX	53756716	54789215	1032500	*	1256	0.93551	150	1kb_93.6%		PHF8,TSR2,FGD1		WNK3,FAM120C,PHF8,TSR2,GNL3L,ITIH6,FGD1	WNK3,FAM120C,PHF8,TSR2,GNL3L,ITIH6,RPL7AP71,RPL37P24,FGD1,PGAM4P1,RNA5SP505,MRPS18CP7,RNU6-434P,MRPL32P2	14	7	NA	NA	NA
chr17	64926053	67961754	3035702	*	4613	0.934316	138	5kb_93.4%	CEP112	RGS9,CEP112,BPTF,AXIN2,PSMD12	NOL11	RGS9,CACNG1,CACNG4,CACNG5,HELZ,PITPNC1,NOL11,CEP112,BPTF,GNA13,APOH,AXIN2,PRKCA,PSMD12	RGS9,CACNG1,CACNG4,CACNG5,HELZ,PITPNC1,NOL11,AMZ2P1,CEP112,MIR548D2,MIR634,SNORA38B,BPTF,RPL17P41,RPL36AP48,MIR548AA2,RNA5SP444,RNA5SP445,RNA5SP446,RNA5SP447,GNA13,RN7SL735P,RN7SL756P,RNU6-928P,SLC16A6P1,PRKCA-AS1,RPSAP67,LINC02563,HELZ-AS1,APOH,PSMD7P1,AXIN2,PRKCA,PSMD12	34	14	NA	NA	NA
chr15	77902809	84369543	6466735	*	26131	0.903371	133	26kb_90.3%	MESD,ARNT2,CHRNA3,CIB2,EFL1,TBC1D2B,CEMIP,FAH,IDH3A,AP3B2,IREB2,MTHFS	RPS17,BNC1,MESD,ARNT2,HOMER2,CHRNA3,CIB2,EFL1,TBC1D2B,CEMIP,MIR184,FAH,IDH3A,AP3B2,IREB2,MTHFS	BTBD1,ADAMTSL3,DNAJA4,ADAMTS7,EFL1,MINAR1,TBC1D2B,CEMIP,ACSBG1,IL16	RPS17,BNC1,SH3GL3,BTBD1,TM6SF1,TLNRD1,MESD,ADAMTSL3,DNAJA4,ARNT2,MORF4L1,HOMER2,FSD2,STARD5,CHRNA3,CHRNA5,CHRNB4,CPEB1,ADAMTS7,TMC3,CRABP1,CIB2,HDGFL3,MEX3B,CTSH,EFL1,CFAP161,ABHD17C,GOLGA6L4,C15orf40,TMED3,MINAR1,TBC1D2B,CEMIP,ACSBG1,ZFAND6,WDR61,WHAMM,RAMAC,ST20,SAXO2,ANKRD34C,HYKK,SH2D7,FAH,GOLGA6L10,GOLGA6L9,ST20-MTHFS,CTXND1,IDH3A,AP3B2,IL16,IREB2,MTHFS,PSMA4,RASGRF1,BCL2A1	RPS17,BNC1,SH3GL3,BTBD1,TM6SF1,TLNRD1,MESD,ADAMTSL3,DNAJA4,ARNT2,MORF4L1,HOMER2,FSD2,STARD5,CHRNA3,CHRNA5,CHRNB4,CPEB1,ADAMTS7,TMC3,CRABP1,CIB2,HDGFL3,MEX3B,CTSH,EFL1,GOLGA2P10,CFAP161,ABHD17C,GOLGA6L4,ST20-AS1,LINC00927,CPEB1-AS1,C15orf40,TMED3,MINAR1,TBC1D2B,CEMIP,ACSBG1,ZFAND6,WDR61,WHAMM,RAMAC,FABP5P8,MIR184,EFL1P1,SCARNA15,MIR549A,ST20,SAXO2,ANKRD34C,HYKK,SH2D7,DNM1P38,DNM1P41,RPL18P11,FAH,R…	105	57	NA	NA	NA
chr5	178041563	180682697	2641135	*	1266	0.919431	132	1kb_91.9%	SQSTM1,NHP2,ADAMTS2,PHYKPL,GRM6	SQSTM1,NHP2,ADAMTS2,PHYKPL,FLT4,GRM6,HNRNPH1	CLK4,ZNF354A,ZNF354B,RUFY1,TBC1D9B,GFPT2	SQSTM1,ZNF354A,MAML1,CLK4,CNOT6,NHP2,CANX,ZNF354C,ZNF354B,RNF130,SCGB3A1,GMCL2,RUFY1,ZNF454,ADAMTS2,COL23A1,ZFP2,RMND5B,RASGEF1C,PHYKPL,TBC1D9B,N4BP3,MRNIP,CBY3,ZNF879,FLT4,GFPT2,GRM6,HNRNPAB,HNRNPH1,MSANTD5,LTC4S,MAPK9,MGAT4B	SQSTM1,ZNF354A,MAML1,CLK4,CNOT6,NHP2,CANX,ZNF354C,ZNF354B,AACSP1,RNF130,SCGB3A1,GMCL2,RUFY1,ZNF454,ADAMTS2,COL23A1,ZFP2,RMND5B,RASGEF1C,C5orf60,PHYKPL,TBC1D9B,N4BP3,MRNIP,MIR340,CBY3,MIR1229,FAM153CP,RPS15AP18,ZNF879,FLT4,HMGB3P22,RUFY1-AS1,GFPT2,PRDX2P3,RN7SKP70,RN7SKP150,GRM6,RN7SL646P,RNU6-525P,RNU1-39P,HNRNPAB,HNRNPH1,MSANTD5,ZNF454-DT,LTC4S,MAPK9,MGAT4B,PIGFP1	50	34	NA	NA	NA
chrX	75325413	83747449	8422037	*	2582	0.954299	132	3kb_95.4%		TBX22,BRWD3,ZDHHC15,COX7B,MAGT1,FGF16,ATP7A,ATRX,PGK1,POU3F4		SH3BGRL,TBX22,TAF9B,BRWD3,CYSLTR1,P2RY10,ZDHHC15,PGAM4,COX7B,RTL3,MAGEE1,MAGEE2,TENT5D,PBDC1,MAGT1,GPR174,FGF16,LPAR4,ITM2A,HMGN5,ATP7A,ATRX,PGK1,POU3F4	SH3BGRL,TBX22,VDAC1P1,KIF4CP,TAF9B,BRWD3,CYSLTR1,BRAFP1,P2RY10,ZDHHC15,PGAM4,COX7B,RTL3,TTC3P1,MAGEE1,MAGEE2,TENT5D,PBDC1,MAGT1,GPR174,FABP5P15,MIR325,MIR384,P2RY10BP,FNDC3CP,RPL21P134,RPL22P22,FGF16,RPL7P54,SAR1AP4,MIR4328,HMGN1P34,PCNPP4,RNA5SP508,RNA5SP509,ATG4AP1,LPAR4,UBE2V1P7,RN7SL460P,RNU6-493P,RNU6-854P,RNU6-867P,RNU6-974P,RNU6-995P,PPATP2,HNRNPH3P1,HK2P1,CHMP1B2P,TRAPPC13P1,CTHRC1P1,SPRY…	69	24	NA	NA	NA
chr17	16161543	22058588	5897046	*	8733	0.9487	126	9kb_94.9%	TOP3A,MIEF2,TNFRSF13B,ATPAF2,B9D1,ALDH3A2,GRAP,MYO15A,PIGL	SREBF1,TOP3A,MIEF2,TNFRSF13B,ATPAF2,B9D1,FLCN,ALDH3A2,GRAP,MYO15A,NCOR1,PIGL,RAI1	TOM1L2,TOP3A,ULK2,SMCR8,SPECC1,FAM83G,FLII,LLGL1,MAPK7	SHMT1,SREBF1,TOM1L2,TOP3A,FBXW10,UBB,USP22,RNF112,ULK2,ZNF287,NT5M,RASD1,TMEM11,MIEF2,SMCR8,TRPV2,TNFRSF13B,EPN2,ATPAF2,TVP23B,COPS3,SLC5A10,B9D1,DHRS7B,LGALS9B,DRC3,MED9,SLC47A1,ALKBH5,SLC47A2,TBC1D28,FLCN,GID4,CCDC144A,ZNF624,CENPV,DRG2,MPRIP,PLD6,SPECC1,NATD1,LRRC75A,FAM83G,LGALS9C,CDRT15L2,EVPLL,AKAP10,GRAPL,FLII,FOXO3B,KCNJ18,ALDH3A2,ALDH3A1,GRAP,KCNJ12,LLGL1,MAP2K3,MAPK7,MFAP4,MYO15A,NCOR1,…	RNASEH1P1,SNORD3B-1,SNORD49A,SCDP1,SHMT1,SREBF1,TOM1L2,TOP3A,FBXW10,UBB,USP22,RNF112,ULK2,ZNF287,NT5M,RASD1,TMEM11,MEIS3P2,SMCR2,SMCR5,MIEF2,SMCR8,TRPV2,TNFRSF13B,EPN2,RNASEH1P2,ATPAF2,TVP23B,COTL1P1,KCTD9P1,COPS3,SLC5A10,B9D1,COTL1P2,DHRS7B,LGALS9B,DRC3,MED9,SLC47A1,FAM106A,ALKBH5,SLC47A2,CCDC144B,TBC1D28,FLCN,LINC02693,TBC1D27P,GID4,SNHG29,CCDC144A,CCDC144CP,ZNF624,CENPV,DRG2,MPRIP,SRP68P2,SRP6…	182	65	NA	NA	NA
chr17	16192382	22068380	5875999	*	17560	0.941743	121	18kb_94.2%	TOP3A,MIEF2,TNFRSF13B,ATPAF2,B9D1,ALDH3A2,GRAP,MYO15A,PIGL	SREBF1,TOP3A,MIEF2,TNFRSF13B,ATPAF2,B9D1,FLCN,ALDH3A2,GRAP,MYO15A,NCOR1,PIGL,RAI1	TOM1L2,TOP3A,ULK2,SMCR8,SPECC1,FAM83G,FLII,LLGL1,MAPK7	SHMT1,SREBF1,TOM1L2,TOP3A,FBXW10,UBB,USP22,RNF112,ULK2,ZNF287,NT5M,RASD1,TMEM11,MIEF2,SMCR8,TRPV2,TNFRSF13B,EPN2,ATPAF2,TVP23B,COPS3,SLC5A10,B9D1,DHRS7B,LGALS9B,DRC3,MED9,SLC47A1,ALKBH5,SLC47A2,TBC1D28,FLCN,GID4,CCDC144A,ZNF624,CENPV,DRG2,MPRIP,PLD6,SPECC1,NATD1,LRRC75A,FAM83G,LGALS9C,CDRT15L2,EVPLL,AKAP10,GRAPL,FLII,FOXO3B,KCNJ18,ALDH3A2,ALDH3A1,GRAP,KCNJ12,LLGL1,MAP2K3,MAPK7,MFAP4,MYO15A,NCOR1,…	RNASEH1P1,SNORD3B-1,SNORD49A,SCDP1,SHMT1,SREBF1,TOM1L2,TOP3A,FBXW10,UBB,USP22,RNF112,ULK2,ZNF287,NT5M,RASD1,TMEM11,MEIS3P2,SMCR2,SMCR5,MIEF2,SMCR8,TRPV2,TNFRSF13B,EPN2,RNASEH1P2,ATPAF2,TVP23B,COTL1P1,KCTD9P1,COPS3,SLC5A10,B9D1,COTL1P2,DHRS7B,LGALS9B,DRC3,MED9,SLC47A1,FAM106A,ALKBH5,SLC47A2,CCDC144B,TBC1D28,FLCN,LINC02693,TBC1D27P,GID4,SNHG29,CCDC144A,CCDC144CP,ZNF624,CENPV,DRG2,MPRIP,SRP68P2,SRP6…	182	65	NA	NA	NA
chr17	64860057	68147323	3287267	*	30288	0.915841	120	30kb_91.6%	CEP112	RGS9,CEP112,BPTF,AXIN2,PSMD12	NOL11	RGS9,CACNG1,CACNG4,CACNG5,HELZ,PITPNC1,NOL11,C17orf58,CEP112,LRRC37A3,BPTF,GNA13,APOH,KPNA2,AXIN2,PRKCA,PSMD12	RGS9,SH3GL1P3,CACNG1,CACNG4,CACNG5,HELZ,PITPNC1,NOL11,AMZ2P1,C17orf58,CEP112,LRRC37A3,MIR548D2,MIR634,SNORA38B,BPTF,RPL17P41,RPL36AP48,MIR548AA2,RNA5SP444,RNA5SP445,RNA5SP446,RNA5SP447,GNA13,LRRC37A16P,LINC00674,RN7SL404P,RN7SL622P,RN7SL735P,RN7SL756P,RNU6-928P,SLC16A6P1,FBXO36P1,PRKCA-AS1,RPSAP67,LINC02563,RDM1P4,HELZ-AS1,APOH,KPNA2,PSMD7P1,AXIN2,PRKCA,PSMD12	44	17	NA	NA	NA
chr22	18348831	22642740	4293910	*	12316	0.970364	109	12kb_97%	SLC25A1,SNAP29,CDC45,TXNRD2,SCARF2,TANGO2,GP1BB,LZTR1,PI4KA,PRODH	SLC25A1,SNAP29,TBX1,CDC45,TXNRD2,SCARF2,CRKL,TANGO2,GP1BB,SERPIND1,LZTR1,MAPK1,PI4KA,PRODH	CDC45,PI4KA,TOP3B	SDF2L1,SLC25A1,SLC7A4,SNAP29,TSSK2,TBX1,TOP3B,UBE2L3,UFD1,VPREB1,YPEL1,ZNF74,MED15,MRPL40,ESS2,CDC45,TXNRD2,ZDHHC8,DGCR6L,HIC2,ZNF280A,RTN4R,PPM1F,SCARF2,CLDN5,CLTCL1,COMT,ZNF280B,THAP7,CRKL,TRMT2A,TANGO2,KLHL22,RTL10,AIFM3,CCDC116,C22orf39,YDJC,DGCR2,DGCR6,DGCR8,RIMBP3,GGTLC3,TMEM191B,TMEM191C,RIMBP3B,RIMBP3C,LRRC74B,GGT2,GNB1L,GP1BB,GSC2,SERPIND1,HIRA,CCDC188,FAM246B,FAM246A,LZTR1,MAPK1,ARVCF,P…	BCRP2,BCRP4,BCRP5,SDF2L1,SLC25A1,SLC7A4,SNAP29,TSSK1A,TSSK2,TBX1,TOP3B,TOP3BP1,UBE2L3,UFD1,VPREB1,YPEL1,ZNF74,MED15,MRPL40,CA15P2,IGLVVII-41-1,IGLVIV-66-1,POM121L1P,DGCR5,ESS2,DGCR11,CDC45,TXNRD2,ZDHHC8,DGCR6L,HIC2,ZNF280A,RTN4R,KRT18P5,SLC9A3P2,POM121L4P,BMP6P1,SOCS2P2,ASH2LP1,PPM1F,SCARF2,USP41,CLDN5,CLTCL1,COMT,ZNF280B,THAP7,CRKL,TUBA3FP,TRMT2A,TMEM191A,TANGO2,KLHL22,RTL10,AIFM3,LINC00896,CCDC…	192	67	NA	NA	NA
chr7	20589973	39706120	19116148	*	1856	0.929957	102	2kb_93%	SFRP4,SNX10,KLHL7,NME8,NT5C3A,FKBP14,BMPER,FAM126A,DNAH11,BBS9,GHRHR,GPNMB,HOXA1,HOXA2	RP9,SFRP4,TBX20,ANLN,SNX10,KLHL7,NME8,NT5C3A,FKBP14,CYCS,BMPER,FAM126A,GSDME,DNAH11,BBS9,GARS1,GHRHR,GPNMB,HNRNPA2B1,HOXA1,HOXA11,HOXA13,HOXA2,AQP1,PDE1C,RALA	STK31,TAX1BP1,KLHL7,SKAP2,OSBPL3,TRA2A,CHN2,POU6F2,SCRN1,DPY19L1,BMPER,AVL9,CDCA7L,AMPH,PDE1C	RP9,SFRP4,SP4,STK31,TAX1BP1,TBX20,VPS41,NPVF,NEUROD6,ANLN,CPVL,SNX10,CBX3,KLHL7,SKAP2,ELMO1,OSBPL3,NOD1,NME8,TRA2A,CREB5,RAPGEF5,PPP1R17,NUP42,LSM5,SEPTIN7,EPDR1,NT5C3A,PALS2,FKBP14,STARD3NL,SP8,CHN2,CYCS,GPR141,TOMM7,POU6F2,GGCT,MALSU1,C7orf31,KBTBD2,HERPUD2,MINDY4,WIPF3,SCRN1,TRIL,DPY19L1,KIAA0895,EEPD1,PRR15,ZNRF2,CCDC126,CRHR2,NPSR1,BMPER,ADCYAP1R1,FAM126A,YAE1,MTURN,ITPRID1,FAM221A,GSDME,IGF…	RNU1-15P,RP9,SFRP4,SP4,STK31,TAX1BP1,TBX20,TRGC1,TRGC2,TRGJ1,TRGJ2,TRGJP,TRGJP1,TRGJP2,TRGV1,TRGV10,TRGV11,TRGV2,TRGV3,TRGV4,TRGV5,TRGV5P,TRGV6,TRGV7,TRGV8,TRGV9,TRGVA,TRGVB,VPS41,NPVF,NEUROD6,ANLN,CPVL,SNX10,CBX3,KLHL7,SKAP2,ELMO1,PPP1R14BP4,OSBPL3,NOD1,NME8,TRA2A,CREB5,RAPGEF5,PPP1R17,NUP42,LSM5,SEPTIN7,EPDR1,NT5C3A,PALS2,FKBP14,STARD3NL,SP8,CHN2,CYCS,GPR141,CLK2P1,TOMM7,POU6F2,GGCT,MALSU1,C7or…	231	99	NA	NA	NA
chr15	75801128	82465670	6664543	*	12050	0.904315	101	12kb_90.4%	SCAPER,MESD,ARNT2,CHRNA3,LINGO1,CIB2,EFL1,TBC1D2B,CEMIP,ETFA,FAH,IDH3A,IREB2,MTHFS	SCAPER,MESD,ARNT2,CHRNA3,LINGO1,CIB2,EFL1,TBC1D2B,CEMIP,MIR184,ETFA,FAH,IDH3A,IREB2,MTHFS,PSTPIP1	SCAPER,DNAJA4,ADAMTS7,EFL1,MINAR1,TBC1D2B,CEMIP,PEAK1,ACSBG1,ETFA,IL16,PSTPIP1	SCAPER,TLNRD1,MESD,FBXO22,DNAJA4,ARNT2,MORF4L1,TSPAN3,STARD5,ISL2,UBE2Q2,CHRNA3,CHRNA5,CHRNB4,LINGO1,ADAMTS7,TMC3,CRABP1,CIB2,MEX3B,CTSH,EFL1,TMEM266,CFAP161,ABHD17C,TMED3,MINAR1,TBC1D2B,CEMIP,PEAK1,ACSBG1,NRG4,ZFAND6,WDR61,ST20,SAXO2,ANKRD34C,HYKK,SH2D7,ETFA,FAH,GOLGA6L10,GOLGA6L9,ST20-MTHFS,HMG20A,CTXND1,IDH3A,IL16,IREB2,MTHFS,PSMA4,PSTPIP1,RASGRF1,BCL2A1,RCN2	TYRO3P,SCAPER,TLNRD1,MESD,FBXO22,DNAJA4,ARNT2,MORF4L1,TSPAN3,STARD5,ISL2,UBE2Q2,CHRNA3,CHRNA5,CHRNB4,LINGO1,ADAMTS7,TMC3,CRABP1,CIB2,MEX3B,CTSH,EFL1,TMEM266,CFAP161,ABHD17C,LINGO1-AS1,ST20-AS1,LINC00927,TMED3,MINAR1,TBC1D2B,CEMIP,PEAK1,ACSBG1,NRG4,ZFAND6,WDR61,MIR184,MIR549A,KRT8P23,ST20,SAXO2,ANKRD34C,HYKK,SH2D7,ETFA,RPL18P11,FAH,RPL21P116,GOLGA6L10,GOLGA6L9,UBE2Q2P2,MIR3713,MIR4514,MIR5572,ANP3…	92	55	NA	NA	NA
chrX	8789266	13034559	4245294	*	8898	0.900427	97	9kb_90%		TBL1X,TLR7,GPR143,CLCN4,FRMPD4,AMELX,HCCS,MID1,MSL3	SHROOM2	TBL1X,TMSB4X,TLR7,TLR8,FAM9A,FAM9B,GPR143,CLCN4,FRMPD4,WWC3,AMELX,HCCS,CLDN34,SHROOM2,ARHGAP6,MID1,MSL3,PRPS2	TBL1X,TMSB4X,TLR7,TLR8,FAM9A,FAM9B,GPR143,CLCN4,FRMPD4,WWC3,MRPL35P4,RPL17P49,HMGN1P33,PSMA6P2,TLR8-AS1,FRMPD4-AS1,WWC3-AS1,BRK1P1,RNA5SP499,MIR548AX,RN7SKP290,AMELX,RNU6-800P,HCCS,CLDN34,EIF5P1,ANAPC15P1,NOLC1P1,GOT2P7,LIMK2P1,HCCS-DT,SHROOM2,ARHGAP6,MID1,MSL3,PRPS2	36	18	NA	NA	NA
chr15	75680592	84440502	8759911	*	24645	0.90355	92	25kb_90.4%	SCAPER,MESD,ARNT2,CHRNA3,LINGO1,CIB2,EFL1,TBC1D2B,CEMIP,ETFA,FAH,IDH3A,AP3B2,IREB2,MTHFS	RPS17,BNC1,SCAPER,MESD,ARNT2,HOMER2,CHRNA3,LINGO1,CIB2,EFL1,TBC1D2B,CEMIP,MIR184,ETFA,FAH,IDH3A,AP3B2,IREB2,MTHFS,PSTPIP1	BTBD1,SCAPER,ADAMTSL3,DNAJA4,ADAMTS7,CSPG4,EFL1,MINAR1,TBC1D2B,CEMIP,PEAK1,ACSBG1,ETFA,IL16,PSTPIP1	RPS17,BNC1,SH3GL3,BTBD1,TM6SF1,SCAPER,TLNRD1,MESD,FBXO22,ADAMTSL3,DNAJA4,ARNT2,MORF4L1,HOMER2,TSPAN3,FSD2,STARD5,ISL2,UBE2Q2,CHRNA3,CHRNA5,CHRNB4,LINGO1,CPEB1,ADAMTS7,TMC3,CRABP1,CIB2,CSPG4,HDGFL3,MEX3B,CTSH,EFL1,TMEM266,CFAP161,ABHD17C,GOLGA6L4,C15orf40,ODF3L1,TMED3,MINAR1,TBC1D2B,CEMIP,PEAK1,ACSBG1,NRG4,ZFAND6,WDR61,WHAMM,RAMAC,ST20,SAXO2,ANKRD34C,HYKK,SH2D7,ETFA,FAH,GOLGA6L10,GOLGA6L9,ST20-MTH…	RPS17,BNC1,SH3GL3,BTBD1,TM6SF1,TYRO3P,SCAPER,TLNRD1,MESD,FBXO22,ADAMTSL3,DNAJA4,ARNT2,MORF4L1,HOMER2,TSPAN3,FSD2,STARD5,ISL2,UBE2Q2,CHRNA3,CHRNA5,CHRNB4,LINGO1,CPEB1,ADAMTS7,TMC3,CRABP1,CIB2,CSPG4,HDGFL3,MEX3B,CTSH,EFL1,GOLGA2P10,TMEM266,CFAP161,ABHD17C,GOLGA6L4,LINGO1-AS1,ST20-AS1,LINC00927,CPEB1-AS1,C15orf40,ODF3L1,TMED3,MINAR1,TBC1D2B,CEMIP,CSPG4P5,PEAK1,ACSBG1,NRG4,ZFAND6,WDR61,WHAMM,RAMAC,FA…	138	72	NA	NA	NA
chr17	14023991	20579202	6555212	*	4492	0.938335	91	4kb_93.8%	TOP3A,MIEF2,TNFRSF13B,ATPAF2,COX10,B9D1,TTC19,ALDH3A2,GRAP,MYO15A,PIGL,PMP22	SREBF1,TOP3A,MIEF2,TNFRSF13B,ATPAF2,COX10,B9D1,TTC19,FLCN,ALDH3A2,GRAP,MYO15A,NCOR1,PIGL,PMP22,RAI1	TOM1L2,TOP3A,ULK2,SMCR8,SPECC1,FAM83G,FLII,LLGL1,MAPK7	SHMT1,SREBF1,TOM1L2,TOP3A,FBXW10,UBB,RNF112,ULK2,ZNF286A,ZNF287,TEKT3,CDRT1,CDRT4,CDRT15,NT5M,RASD1,TRIM16,MIEF2,SMCR8,TRPV2,TNFRSF13B,EPN2,ATPAF2,TVP23B,COPS3,COX10,SLC5A10,B9D1,LGALS9B,DRC3,MED9,SLC47A1,ALKBH5,TTC19,ADORA2B,SLC47A2,TBC1D28,ZSWIM7,FLCN,GID4,TBC1D26,CCDC144A,ZNF624,CENPV,DRG2,MPRIP,PLD6,TVP23C,SPECC1,LRRC75A,FAM83G,LGALS9C,EVPLL,AKAP10,GRAPL,FLII,FOXO3B,ALDH3A2,ALDH3A1,TVP23C-CDR…	SNORD3B-1,SNORD49A,SHMT1,SREBF1,TOM1L2,TOP3A,FBXW10,UBB,RNF112,ZNF29P,ULK2,ZNF286A,ZNF287,TEKT3,CDRT1,CDRT4,CDRT7,CDRT8,CDRT15,NT5M,RASD1,RPL9P2,TRIM16,SMCR2,SMCR5,MIEF2,SMCR8,TRPV2,TNFRSF13B,EPN2,RNASEH1P2,ATPAF2,TVP23B,COTL1P1,KCTD9P1,COPS3,COX10,SLC5A10,B9D1,COTL1P2,LGALS9B,DRC3,MED9,SLC47A1,FAM106A,ALKBH5,TTC19,ADORA2B,SLC47A2,CCDC144B,TBC1D28,ZSWIM7,FLCN,TBC1D27P,GID4,SNHG29,TBC1D26,CCDC144A…	196	73	NA	NA	NA
chr15	75771100	84195935	8424836	*	13536	0.906324	87	14kb_90.6%	SCAPER,MESD,ARNT2,CHRNA3,LINGO1,CIB2,EFL1,TBC1D2B,CEMIP,ETFA,FAH,IDH3A,AP3B2,IREB2,MTHFS	RPS17,BNC1,SCAPER,MESD,ARNT2,HOMER2,CHRNA3,LINGO1,CIB2,EFL1,TBC1D2B,CEMIP,MIR184,ETFA,FAH,IDH3A,AP3B2,IREB2,MTHFS,PSTPIP1	BTBD1,SCAPER,ADAMTSL3,DNAJA4,ADAMTS7,EFL1,MINAR1,TBC1D2B,CEMIP,PEAK1,ACSBG1,ETFA,IL16,PSTPIP1	RPS17,BNC1,SH3GL3,BTBD1,TM6SF1,SCAPER,TLNRD1,MESD,FBXO22,ADAMTSL3,DNAJA4,ARNT2,MORF4L1,HOMER2,TSPAN3,FSD2,STARD5,ISL2,UBE2Q2,CHRNA3,CHRNA5,CHRNB4,LINGO1,CPEB1,ADAMTS7,TMC3,CRABP1,CIB2,HDGFL3,MEX3B,CTSH,EFL1,TMEM266,CFAP161,ABHD17C,C15orf40,TMED3,MINAR1,TBC1D2B,CEMIP,PEAK1,ACSBG1,NRG4,ZFAND6,WDR61,WHAMM,RAMAC,ST20,SAXO2,ANKRD34C,HYKK,SH2D7,ETFA,FAH,GOLGA6L10,GOLGA6L9,ST20-MTHFS,HMG20A,CTXND1,IDH3A…	RPS17,BNC1,SH3GL3,BTBD1,TM6SF1,TYRO3P,SCAPER,TLNRD1,MESD,FBXO22,ADAMTSL3,DNAJA4,ARNT2,MORF4L1,HOMER2,TSPAN3,FSD2,STARD5,ISL2,UBE2Q2,CHRNA3,CHRNA5,CHRNB4,LINGO1,CPEB1,ADAMTS7,TMC3,CRABP1,CIB2,HDGFL3,MEX3B,CTSH,EFL1,GOLGA2P10,TMEM266,CFAP161,ABHD17C,LINGO1-AS1,ST20-AS1,LINC00927,CPEB1-AS1,C15orf40,TMED3,MINAR1,TBC1D2B,CEMIP,PEAK1,ACSBG1,NRG4,ZFAND6,WDR61,WHAMM,RAMAC,FABP5P8,MIR184,EFL1P1,SCARNA15,M…	125	69	NA	NA	NA
chr9	66985595	82056787	15071193	*	7475	0.935251	78	7kb_93.5%	TJP2,TMC1,TRPM6,VPS13A,PSAT1,CEP78,FXN,PRKACG	TJP2,TMC1,TRPM3,TRPM6,VPS13A,PSAT1,CEP78,MIR204,FXN,GNA14,GNAQ,PRKACG	TJP2,CEMIP2,TRPM3,TRPM6,VPS13A,SMC5,CARNMT1,MAMDC2,PRUNE2,PCSK5,PGM5	RORB,KLF9,TJP2,TLE1,TLE4,CEMIP2,ZFAND5,TMC1,TRPM3,TRPM6,CBWD3,FOXD4L3,VPS13A,PSAT1,SMC5,FOXB2,C9orf40,CARNMT1,PABIR1,ANKRD20A1,MAMDC2,ABHD17B,FAM189A2,PRUNE2,CEP78,NMRK1,C9orf57,TMEM252,C9orf85,RFK,PTAR1,CFAP95,SPATA31A3,SPATA31D1,SPATA31D4,SPATA31D3,FXN,ALDH1A1,GCNT1,GDA,GNA14,GNAQ,ANXA1,APBA1,OSTF1,PCSK5,PGM5,PIP5K1B,PRKACG	RNU2-5P,RORB,KLF9,TJP2,TLE1,TLE4,CEMIP2,ZFAND5,TMC1,TRPM3,TRPM6,CBWD3,FOXD4L3,VPS13A,PSAT1,SMC5,ATP5MFP3,FOXB2,C9orf40,CARNMT1,PABIR1,ANKRD20A1,FAM27B,MAMDC2,CHCHD2P9,ABHD17B,FAM189A2,PRUNE2,CEP78,NMRK1,C9orf57,TMEM252,FAM27E3,C9orf85,RFK,PTAR1,CFAP95,RPSAP9,MIR204,SPATA31A3,OTX2P1,KRT18P24,RPS27AP15,RPS20P25,RPS19P6,RPS20P24,RPL24P8,RPL35AP21,SPATA31D1,BTF3P4,SPATA31D4,SPATA31D5P,SPATA31D3,SPATA…	119	49	NA	NA	NA
chr9	82058902	88130723	6071822	*	11430	0.937183	75	11kb_93.7%	AGTPBP1,RMI1,ISCA1	AGTPBP1,RMI1,ISCA1,HNRNPK,NTRK2	RASEF	UBQLN1,GOLM1,SLC28A3,AGTPBP1,GKAP1,KIF27,CDK20,FRMD3,NAA35,SPATA31C2,CTSL,RMI1,TUT7,RASEF,SPATA31E1,DAPK1,C9orf64,ISCA1,IDNK,C9orf153,GAS1,HNRNPK,NTRK2	UBQLN1,GOLM1,SLC28A3,AGTPBP1,GKAP1,KIF27,CDK20,RPS10P3,FRMD3,NAA35,SPATA31C2,ELF2P3,CTSL,RMI1,TUT7,RASEF,SPATA31E1,DAPK1,STK33P1,SPATA31C1,C9orf64,ISCA1,CDC20P1,IDNK,SPATA31B1P,C9orf153,MIR7-1,CTSL3P,LINC02872,RPS6P12,CTSLP8,PHBP7,GAS1,DAPK1-IT1,UBE2V1P10,DDX10P2,RN7SKP242,RN7SKP264,RNU4-15P,RNU4-29P,RNU6-86P,RNU2-36P,FBP2P1,HNRNPK,NPAP1P7,MTCO3P40,GAS1RR,LINC02834,NFYCP2,LINC02893,UBQLN1-AS1,FRM…	53	23	NA	NA	NA
chr13	46460607	67911415	21450809	*	3552	0.930462	75	4kb_93%	SUCLA2,LPAR6,RCBTB1,RNASEH2B,ALG11,ATP7B	SUCLA2,DIAPH3,LPAR6,THSD1,RCBTB1,RNASEH2B,ALG11,ITM2B,ATP7B,RB1	DIAPH3,RCBTB1,SETDB2,UTP14C	SUCLA2,PCDH20,PCDH17,SPRYD7,INTS6,DIAPH3,LPAR6,SUGT1,CNMD,PHF11,OLFM4,DLEU7,THSD1,MED4,EBPL,RCBTB1,CYSLTR2,KCNRG,RCBTB2,CKAP2,SETDB2,CAB39L,FNDC3A,CDADC1,LRCH1,VPS36,UTP14C,WDFY2,TDRD3,NUDT15,ARL11,PRR20A,SERPINE3,CCDC70,RNASEH2B,DHRS12,FAM124A,TMEM272,HNRNPA1L2,ALG11,ESD,PRR20B,PRR20C,PRR20D,PRR20E,C13orf42,MLNR,HTR2A,ITM2B,KPNA3,NEK3,NEK5,PCDH8,PCDH9,ATP7B,RB1,TRIM13	STARP1,SUCLA2,DLEU1,DLEU2,PCDH20,PCDH17,SPRYD7,INTS6,OR7E101P,OR7E104P,OR7E111P,DIAPH3,LPAR6,SUGT1,CNMD,PHF11,OLFM4,DLEU7,THSD1,MED4,EBPL,RCBTB1,CYSLTR2,ST13P4,KCNRG,RCBTB2,CKAP2,SETDB2,CAB39L,FNDC3A,CDADC1,LRCH1,VPS36,UTP14C,WDFY2,TDRD3,COX7CP1,NUDT15,LGMNP1,ARL11,COX17P1,CTAGE3P,PRR20A,SERPINE3,CCDC70,RNASEH2B,DHRS12,FAM124A,TMEM272,LINC00355,HNRNPA1L2,TPTE2P3,PSME2P2,FABP5P2,OR7E156P,THSD1P1,M…	196	57	NA	NA	NA
chrX	114774584	121202836	6428253	*	2188	0.90585	74	2kb_90.6%		UBE2A,RNF113A,UPF3B,C1GALT1C1,CUL4B,STEEP1,NKAP,AGTR2,LAMP2,NDUFA1,PLS3	KIAA1210	RPL39,SLC25A5,SLC6A14,UBE2A,RNF113A,SEPTIN6,PGRMC1,ZBTB33,NKRF,UPF3B,LONRF3,KLHL13,MCTS1,DOCK11,AKAP14,C1GALT1C1,LUZP4,CUL4B,TMEM255A,STEEP1,RBMXL3,ZCCHC12,CT47A11,KIAA1210,LRCH2,NKAP,RHOXF1,RHOXF2,WDR44,SLC25A43,SOWAHD,CT47A1,CT47A2,CT47A3,CT47A4,CT47A5,CT47A6,CT47A7,CT47A8,CT47A9,CT47A10,CT47A12,CT47B1,CT83,RHOXF2B,AGTR2,GLUD2,HTR2C,IL13RA1,IL13RA2,LAMP2,NDUFA1,ATP1B4,PLS3	SNORA69,RPL39,SLC25A5,SLC6A14,UBE2A,RNF113A,SEPTIN6,PGRMC1,ZBTB33,NKRF,UPF3B,LONRF3,KLHL13,PHF5FP,MCTS1,DOCK11,AKAP14,C1GALT1C1,LUZP4,CUL4B,MIR448,TMEM255A,STEEP1,NKAPP1,RBMXL3,ZCCHC12,CT47A11,KIAA1210,LRCH2,MRPS17P9,NKAP,RHOXF1,RHOXF2,WDR44,SLC25A43,SOWAHD,MIR766,CT47A1,CT47A2,CT47A3,CT47A4,CT47A5,CT47A6,CT47A7,CT47A8,CT47A9,CT47A10,CT47A12,CT47B1,CT83,AKR1B1P8,RHOXF2B,AGTR2,RNU7-37P,MIR1277,RPL…	110	54	NA	NA	NA
chr17	64920426	67950768	3030343	*	5266	0.901443	72	5kb_90.1%	CEP112	RGS9,CEP112,BPTF,AXIN2,PSMD12	NOL11	RGS9,CACNG1,CACNG4,CACNG5,HELZ,PITPNC1,NOL11,CEP112,BPTF,GNA13,APOH,AXIN2,PRKCA,PSMD12	RGS9,CACNG1,CACNG4,CACNG5,HELZ,PITPNC1,NOL11,AMZ2P1,CEP112,MIR548D2,MIR634,SNORA38B,BPTF,RPL17P41,RPL36AP48,MIR548AA2,RNA5SP444,RNA5SP445,RNA5SP446,RNA5SP447,GNA13,RN7SL735P,RN7SL756P,RNU6-928P,SLC16A6P1,PRKCA-AS1,RPSAP67,LINC02563,HELZ-AS1,APOH,PSMD7P1,AXIN2,PRKCA,PSMD12	34	14	NA	NA	NA
chr15	75846817	84449217	8602401	*	3969	0.902242	68	4kb_90.2%	SCAPER,MESD,ARNT2,CHRNA3,LINGO1,CIB2,EFL1,TBC1D2B,CEMIP,ETFA,FAH,IDH3A,AP3B2,IREB2,MTHFS	RPS17,BNC1,SCAPER,MESD,ARNT2,HOMER2,CHRNA3,LINGO1,CIB2,EFL1,TBC1D2B,CEMIP,MIR184,ETFA,FAH,IDH3A,AP3B2,IREB2,MTHFS,PSTPIP1	BTBD1,SCAPER,ADAMTSL3,DNAJA4,ADAMTS7,EFL1,MINAR1,TBC1D2B,CEMIP,PEAK1,ACSBG1,ETFA,IL16,PSTPIP1	RPS17,BNC1,SH3GL3,BTBD1,TM6SF1,SCAPER,TLNRD1,MESD,FBXO22,ADAMTSL3,DNAJA4,ARNT2,MORF4L1,HOMER2,TSPAN3,FSD2,STARD5,ISL2,UBE2Q2,CHRNA3,CHRNA5,CHRNB4,LINGO1,CPEB1,ADAMTS7,TMC3,CRABP1,CIB2,HDGFL3,MEX3B,CTSH,EFL1,TMEM266,CFAP161,ABHD17C,GOLGA6L4,C15orf40,TMED3,MINAR1,TBC1D2B,CEMIP,PEAK1,ACSBG1,NRG4,ZFAND6,WDR61,WHAMM,RAMAC,ST20,SAXO2,ANKRD34C,HYKK,SH2D7,ETFA,FAH,GOLGA6L10,GOLGA6L9,ST20-MTHFS,HMG20A,CTX…	RPS17,BNC1,SH3GL3,BTBD1,TM6SF1,TYRO3P,SCAPER,TLNRD1,MESD,FBXO22,ADAMTSL3,DNAJA4,ARNT2,MORF4L1,HOMER2,TSPAN3,FSD2,STARD5,ISL2,UBE2Q2,CHRNA3,CHRNA5,CHRNB4,LINGO1,CPEB1,ADAMTS7,TMC3,CRABP1,CIB2,HDGFL3,MEX3B,CTSH,EFL1,GOLGA2P10,TMEM266,CFAP161,ABHD17C,GOLGA6L4,LINGO1-AS1,ST20-AS1,LINC00927,CPEB1-AS1,C15orf40,TMED3,MINAR1,TBC1D2B,CEMIP,CSPG4P5,PEAK1,ACSBG1,NRG4,ZFAND6,WDR61,WHAMM,RAMAC,FABP5P8,MIR184,…	130	70	NA	NA	NA
chr22	18345681	24634806	6289126	*	18917	0.97304	65	19kb_97.3%	SLC25A1,SNAP29,UPB1,CDC45,TXNRD2,SCARF2,TANGO2,GGT1,GP1BB,IGLL1,LZTR1,PI4KA,PRODH	SLC25A1,SMARCB1,SNAP29,TBX1,CHCHD10,UPB1,CDC45,TXNRD2,SCARF2,CRKL,TANGO2,SPECC1L,GGT1,GP1BB,SERPIND1,IGLL1,LZTR1,MAPK1,PI4KA,PRODH	CDC45,PI4KA,TOP3B,CABIN1,GGT1	BCR,SDF2L1,SLC25A1,SLC7A4,SMARCB1,SNAP29,SNRPD3,TSSK2,TBX1,TOP3B,UBE2L3,UFD1,VPREB1,VPREB3,YPEL1,ZNF70,ZNF74,RSPH14,DERL3,GUCD1,SLC2A11,MED15,MRPL40,C22orf15,CHCHD10,UPB1,ESS2,CDC45,TXNRD2,ZDHHC8,DGCR6L,HIC2,GGTLC2,ZNF280A,RTN4R,PPM1F,SCARF2,CLDN5,CLTCL1,COMT,ZNF280B,THAP7,CRKL,CABIN1,TRMT2A,TANGO2,KLHL22,RTL10,ADORA2A,AIFM3,CCDC116,GSTT4,C22orf39,YDJC,DDT,DRICH1,DGCR2,DGCR6,DGCR8,SPECC1L,RIMBP3,…	BCR,BCRP2,BCRP3,BCRP4,BCRP5,SDF2L1,SLC25A1,SLC7A4,SMARCB1,SNAP29,SNRPD3,TSSK1A,TSSK2,TBX1,TOP3B,TOP3BP1,UBE2L3,UFD1,VPREB1,VPREB3,YPEL1,ZNF70,ZNF74,RSPH14,FBXW4P1,DERL3,GUCD1,SLC2A11,MED15,MRPL40,CA15P2,C22orf15,CHCHD10,IGLVVI-22-1,IGLVVI-25-1,IGLVVII-41-1,IGLVIV-66-1,UPB1,POM121L1P,DGCR5,ESS2,DGCR11,CDC45,TXNRD2,ZDHHC8,DGCR6L,HIC2,GGTLC2,ZNF280A,RTN4R,KRT18P5,SLC9A3P2,POM121L4P,BMP6P1,SOCS2P2,AS…	294	101	NA	NA	NA
chr7	67277331	75366210	8088880	*	101533	0.946234	64	102kb_94.6%	NCF1	AUTS2,ELN,NCF1	BUD23	BCL7B,STX1A,TBL2,EIF4H,MLXIPL,LAT2,CALN1,AUTS2,RCC1L,GALNT17,NSUN5,BUD23,ABHD11,DNAJC30,TRIM74,VPS37D,TRIM50,METTL27,POM121,CLDN3,CLDN4,TMEM270,CLIP2,GTF2IRD2,GTF2IRD2B,ELN,SPDYE8,TYW1B,CASTOR2,FKBP6,FZD9,SPDYE9,GTF2I,GTF2IRD1,SPDYE10,SPDYE11,SPDYE12,SPDYE13,SPDYE14,SPDYE15,SPDYE21,LIMK1,NCF1,BAZ1B,RFC2	BCL7B,STX1A,TBL2,EIF4H,MLXIPL,LAT2,CALN1,AUTS2,RCC1L,GALNT17,NSUN5,BUD23,ABHD11,DNAJC30,NSUN5P2,TRIM74,VPS37D,ABHD11-AS1,TRIM50,METTL27,POM121,CLDN3,CLDN4,SBDSP1,TMEM270,CLIP2,GTF2IRD2,NCF1B,NCF1C,MIR590,GTF2IRD2B,GTF2IRD2P1,ELN,PMS2P6,PMS2P7,PMS2P8,SPDYE8,STAG3L3,STAG3L1,STAG3L2,STAG3L4,TYW1B,POM121B,SPDYE7P,CASTOR2,FKBP6,MIR4284,MIR3914-2,MIR3914-1,PHBP5,PHBP6,PHBP15,ELN-AS1,FZD9,MIR4650-2,MTND…	97	45	NA	NA	NA
chr22	18482910	23446342	4963433	*	62170	0.934647	62	62kb_93.5%	SLC25A1,SNAP29,CDC45,TXNRD2,SCARF2,TANGO2,GP1BB,LZTR1,PI4KA,PRODH	SLC25A1,SNAP29,TBX1,CDC45,TXNRD2,SCARF2,CRKL,TANGO2,GP1BB,SERPIND1,LZTR1,MAPK1,PI4KA,PRODH	CDC45,PI4KA,TOP3B	BCR,SDF2L1,SLC25A1,SLC7A4,SNAP29,TSSK2,TBX1,TOP3B,UBE2L3,UFD1,VPREB1,YPEL1,ZNF74,RSPH14,MED15,MRPL40,ESS2,CDC45,TXNRD2,ZDHHC8,DGCR6L,HIC2,GGTLC2,ZNF280A,RTN4R,PPM1F,SCARF2,CLDN5,CLTCL1,COMT,ZNF280B,THAP7,CRKL,TRMT2A,TANGO2,KLHL22,RTL10,AIFM3,CCDC116,C22orf39,YDJC,DGCR2,DGCR6,DGCR8,RIMBP3,GGTLC3,TMEM191B,TMEM191C,RIMBP3B,RIMBP3C,LRRC74B,IGLL5,GGT2,GNAZ,GNB1L,GP1BB,GSC2,SERPIND1,HIRA,CCDC188,FAM246…	BCR,BCRP2,BCRP4,BCRP5,SDF2L1,SLC25A1,SLC7A4,SNAP29,TSSK1A,TSSK2,TBX1,TOP3B,TOP3BP1,UBE2L3,UFD1,VPREB1,YPEL1,ZNF74,RSPH14,FBXW4P1,MED15,MRPL40,CA15P2,IGLVVI-22-1,IGLVVI-25-1,IGLVVII-41-1,IGLVIV-66-1,POM121L1P,DGCR5,ESS2,DGCR11,CDC45,TXNRD2,ZDHHC8,DGCR6L,HIC2,GGTLC2,ZNF280A,RTN4R,KRT18P5,SLC9A3P2,POM121L4P,BMP6P1,SOCS2P2,ASH2LP1,PPM1F,SCARF2,USP41,CLDN5,CLTCL1,COMT,ZNF280B,THAP7,CRKL,TUBA3FP,TRMT2A…	250	73	NA	NA	NA
chr22	18689969	24247959	5557991	*	41820	0.959971	62	42kb_96%	SLC25A1,SNAP29,CDC45,TXNRD2,SCARF2,TANGO2,GP1BB,IGLL1,LZTR1,PI4KA,PRODH	SLC25A1,SMARCB1,SNAP29,TBX1,CHCHD10,CDC45,TXNRD2,SCARF2,CRKL,TANGO2,GP1BB,SERPIND1,IGLL1,LZTR1,MAPK1,PI4KA,PRODH	CDC45,PI4KA,TOP3B,CABIN1	BCR,SDF2L1,SLC25A1,SLC7A4,SMARCB1,SNAP29,TSSK2,TBX1,TOP3B,UBE2L3,UFD1,VPREB1,VPREB3,YPEL1,ZNF70,ZNF74,RSPH14,DERL3,SLC2A11,MED15,MRPL40,C22orf15,CHCHD10,ESS2,CDC45,TXNRD2,ZDHHC8,DGCR6L,HIC2,GGTLC2,ZNF280A,RTN4R,PPM1F,SCARF2,CLDN5,CLTCL1,COMT,ZNF280B,THAP7,CRKL,CABIN1,TRMT2A,TANGO2,KLHL22,RTL10,AIFM3,CCDC116,GSTT4,C22orf39,YDJC,DDT,DRICH1,DGCR2,DGCR6,DGCR8,SUSD2,RGL4,GSTT2B,DDTL,TMEM191C,RIMBP3B,R…	BCR,BCRP2,BCRP4,BCRP5,SDF2L1,SLC25A1,SLC7A4,SMARCB1,SNAP29,TSSK1A,TSSK2,TBX1,TOP3B,TOP3BP1,UBE2L3,UFD1,VPREB1,VPREB3,YPEL1,ZNF70,ZNF74,RSPH14,FBXW4P1,DERL3,SLC2A11,MED15,MRPL40,C22orf15,CHCHD10,IGLVVI-22-1,IGLVVI-25-1,IGLVVII-41-1,IGLVIV-66-1,POM121L1P,DGCR5,ESS2,DGCR11,CDC45,TXNRD2,ZDHHC8,DGCR6L,HIC2,GGTLC2,ZNF280A,RTN4R,KRT18P5,SLC9A3P2,POM121L4P,BMP6P1,SOCS2P2,ASH2LP1,PPM1F,SCARF2,USP41,CLDN5,…	267	89	NA	NA	NA
chr7	39778443	45798976	6020534	*	15330	0.942205	59	15kb_94.2%	BLVRA,SUGCT,MPLKIP,ADCY1,AEBP1,GCK,PGAM2	BLVRA,CAMK2B,SUGCT,MPLKIP,CDK13,CCM2,ADCY1,AEBP1,GCK,GLI3,PGAM2	MYO1G,TBRG4,AEBP1,POLD2	BLVRA,STK17A,MYO1G,MRPL32,MRPS24,CAMK2B,SUGCT,MPLKIP,SPDYE1,YKT6,CDK13,TBRG4,DDX56,H2AZ2,UBE2D4,C7orf25,CCM2,MYL7,COA1,HECW1,NACAD,NUDCD3,ZMIZ2,TMED4,ADCY1,DBNL,AEBP1,URGCP,GCK,GLI3,URGCP-MRPS24,INHBA,NPC1L1,OGDH,PGAM2,POLD2,POLM,PPIA,PSMA2,PURB,RAMP3	BLVRA,STK17A,TCP1P1,TUBG1P,MYO1G,MRPL32,MRPS24,CAMK2B,SUGCT,MPLKIP,SPDYE1,YKT6,CDK13,TBRG4,DDX56,H2AZ2,UBE2D4,C7orf25,CCM2,MYL7,COA1,HECW1,NACAD,NUDCD3,ZMIZ2,TMED4,LINC00957,ADCY1,RWDD4P2,DBNL,SNHG15,LINC00265,POLR2J4,AEBP1,URGCP,SEPTIN7P2,SNORA5A,SNORA5B,SNORA5C,SNORA9,RNU7-35P,RPL32P18,MIR3943,ELK1P1,HMGN2P30,INHBA-AS1,SUGCT-AS1,LUARIS,HECW1-IT1,MIR4657,MIR4649,GCK,RNA5SP230,GLI3,RASA4CP,RN7SL4…	82	41	NA	NA	NA
chr2	181961142	189311198	7350057	*	1365	0.906227	43	1kb_90.6%	CALCRL,FSIP2,COL3A1	CALCRL,FSIP2,COL3A1,COL5A2,NCKAP1	ZNF804A,DNAJC10,ITGAV	TFPI,PPP1R1C,CALCRL,GULP1,DUSP19,FSIP2,ZNF804A,COL3A1,COL5A2,DNAJC10,FAM171B,ZC3H15,NUP35,ZSWIM2,FRZB,ITGAV,NCKAP1,PDE1A	TFPI,PPP1R1C,DIRC1,CALCRL,GULP1,DUSP19,FSIP2,ZNF804A,COL3A1,COL5A2,DNAJC10,FAM171B,ZC3H15,NUP35,ZSWIM2,DPRXP1,MIR561,KRT8P10,KRT18P29,ELF2P4,IMPDH1P7,MIR1245A,RPL31P15,RPL23AP35,RPL23AP33,RPL21P32,LIN28AP1,MIR3129,ST13P2,MIR3606,FRZB,FSIP2-AS1,GAPDHP59,MIR548AE1,MIR1245B,RNA5SP113,RNA5SP114,MED28P3,CACYBPP2,RN7SKP42,RN7SL267P,RNU6-989P,RNU6-1122P,LINC01090,LINC01473,FSIP2-AS2,CALCRL-AS1,ITGAV,NCK…	50	18	NA	NA	NA
chr17	31041247	35966306	4925060	*	1101	0.908265	40	1kb_90.8%	UNC45B,GAS2L2,TMEM132E,PEX12	UNC45B,SUZ12,TMEM98,GAS2L2,TMEM132E,SLFN14,NF1,PEX12,RAD51D	UTP6,NLE1,TMEM132E,LRRC37B,LIG3,MYO1D	CCL1,CCL11,CCL13,CCL2,CCL5,CCL7,CCL8,TAF15,ZNF207,UNC45B,MMP28,CCT6B,SPACA3,RHBDL3,SUZ12,CDK5R1,UTP6,NLE1,RDM1,RHOT1,TMEM98,RFFL,GAS2L2,FNDC8,SLFN12,SLFN13,HEATR9,SLFN11,SLC35G3,TMEM132E,SLFN5,ZNF830,COPRS,LRRC37B,C17orf50,LYZL6,C17orf75,RAB11FIP4,RASL10B,SLFN14,SLFN12L,EVI2A,EVI2B,AP2B1,LIG3,MYO1D,NF1,OMG,PEX12,PSMD11,RAD51D,ASIC2	CCL1,CCL11,CCL13,CCL2,CCL5,CCL7,CCL8,SH3GL1P1,TAF15,ZNF207,UNC45B,MMP28,CCT6B,SPACA3,RHBDL3,SUZ12,CDK5R1,TLK2P1,UTP6,NLE1,RDM1,RHOT1,ARGFXP2,TAF5LP1,TMEM98,RFFL,GAS2L2,FNDC8,SLFN12,SLFN13,HEATR9,WDR45BP1,SLFN11,SLC35G3,TMEM132E,SLFN5,ZNF830,COPRS,LRRC37B,C17orf50,LYZL6,C17orf75,RAB11FIP4,RASL10B,E2F3P1,MIR193A,SLFN14,SNORD7,MIR632,MIR365B,SLFN12L,TMEM132E-DT,EVI2A,EVI2B,AK4P1,MIR4724,MIR4725,MIR4…	84	52	NA	NA	NA
chr15	84440152	91038651	6598500	*	1291	0.927963	37	1kb_92.8%	RLBP1,BLM,VPS33B,CIB1,ALPK3,FANCI,WDR73,MESP2,KIF7,ACAN,POLG	RLBP1,BLM,VPS33B,CIB1,ALPK3,FANCI,WDR73,AGBL1,MESP2,KIF7,ACAN,IDH2,PLIN1,POLG	BLM,SEMA4B,RHCG,TICRR,UNC45A,ANPEP,MAN2A2,PDE8A,POLG,PRC1	RLBP1,BLM,SEMA4B,SLC28A1,MRPL46,VPS33B,MRPS11,CIB1,ALPK3,SEC11A,NGRN,RHCG,ABHD2,ZSCAN2,HAPLN3,ZNF710,DET1,FANCI,AEN,KLHL25,WDR73,CRTC3,AGBL1,WDR93,TICRR,ARPIN,ZNF592,MESP1,MESP2,RCCD1,KIF7,HDDC3,UNC45A,ACAN,TTLL13P,ZNF774,GDPGP1,FES,AKAP13,ARPIN-AP3S2,ANPEP,IDH2,AP3S2,IQGAP1,ISG20,MAN2A2,MFGE8,NMB,NTRK3,FURIN,PDE8A,PEX11A,PLIN1,POLG,PRC1	RLBP1,SCAND2P,BLM,SEMA4B,SLC28A1,MRPL46,VPS33B,HMGB1P8,MRPS11,CIB1,ALPK3,SEC11A,NGRN,RHCG,ABHD2,ZSCAN2,HAPLN3,ZNF710,DET1,FANCI,AEN,KLHL25,WDR73,CRTC3,LINC00052,AGBL1,WDR93,MIR9-3HG,NTRK3-AS1,LINC00928,TICRR,ARPIN,ZNF592,MESP1,MESP2,MRPL15P1,RCCD1,GOLGA6L5P,KIF7,HDDC3,UNC45A,FABP5P9,MIR7-2,MIR9-3,ACAN,TTLL13P,ZNF774,KRT18P47,RNU7-79P,GDPGP1,MIR1179,MIR1276,RPS12P26,FES,RPL36AP43,AKAP13,UBE2Q2P1,G…	119	55	NA	NA	NA
chr7	66484878	76134598	9649721	*	78345	0.943838	36	78kb_94.4%	SBDS,KCTD7,MDH2,NCF1,POR	AUTS2,SBDS,KCTD7,ELN,MDH2,NCF1,POR	BUD23,RABGEF1,TYW1	BCL7B,CCL24,CCL26,STX1A,TBL2,EIF4H,MLXIPL,LAT2,CALN1,AUTS2,RCC1L,GALNT17,NSUN5,BUD23,ABHD11,DNAJC30,TRIM74,RABGEF1,TRIM73,STYXL1,VPS37D,TRIM50,METTL27,SBDS,POM121,CLDN3,CLDN4,TMEM120A,KCTD7,TMEM270,RHBDD2,TMEM248,TYW1,CLIP2,GTF2IRD2,GTF2IRD2B,ELN,SPDYE8,TYW1B,POM121C,SPDYE5,CASTOR2,FKBP6,FZD9,SPDYE9,GTF2I,GTF2IRD1,HIP1,SPDYE10,SPDYE11,SPDYE12,SPDYE13,SPDYE14,SPDYE15,SPDYE21,LIMK1,MDH2,NCF1,POR,BA…	BCL7B,CCL24,CCL26,STX1A,TBL2,EIF4H,MLXIPL,LAT2,CALN1,AUTS2,RCC1L,GALNT17,NSUN5,BUD23,ABHD11,DNAJC30,NSUN5P2,TRIM74,RABGEF1,TRIM73,STYXL1,VPS37D,ABHD11-AS1,TRIM50,METTL27,NSUN5P1,SBDS,POM121,CLDN3,CLDN4,SBDSP1,TMEM120A,KCTD7,TMEM270,RHBDD2,TMEM248,TYW1,CLIP2,LINC00174,GTF2IRD2,NCF1B,NCF1C,SNORA14A,MIR590,GTF2IRD2B,GTF2IRD2P1,ELN,PMS2P6,PMS2P7,PMS2P8,SPDYE8,STAG3L3,STAG3L1,STAG3L2,STAG3L4,TYW1B,POM…	131	61	NA	NA	NA
chrX	100957249	106327534	5370286	*	2034	0.941986	36	2kb_94.2%		BTK,TIMM8A,GPRASP2,GLA,HNRNPH2,PLP1	DRP2,NXF3	RPL36A,BEX1,BTK,TAF7L,SERPINA7,TCEAL1,TEX13A,TIMM8A,BEX3,RAB9B,ESX1,MORF4L2,ARMCX2,ARMCX1,RAB40A,TCEAL5,NXF2B,ARMCX3,TCEAL6,GPRASP1,GPRASP2,FAM199X,NRK,RAB40AL,BEX4,TRMT2B,ARMCX5,TMEM35A,ARMCX6,TCEAL4,PWWP3B,H2BW1,H2BW2,BEX5,TCEAL3,TCEAL7,TMEM31,TMSB15B,ARMCX4,TCEAL8,BHLHB9,ZMAT1,TCEAL2,TCEAL9,DRP2,TMSB15A,BEX2,ARL13A,SLC25A53,ZCCHC18,CENPI,GLA,TCP11X2,RPL36A-HNRNPH2,TCP11X1,HNRNPH2,IL1RAPL2,NXF2…	RPL36A,BEX1,BTK,TAF7L,SERPINA7,TCEAL1,TEX13A,TIMM8A,BEX3,RAB9B,ESX1,MORF4L2,ARMCX2,ARMCX1,RAB40A,TCEAL5,MTND2P2,NXF2B,ARMCX3,TCEAL6,GPRASP1,GPRASP2,FAM199X,NRK,RAB40AL,BEX4,TRMT2B,ARMCX5,TMEM35A,ARMCX6,TCEAL4,PWWP3B,H2BW1,H2BW2,BEX5,MORF4L2-AS1,TCEAL3,TCEAL7,TMEM31,TMSB15B,ARMCX4,TCEAL8,KCTD9P2,BHLHB9,ZMAT1,TCEAL2,TCEAL9,DRP2,TMSB15A,BEX2,ARL13A,GLRA4,SLC25A53,DPPA3P1,ZCCHC18,ELF2P1,RNU6-30P,RPL2…	115	60	NA	NA	NA
chr15	72629010	78725110	6096101	*	30218	0.927427	35	30kb_92.7%	SCAPER,CHRNA3,LINGO1,COX5A,CIB2,EDC3,TBC1D2B,STRA6,ETFA,IDH3A,IREB2,MPI,BBS4	SCAPER,HCN4,SIN3A,CHRNA3,LINGO1,COX5A,CIB2,CYP11A1,EDC3,TBC1D2B,STRA6,ETFA,IDH3A,IREB2,MPI,PSTPIP1,BBS4	SCAPER,DNAJA4,ULK3,C15orf39,CSPG4,UBL7,TBC1D2B,PEAK1,ACSBG1,ETFA,PSTPIP1	SCAMP2,SEMA7A,SCAPER,GOLGA6A,FBXO22,SNUPN,ARID3B,IMP3,STOML1,DNAJA4,HCN4,TSPAN3,NPTN,NEIL1,ISL2,CD276,UBE2Q2,SIN3A,CHRNA3,CHRNA5,CHRNB4,ULK3,CLK3,LINGO1,COX5A,CRABP1,CSK,C15orf39,CIB2,CSPG4,FAM219B,REC114,ADPGK,CYP11A1,CYP1A1,CYP1A2,COMMD4,EDC3,CCDC33,TMEM266,HIGD2B,CPLX3,PPCDC,UBL7,SNX33,TBC1D21,ODF3L1,TBC1D2B,ISLR2,PEAK1,ACSBG1,NRG4,WDR61,RPP25,SCAMP5,STRA6,GOLGA6D,GOLGA6B,GOLGA6C,INSYN1,HYKK,S…	SCAMP2,SEMA7A,TYRO3P,SCAPER,GOLGA6A,FBXO22,SNUPN,ARID3B,IMP3,STOML1,DNAJA4,HCN4,TSPAN3,NPTN,NEIL1,ISL2,CD276,UBE2Q2,SIN3A,CHRNA3,CHRNA5,CHRNB4,ULK3,CLK3,LINGO1,COX5A,CRABP1,ANP32BP1,CSK,C15orf39,CIB2,CSPG4,FAM219B,REC114,ADPGK,CYP11A1,CYP1A1,CYP1A2,COMMD4,EDC3,CCDC33,TMEM266,HIGD2B,LINGO1-AS1,CPLX3,PPCDC,UBL7,SNX33,TBC1D21,ODF3L1,TBC1D2B,ISLR2,PEAK1,ACSBG1,MRPS15P1,NRG4,WDR61,RPP25,SCAMP5,STRA6,R…	127	78	NA	NA	NA
chr16	21399150	28374715	6975566	*	50351	0.981371	33	50kb_98.1%	SCNN1B,SCNN1G,UQCRC2,OTOA,COG7,PALB2,KATNIP,EARS2,IL21R	SCNN1B,SCNN1G,TNRC6A,UQCRC2,OTOA,COG7,PALB2,KATNIP,EARS2,IL21R	SCNN1B,GGA2,OTOA,COG7,ZKSCAN2	SCNN1B,SCNN1G,TNRC6A,UQCRC2,CACNG3,GGA2,OTOA,ERN2,LCMT1,SBK1,CDR2,ARHGAP17,COG7,XPO6,USP31,SLC5A11,METTL9,DCTN5,EEF2K,CHP2,ZKSCAN2,KDM8,PALB2,MOSMO,VWA3A,GSG1L,PDZD9,NPIPB3,KATNIP,EARS2,NSMCE1,POLR3E,UBFD1,C16orf82,SDR42E2,NPIPB5,NPIPB6,NPIPB4,GTF3C1,HS3ST2,HS3ST4,IGSF6,IL21R,IL4R,AQP8,NDUFAB1,PLK1,PRKCB,RBBP6	SCNN1B,SCNN1G,TNRC6A,UQCRC2,CACNG3,GGA2,OTOA,ERN2,LCMT1,SBK1,CDR2,ARHGAP17,COG7,XPO6,USP31,SLC5A11,CYCSP39,METTL9,DCTN5,EEF2K,CHP2,SLC7A5P2,ZKSCAN2,KDM8,PALB2,MOSMO,VWA3A,LINC02175,IL21R-AS1,GSG1L,PDZD9,NPIPB3,KATNIP,EARS2,NSMCE1,POLR3E,RRN3P1,UBFD1,C16orf82,HMGN2P3,RNU7-24P,SDR42E2,NPIPB5,NPIPB6,RRN3P3,GAPDHP35,EEF1A1P38,MIR548W,MIR3680-1,NPIPB4,RNA5SP405,SUB1P4,SMG1P1,SCML2P2,TPRKBP2,RN7SKP23,R…	92	49	16p12.2p11.2	0	29.89
chr7	35934885	56418624	20483740	*	33481	0.969684	32	33kb_97%	BLVRA,SFRP4,SUGCT,MPLKIP,NME8,PKD1L1,ADCY1,DDC,AEBP1,EGFR,GCK,PGAM2,PSPH	BLVRA,SFRP4,IKZF1,ANLN,CAMK2B,SUGCT,MPLKIP,NME8,CDK13,PKD1L1,CHCHD2,CCM2,ZNF713,ADCY1,DDC,AEBP1,EGFR,GCK,GLI3,PGAM2,PSPH,RALA	FIGNL1,MYO1G,TBRG4,PKD1L1,POU6F2,COBL,AEBP1,AMPH,POLD2	BLVRA,SFRP4,STK17A,UPP1,VPS41,IKZF1,FIGNL1,MYO1G,MRPL32,MRPS17,ANLN,MRPS24,CAMK2B,ABCA13,ZPBP,SUGCT,MPLKIP,CCT6A,ELMO1,SPDYE1,NME8,YKT6,CDK13,TBRG4,EPDR1,PKD1L1,DDX56,SEC61G,STARD3NL,GPR141,SUMF2,H2AZ2,TNS3,CHCHD2,UBE2D4,POU6F2,C7orf25,CCM2,MYL7,COA1,ZNF713,HECW1,NACAD,COBL,KIAA0895,NUDCD3,EEPD1,ZMIZ2,C7orf57,TMED4,CDC14C,SUN3,SPATA48,ADCY1,YAE1,POM121L12,DBNL,DDC,VSTM2A,VWC2,AEBP1,URGCP,EGFR,SEP…	RNU1-14P,BLVRA,SFRP4,STK17A,TCP1P1,TRGC1,TRGC2,TRGJ1,TRGJ2,TRGJP,TRGJP1,TRGJP2,TRGV1,TRGV10,TRGV11,TRGV2,TRGV3,TRGV4,TRGV5,TRGV5P,TRGV6,TRGV7,TRGV8,TRGV9,TRGVA,TRGVB,TTC4P1,TUBG1P,UPP1,VPS41,IKZF1,FIGNL1,MYO1G,MRPL32,MRPS17,ANLN,CALM1P2,MRPS24,CAMK2B,ABCA13,ZPBP,SUGCT,MPLKIP,CCT6A,ELMO1,PPP1R14BP4,SPDYE1,NME8,YKT6,CDK13,TBRG4,EPDR1,PKD1L1,EPS15P1,DDX56,SEC61G,STARD3NL,GPR141,SUMF2,H2AZ2,TNS3,CHCH…	234	91	NA	NA	NA
chr4	99989955	110398981	10409027	*	1522	0.90933	31	2kb_90.9%	AIMP1,TACR3,CENPE,COL25A1,CYP2U1,SLC39A8,CISD2,LRIT3,TET2,TBCK,PPA2,HADH,CFI,MANBA	AIMP1,TACR3,CENPE,COL25A1,CYP2U1,SLC39A8,CISD2,LRIT3,TET2,TBCK,SGMS2,PPA2,EGF,HADH,CFI,MANBA,NFKB1,PPP3CA	ETNPPL,CYP2U1,GSTCD,EGF,CFI,PAPSS1	RPL34,RRH,AIMP1,SEC24B,TACR3,UBE2D3,GAR1,ETNPPL,CASP6,ELOVL6,EMCN,BANK1,PLA2G12A,CENPE,COL25A1,CYP2U1,SLC39A8,CISD2,SLC9B1,OSTC,CXXC4,LRIT3,INTS12,SLC9B2,GSTCD,TET2,ARHGEF38,MCUB,NPNT,TBCK,SGMS2,PPA2,DKK2,DDIT4L,EGF,BDH2,ENPEP,GIMD1,HADH,CFI,LEF1,MANBA,NFKB1,PAPSS1,PPP3CA	RPL34,RRH,AIMP1,SEC24B,TACR3,UBE2D3,GAR1,ETNPPL,CASP6,ELOVL6,EMCN,BANK1,PLA2G12A,CENPE,COL25A1,CYP2U1,SLC39A8,CISD2,SLC9B1,OSTC,CXXC4,LRIT3,INTS12,SLC9B2,GSTCD,TET2,ARHGEF38,MCUB,RPL34-DT,NPNT,TBCK,SGMS2,PPA2,DKK2,DDIT4L,RAC1P5,EEF1A1P9,EGF,BDH2,MIR576,COL25A1-DT,KRT19P3,ENPEP,RBMXP4,RNU6-35P,MIR1255A,RPSAP34,HSBP1P2,PABPC1P7,ACTR3BP4,KRT8P46,H2AZ1-DT,LEF1-AS1,CXXC4-AS1,GSTCD-AS1,TET2-AS1,LINC012…	106	45	NA	NA	NA
chr15	82351774	91038641	8686868	*	1301	0.934666	30	1kb_93.5%	RLBP1,BLM,VPS33B,CIB1,ALPK3,FANCI,WDR73,MESP2,KIF7,ACAN,AP3B2,POLG	RLBP1,RPS17,BLM,BNC1,VPS33B,CIB1,HOMER2,ALPK3,FANCI,WDR73,AGBL1,MESP2,KIF7,ACAN,IDH2,AP3B2,PLIN1,POLG	BLM,SEMA4B,BTBD1,ADAMTSL3,RHCG,TICRR,UNC45A,ANPEP,MAN2A2,PDE8A,POLG,PRC1	RLBP1,RPS17,BLM,SEMA4B,BNC1,SH3GL3,SLC28A1,BTBD1,TM6SF1,MRPL46,VPS33B,MRPS11,ADAMTSL3,CIB1,HOMER2,ALPK3,SEC11A,FSD2,NGRN,RHCG,ABHD2,ZSCAN2,HAPLN3,CPEB1,HDGFL3,ZNF710,DET1,FANCI,AEN,KLHL25,WDR73,CRTC3,AGBL1,WDR93,GOLGA6L4,C15orf40,TICRR,ARPIN,ZNF592,MESP1,MESP2,RCCD1,WHAMM,KIF7,HDDC3,UNC45A,RAMAC,ACAN,TTLL13P,ZNF774,GDPGP1,FES,AKAP13,GOLGA6L9,ARPIN-AP3S2,ANPEP,IDH2,AP3B2,AP3S2,IQGAP1,ISG20,MAN2A2,…	RLBP1,RPS17,SCAND2P,BLM,SEMA4B,BNC1,SH3GL3,SLC28A1,BTBD1,TM6SF1,MRPL46,VPS33B,HMGB1P8,MRPS11,ADAMTSL3,CIB1,HOMER2,ALPK3,SEC11A,FSD2,NGRN,RHCG,ABHD2,ZSCAN2,HAPLN3,CPEB1,HDGFL3,ZNF710,DET1,FANCI,AEN,KLHL25,WDR73,CRTC3,GOLGA2P10,LINC00052,AGBL1,WDR93,GOLGA6L4,MIR9-3HG,CPEB1-AS1,NTRK3-AS1,LINC00928,C15orf40,TICRR,ARPIN,ZNF592,CSPG4P5,MESP1,MESP2,MRPL15P1,RCCD1,GOLGA6L5P,WHAMM,KIF7,HDDC3,UNC45A,RAMAC,…	161	71	NA	NA	NA
chr16	22518065	28698557	6180493	*	61316	0.973955	29	61kb_97.4%	SCNN1B,SCNN1G,COG7,CLN3,PALB2,KATNIP,EARS2,IL21R	SCNN1B,SCNN1G,TNRC6A,COG7,CLN3,PALB2,KATNIP,EARS2,IL21R	SCNN1B,GGA2,COG7,APOBR,ZKSCAN2	SCNN1B,SCNN1G,SULT1A1,SULT1A2,TNRC6A,CACNG3,GGA2,ERN2,LCMT1,SBK1,ARHGAP17,COG7,IL27,XPO6,USP31,CLN3,SLC5A11,APOBR,DCTN5,CHP2,SGF29,ZKSCAN2,KDM8,PALB2,EIF3CL,GSG1L,KATNIP,EARS2,NSMCE1,NUPR1,UBFD1,C16orf82,EIF3C,NPIPB7,NPIPB5,NPIPB6,NPIPB8,GTF3C1,HS3ST2,HS3ST4,IL21R,IL4R,AQP8,NDUFAB1,PLK1,PRKCB,RBBP6	SCNN1B,SCNN1G,SULT1A1,SULT1A2,TNRC6A,CACNG3,GGA2,ERN2,LCMT1,SBK1,ARHGAP17,COG7,IL27,XPO6,USP31,CLN3,SLC5A11,APOBR,CYCSP39,DCTN5,CHP2,SGF29,ZKSCAN2,KDM8,PALB2,EIF3CL,LINC02175,IL21R-AS1,GSG1L,KATNIP,EARS2,NSMCE1,NUPR1,UBFD1,C16orf82,EIF3C,HMGN2P3,NPIPB7,RNU7-24P,CDC37P2,NPIPB5,NPIPB6,NPIPB8,GAPDHP35,EEF1A1P38,MIR548W,RNA5SP405,SUB1P4,SCML2P2,TPRKBP2,RN7SKP23,RN7SL557P,GTF3C1,RNU6-159P,RNU6-1241P,H…	80	47	NA	NA	NA
chr16	21433635	29478575	8044941	*	270776	0.986066	22	271kb_98.6%	SCNN1B,SCNN1G,TUFM,UQCRC2,CD19,OTOA,COG7,LAT,CLN3,PALB2,KATNIP,EARS2,IL21R,ATP2A1	SCNN1B,SCNN1G,TNRC6A,TUFM,UQCRC2,CD19,OTOA,COG7,LAT,CLN3,PALB2,KATNIP,EARS2,IL21R,ATP2A1	SCNN1B,GGA2,OTOA,COG7,APOBR,RABEP2,ZKSCAN2	SCNN1B,SCNN1G,SULT1A1,SULT1A2,TNRC6A,TUFM,UQCRC2,CACNG3,GGA2,CD19,OTOA,ERN2,LCMT1,SBK1,CDR2,ARHGAP17,COG7,LAT,IL27,XPO6,USP31,CLN3,SLC5A11,APOBR,METTL9,DCTN5,EEF2K,RABEP2,CHP2,SGF29,ZKSCAN2,KDM8,NFATC2IP,PALB2,EIF3CL,MOSMO,VWA3A,GSG1L,PDZD9,SLX1B,NPIPB3,KATNIP,EARS2,BOLA2,NSMCE1,NUPR1,SULT1A4,POLR3E,SH2B1,UBFD1,SPNS1,C16orf82,ATXN2L,EIF3C,NPIPB7,SDR42E2,NPIPB5,NPIPB11,NPIPB6,NPIPB8,NPIPB4,NPIPB9,…	SCNN1B,SCNN1G,SULT1A1,SULT1A2,TNRC6A,TUFM,UQCRC2,CACNG3,GGA2,CD19,OTOA,ERN2,LCMT1,SBK1,CDR2,ARHGAP17,COG7,LAT,IL27,XPO6,USP31,CLN3,SLC5A11,APOBR,CYCSP39,METTL9,DCTN5,EEF2K,RABEP2,CHP2,SLC7A5P2,SGF29,ZKSCAN2,KDM8,NFATC2IP,PALB2,EIF3CL,MOSMO,VWA3A,LINC02175,IL21R-AS1,GSG1L,PDZD9,SLX1B,NPIPB3,KATNIP,EARS2,BOLA2,NSMCE1,NUPR1,SULT1A4,POLR3E,SH2B1,RRN3P1,UBFD1,SPNS1,C16orf82,ATXN2L,SNX29P2,EIF3C,HMGN2P…	130	75	NA	NA	NA
chr16	21833787	28393663	6559877	*	46367	0.977592	21	46kb_97.8%	SCNN1B,SCNN1G,UQCRC2,COG7,PALB2,KATNIP,EARS2,IL21R	SCNN1B,SCNN1G,TNRC6A,UQCRC2,COG7,PALB2,KATNIP,EARS2,IL21R	SCNN1B,GGA2,COG7,ZKSCAN2	SCNN1B,SCNN1G,TNRC6A,UQCRC2,CACNG3,GGA2,ERN2,LCMT1,SBK1,CDR2,ARHGAP17,COG7,XPO6,USP31,SLC5A11,DCTN5,EEF2K,CHP2,ZKSCAN2,KDM8,PALB2,EIF3CL,MOSMO,VWA3A,GSG1L,PDZD9,KATNIP,EARS2,NSMCE1,POLR3E,UBFD1,C16orf82,SDR42E2,NPIPB5,NPIPB6,NPIPB4,GTF3C1,HS3ST2,HS3ST4,IL21R,IL4R,AQP8,NDUFAB1,PLK1,PRKCB,RBBP6	SCNN1B,SCNN1G,TNRC6A,UQCRC2,CACNG3,GGA2,ERN2,LCMT1,SBK1,CDR2,ARHGAP17,COG7,XPO6,USP31,SLC5A11,CYCSP39,DCTN5,EEF2K,CHP2,ZKSCAN2,KDM8,PALB2,EIF3CL,MOSMO,VWA3A,LINC02175,IL21R-AS1,GSG1L,PDZD9,KATNIP,EARS2,NSMCE1,POLR3E,UBFD1,C16orf82,HMGN2P3,RNU7-24P,SDR42E2,NPIPB5,NPIPB6,RRN3P3,GAPDHP35,EEF1A1P38,MIR548W,NPIPB4,RNA5SP405,SUB1P4,SMG1P1,SCML2P2,TPRKBP2,RN7SKP23,RN7SL557P,GTF3C1,RNU6-159P,RNU6-1241P,H…	84	46	NA	NA	NA
chr9	82430116	87856000	5425885	*	6425	0.907704	11	6kb_90.8%	AGTPBP1,RMI1,ISCA1	AGTPBP1,RMI1,ISCA1,HNRNPK,NTRK2	RASEF	UBQLN1,GOLM1,SLC28A3,AGTPBP1,GKAP1,KIF27,FRMD3,NAA35,CTSL,RMI1,TUT7,RASEF,DAPK1,C9orf64,ISCA1,IDNK,C9orf153,GAS1,HNRNPK,NTRK2	UBQLN1,GOLM1,SLC28A3,AGTPBP1,GKAP1,KIF27,FRMD3,NAA35,ELF2P3,CTSL,RMI1,TUT7,RASEF,DAPK1,STK33P1,C9orf64,ISCA1,CDC20P1,IDNK,C9orf153,MIR7-1,CTSL3P,LINC02872,RPS6P12,CTSLP8,PHBP7,GAS1,DAPK1-IT1,UBE2V1P10,RN7SKP242,RN7SKP264,RNU4-15P,RNU4-29P,RNU2-36P,FBP2P1,HNRNPK,NPAP1P7,GAS1RR,LINC02834,NFYCP2,LINC02893,UBQLN1-AS1,FRMD3-AS1,NTRK2	44	20	NA	NA	NA
chr16	21872156	29422697	7550542	*	178605	0.986098	1	179kb_98.6%	SCNN1B,SCNN1G,TUFM,UQCRC2,CD19,COG7,LAT,CLN3,PALB2,KATNIP,EARS2,IL21R,ATP2A1	SCNN1B,SCNN1G,TNRC6A,TUFM,UQCRC2,CD19,COG7,LAT,CLN3,PALB2,KATNIP,EARS2,IL21R,ATP2A1	SCNN1B,GGA2,COG7,APOBR,RABEP2,ZKSCAN2	SCNN1B,SCNN1G,SULT1A1,SULT1A2,TNRC6A,TUFM,UQCRC2,CACNG3,GGA2,CD19,ERN2,LCMT1,SBK1,CDR2,ARHGAP17,COG7,LAT,IL27,XPO6,USP31,CLN3,SLC5A11,APOBR,DCTN5,EEF2K,RABEP2,CHP2,SGF29,ZKSCAN2,KDM8,NFATC2IP,PALB2,EIF3CL,MOSMO,VWA3A,GSG1L,PDZD9,KATNIP,EARS2,NSMCE1,NUPR1,POLR3E,SH2B1,UBFD1,SPNS1,C16orf82,ATXN2L,EIF3C,NPIPB7,SDR42E2,NPIPB5,NPIPB11,NPIPB6,NPIPB8,NPIPB4,NPIPB9,GTF3C1,HS3ST2,HS3ST4,IL21R,IL4R,AQP8,ND…	SCNN1B,SCNN1G,SULT1A1,SULT1A2,TNRC6A,TUFM,UQCRC2,CACNG3,GGA2,CD19,ERN2,LCMT1,SBK1,CDR2,ARHGAP17,COG7,LAT,IL27,XPO6,USP31,CLN3,SLC5A11,APOBR,CYCSP39,DCTN5,EEF2K,RABEP2,CHP2,SGF29,ZKSCAN2,KDM8,NFATC2IP,PALB2,EIF3CL,MOSMO,VWA3A,LINC02175,IL21R-AS1,GSG1L,PDZD9,KATNIP,EARS2,NSMCE1,NUPR1,POLR3E,SH2B1,UBFD1,SPNS1,C16orf82,ATXN2L,SNX29P2,EIF3C,HMGN2P3,NPIPB7,RNU7-24P,CDC37P1,SDR42E2,CDC37P2,NPIPB5,NPIPB1…	114	67	NA	NA	NA

## Sheet: Table S3
Table S3: Carrier disease allele frequencies by allele.
hgnc_id	CSRA	AF	AFR_AF	AMR_AF	EAS_AF	EUR_AF	GeneSymbol
HGNC:11023	1_100011534_G_GT	0	0	0	0	0	SLC35A3
HGNC:11023	1_100015346_G_GA	7.986e-06	0.0001235	0	0	0	SLC35A3
HGNC:11023	1_100015391_C_T	0	0	0	0	0	SLC35A3
HGNC:11023	1_100015418_C_T	0	0	0	0	0	SLC35A3
HGNC:11023	1_100017688_G_GGA	0	0	0	0	0	SLC35A3
HGNC:11023	1_100017814_A_G	6.172e-05	0	0	0	0	SLC35A3
HGNC:2698	1_100196257_A_G	3.98e-06	0	0	0	0	DBT
HGNC:2698	1_100196413_G_A	8.428e-06	0	0	0	0	DBT
HGNC:2698	1_100196423_CTAGA_C	0	0	0	0	0	DBT
HGNC:2698	1_100206229_C_A	0	0	0	0	0	DBT
HGNC:2698	1_100206246_G_GC	3.98e-06	0	0	0	8.796e-06	DBT
HGNC:2698	1_100206444_C_T	0	0	0	0	0	DBT
HGNC:2698	1_100206470_G_A	0	0	0	0	0	DBT
HGNC:2698	1_100206487_AGT_A	0	0	0	0	0	DBT
HGNC:2698	1_100206571_A_AT	0	0	0	0	0	DBT
HGNC:2698	1_100206621_C_T	0	0	0	0	0	DBT
HGNC:2698	1_100214817_C_G	1.193e-05	0	0	0	0	DBT
HGNC:2698	1_100214854_C_T	7.954e-06	0	0	0	8.792e-06	DBT
HGNC:2698	1_100214855_G_A	0.000513	6.152e-05	8.673e-05	0	0.001037	DBT
HGNC:2698	1_100214857_GC_G	0	0	0	0	0	DBT
HGNC:2698	1_100214929_A_C	0.0001114	0	2.891e-05	0	0.000211	DBT
HGNC:2698	1_100214985_T_C	0	0	0	0	0	DBT
HGNC:2698	1_100216023_AG_A	0	0	0	0	0	DBT
HGNC:2698	1_100216084_TCAACTTTG_T	3.977e-06	0	0	0	0	DBT
HGNC:2698	1_100216121_G_A	0	0	0	0	0	DBT
HGNC:2698	1_100218625_C_T	0	0	0	0	0	DBT
HGNC:2698	1_100218691_GGT_G	7.953e-06	0	0	0	1.758e-05	DBT
HGNC:2698	1_100218739_C_A	0	0	0	0	0	DBT
HGNC:2698	1_100218748_C_T	3.978e-06	0	0	5.437e-05	0	DBT
HGNC:2698	1_100218750_GGTAACAAGGTAA_G	1.99e-05	0	8.687e-05	0	1.759e-05	DBT
HGNC:2698	1_100230732_C_A	0	0	0	0	0	DBT
HGNC:2698	1_100230805_G_GT	0	0	0	0	0	DBT
HGNC:2698	1_100230805_GT_G	0	0	0	0	0	DBT
HGNC:2698	1_100230820_CATCATAA_C	0	0	0	0	0	DBT
HGNC:2698	1_100230855_T_C	0	0	0	0	0	DBT
HGNC:2698	1_100230888_GACACTGTATCTCCTTCTTTT_G	0	0	0	0	0	DBT
HGNC:2698	1_100230890_CACTG_C	0	0	0	0	0	DBT
HGNC:2698	1_100230904_CT_C	0	0	0	0	0	DBT
HGNC:2698	1_100230914_C_A	2.794e-05	0	0	0	2.647e-05	DBT
HGNC:2698	1_100235436_C_T	0	0	0	0	0	DBT
HGNC:2698	1_100240793_CTA_C	0	0	0	0	0	DBT
HGNC:2698	1_100240810_A_C	0	0	0	0	0	DBT
HGNC:2698	1_100240859_CAT_C	6.771e-05	0	5.787e-05	0.0001087	7.933e-05	DBT
HGNC:2698	1_100249769_C_A	3.98e-06	0	0	0	0	DBT
HGNC:1718	1_100455405_C_T	8.309e-06	0	3.116e-05	0	0	CDC14A
HGNC:1718	1_100468051_C_G	0	0	0	0	0	CDC14A
HGNC:1718	1_100468052_G_A	1.2e-05	0	2.927e-05	0	1.767e-05	CDC14A
HGNC:1718	1_100468076_A_C	3.989e-06	0	0	0	0	CDC14A
HGNC:1718	1_100484329_C_T	8.469e-06	0	0	0	0	CDC14A
HGNC:1718	1_100484347_C_T	4.121e-06	0	0	0	9.044e-06	CDC14A
HGNC:1718	1_100484440_C_T	4.313e-06	0	0	0	0	CDC14A
HGNC:1718	1_100498136_GGC_G	0	0	0	0	0	CDC14A
HGNC:2186	1_102887004_G_GT	0	0	0	0	0	COL11A1
HGNC:2186	1_102888620_C_A	0	0	0	0	0	COL11A1
HGNC:2186	1_102888722_C_G	0	0	0	0	0	COL11A1
HGNC:2186	1_102888730_C_A	0	0	0	0	0	COL11A1
HGNC:2186	1_102888739_C_T	0	0	0	0	0	COL11A1
HGNC:2186	1_102889523_C_A	0	0	0	0	0	COL11A1
HGNC:2186	1_102898123_A_G	0	0	0	0	0	COL11A1
HGNC:2186	1_102898938_T_A	0	0	0	0	0	COL11A1
HGNC:2186	1_102912161_G_A	1.225e-05	0	2.953e-05	0	1.808e-05	COL11A1
HGNC:2186	1_102912179_GTGGGCCAGCCTCACCAGA_G	0	0	0	0	0	COL11A1
HGNC:2186	1_102913636_C_T	0	0	0	0	0	COL11A1
HGNC:2186	1_102913659_TCACCCTTGTCAC_T	0	0	0	0	0	COL11A1
HGNC:2186	1_102914350_A_C	0	0	0	0	0	COL11A1
HGNC:2186	1_102914351_C_T	0	0	0	0	0	COL11A1
HGNC:2186	1_102915626_C_T	0	0	0	0	0	COL11A1
HGNC:2186	1_102915630_C_G	0	0	0	0	0	COL11A1
HGNC:2186	1_102915630_C_T	0	0	0	0	0	COL11A1
HGNC:2186	1_102920365_C_T	0	0	0	0	0	COL11A1
HGNC:2186	1_102923343_C_T	0	0	0	0	0	COL11A1
HGNC:2186	1_102939031_TCA_T	0	0	0	0	0	COL11A1
HGNC:2186	1_102961853_TCATCATACTTA_T	0	0	0	0	0	COL11A1
HGNC:2186	1_102961865_C_A	0	0	0	0	0	COL11A1
HGNC:2186	1_102961919_C_T	8.049e-06	0	0	0.0001093	0	COL11A1
HGNC:2186	1_102962705_C_T	0	0	0	0	0	COL11A1
HGNC:2186	1_102970274_T_C	0	0	0	0	0	COL11A1
HGNC:2186	1_102974829_C_T	0	0	0	0	0	COL11A1
HGNC:2186	1_102974860_TGGACCCTGAGGTCCTTGA_T	0	0	0	0	0	COL11A1
HGNC:2186	1_102978703_C_T	0	0	0	0	0	COL11A1
HGNC:2186	1_102987649_C_CCTT	0	0	0	0	0	COL11A1
HGNC:2186	1_102989543_C_T	0	0	0	0	0	COL11A1
HGNC:2186	1_103004636_GGAGGACCTT_G	0	0	0	0	0	COL11A1
HGNC:2186	1_103006314_C_T	0	0	0	0	0	COL11A1
HGNC:2186	1_103012412_C_T	0	0	0	0	0	COL11A1
HGNC:2186	1_103022796_A_AG	0	0	0	0	0	COL11A1
HGNC:2186	1_103022819_C_A	0	0	0	0	0	COL11A1
HGNC:2186	1_103026245_CA_C	0	0	0	0	0	COL11A1
HGNC:2186	1_103031245_C_G	0	0	0	0	0	COL11A1
HGNC:2186	1_103082916_AT_A	0	0	0	0	0	COL11A1
HGNC:329	1_1040717_G_GGGGCC	0	0	0	0	0	AGRN
HGNC:329	1_1040819_G_GC	0	0	0	0	0	AGRN
HGNC:329	1_1041338_TCCTGCGCCGCG_T	0	0	0	0	0	AGRN
HGNC:329	1_1041354_CGCCCGCCAGGAGAATGTCTTCAAGAAGTTCGACG_C	0	0	0	0	0	AGRN
HGNC:329	1_1041559_G_GGCCC	0	0	0	0	0	AGRN
HGNC:329	1_1042053_C_G	0	0	0	0	0	AGRN
HGNC:329	1_1045487_C_T	0	0	0	0	0	AGRN
HGNC:8856	1_10475003_G_T	0	0	0	0	0	PEX14
HGNC:329	1_1049855_CCGACGCCTCCTGGGACCTCGGTCCCGGTCCCGTCTTCCTCCATCCAGGACCAACCT_C	0	0	0	0	0	AGRN
HGNC:329	1_1051309_C_CT	0	0	0	0	0	AGRN
HGNC:29501	1_108898002_ATG_A	3.977e-06	0	0	0	0	GPSM2
HGNC:29501	1_108898026_GC_G	7.954e-06	0	0	0	1.759e-05	GPSM2
HGNC:29501	1_108898937_AC_A	9.968e-05	0	0	0	0.0002028	GPSM2
HGNC:29501	1_108903235_G_T	8.001e-06	0	2.896e-05	0	8.849e-06	GPSM2
HGNC:29501	1_108904155_C_T	1.194e-05	6.156e-05	0	0	1.76e-05	GPSM2
HGNC:29501	1_108914338_G_GTGTAC	0	0	0	0	0	GPSM2
HGNC:29501	1_108918742_C_T	0	0	0	0	0	GPSM2
HGNC:29501	1_108922446_AG_A	2.785e-05	0	0	0	3.519e-05	GPSM2
HGNC:29501	1_108922474_CA_C	0	0	0	0	0	GPSM2
HGNC:29501	1_108922519_AACTGCCAT_A	0	0	0	0	0	GPSM2
HGNC:29501	1_108922574_AAAGT_A	3.978e-06	0	0	0	8.796e-06	GPSM2
HGNC:29501	1_108924060_C_A	6.768e-05	0	0	0	0.0001498	GPSM2
HGNC:10537	1_109235978_T_C	0	0	0	0	0	SARS1
HGNC:469	1_109625311_GGT_G	4.077e-06	0	2.903e-05	0	0	AMPD2
HGNC:469	1_109625342_CCCGAT_C	0	0	0	0	0	AMPD2
HGNC:469	1_109626416_G_T	1.645e-05	6.371e-05	0	0	2.724e-05	AMPD2
HGNC:469	1_109626429_T_G	0	0	0	0	0	AMPD2
HGNC:469	1_109627794_G_C	3.979e-06	0	0	0	8.798e-06	AMPD2
HGNC:469	1_109627893_A_G	0	0	0	0	0	AMPD2
HGNC:469	1_109628200_C_T	0	0	0	0	0	AMPD2
HGNC:469	1_109628433_C_T	2.39e-05	0	0	0	5.281e-05	AMPD2
HGNC:469	1_109630690_T_G	0	0	0	0	0	AMPD2
HGNC:469	1_109630741_A_G	0	0	0	0	0	AMPD2
HGNC:449	1_110061027_CAG_C	0	0	0	0	0	ALX3
HGNC:28769	1_111120671_T_A	0	0	0	0	0	DRAM2
HGNC:28769	1_111120695_T_C	0	0	0	0	0	DRAM2
HGNC:28769	1_111124855_TATAACGAAC_T	0	0	0	0	0	DRAM2
HGNC:28769	1_111131424_C_T	0	0	0	0	0	DRAM2
HGNC:28769	1_111131476_A_G	0	0	0	0	0	DRAM2
HGNC:28769	1_111131488_AAGC_A	0	0	0	0	0	DRAM2
HGNC:10922	1_112917424_G_A	3.979e-06	0	0	0	0	SLC16A1
HGNC:10922	1_112922132_AC_A	0	0	0	0	0	SLC16A1
HGNC:20889	1_113095872_A_C	0	0	0	0	0	LRIG2
HGNC:20889	1_113112476_CAG_C	0	0	0	0	0	LRIG2
HGNC:572	1_113896004_AC_A	0	0	0	0	0	AP4B1
HGNC:572	1_113896256_A_G	0	0	0	0	0	AP4B1
HGNC:572	1_113896264_AGTAATACAACAAAC_A	0	0	0	0	0	AP4B1
HGNC:572	1_113896423_T_A	3.979e-06	6.155e-05	0	0	0	AP4B1
HGNC:572	1_113897860_C_A	0	0	0	0	0	AP4B1
HGNC:572	1_113897926_G_A	5.567e-05	0	0	0	9.671e-05	AP4B1
HGNC:572	1_113898739_G_A	4.046e-06	6.173e-05	0	0	0	AP4B1
HGNC:572	1_113898754_CTG_C	0.0001374	0	0	0	0.0002379	AP4B1
HGNC:572	1_113900063_A_G	0	0	0	0	0	AP4B1
HGNC:572	1_113900124_A_T	2.386e-05	0	0	0	5.275e-05	AP4B1
HGNC:572	1_113900353_AG_A	0	0	0	0	0	AP4B1
HGNC:572	1_113901236_C_T	1.591e-05	0	0	0	1.758e-05	AP4B1
HGNC:572	1_113901322_C_CT	0	0	0	0	0	AP4B1
HGNC:572	1_113901814_CTGACA_C	0	0	0	0	0	AP4B1
HGNC:572	1_113902633_C_T	0	0	0	0	0	AP4B1
HGNC:572	1_113902662_GC_G	0	0	0	0	0	AP4B1
HGNC:572	1_113902664_CA_G	0	0	0	0	0	AP4B1
HGNC:572	1_113902864_T_C	0	0	0	0	0	AP4B1
HGNC:572	1_113902864_T_G	0	0	0	0	0	AP4B1
HGNC:468	1_114677374_C_T	0	0	0	0	0	AMPD1
HGNC:12372	1_115034015_C_T	1.592e-05	0	0	0	3.519e-05	TSHB
HGNC:12372	1_115034182_CT_C	0.0001632	0	0	0	0.0003435	TSHB
HGNC:1513	1_115701359_C_G	0	0	0	0	0	CASQ2
HGNC:1513	1_115701423_C_CA	0	0	0	0	0	CASQ2
HGNC:1513	1_115702996_C_A	0	0	0	0	0	CASQ2
HGNC:1513	1_115705208_G_A	3.183e-05	0.000123	0	0	5.279e-05	CASQ2
HGNC:1513	1_115705275_C_A	3.98e-06	0	2.892e-05	0	0	CASQ2
HGNC:1513	1_115717869_A_G	3.979e-06	0	0	0	8.799e-06	CASQ2
HGNC:1513	1_115726996_G_A	8.001e-06	0	0	0	0	CASQ2
HGNC:1513	1_115732900_C_G	0	0	0	0	0	CASQ2
HGNC:1513	1_115732927_TGA_GT	0	0	0	0	0	CASQ2
HGNC:1513	1_115738281_C_A	7.955e-06	0	0	0	1.759e-05	CASQ2
HGNC:1513	1_115738290_G_A	0	0	0	0	0	CASQ2
HGNC:1513	1_115740767_G_A	1.194e-05	0	0	0	2.639e-05	CASQ2
HGNC:1513	1_115740793_CCTTAAGAATATACAGG_C	0	0	0	0	0	CASQ2
HGNC:1513	1_115744914_T_C	0	0	0	0	0	CASQ2
HGNC:1513	1_115768306_A_G	1.993e-05	0	0	0	0	CASQ2
HGNC:1513	1_115768328_GT_G	0	0	0	0	0	CASQ2
HGNC:1513	1_115768337_GT_G	0	0	0	0	0	CASQ2
HGNC:1513	1_115768378_T_C	7.957e-06	0	0	0	1.76e-05	CASQ2
HGNC:1513	1_115768427_C_A	0	0	0	0	0	CASQ2
HGNC:1513	1_115768448_C_T	0	0	0	0	0	CASQ2
HGNC:1513	1_115768540_A_G	0	0	0	0	0	CASQ2
HGNC:7436	1_11792276_A_C	0	0	0	0	0	MTHFR
HGNC:7436	1_11792367_ACT_A	1.194e-05	0	0	0	2.639e-05	MTHFR
HGNC:7436	1_11792372_A_C	0	0	0	0	0	MTHFR
HGNC:7436	1_11793907_C_T	4.927e-05	0	0	0	0	MTHFR
HGNC:7436	1_11794029_C_A	7.967e-06	6.155e-05	0	0	0	MTHFR
HGNC:7436	1_11794072_C_T	0	0	0	0	0	MTHFR
HGNC:7436	1_11794443_C_G	3.977e-06	0	0	0	8.791e-06	MTHFR
HGNC:7436	1_11794732_C_T	1.988e-05	0	0	0	3.516e-05	MTHFR
HGNC:7436	1_11794765_C_T	1.193e-05	6.152e-05	2.891e-05	0	8.79e-06	MTHFR
HGNC:7436	1_11794823_G_A	1.194e-05	0	0	0	2.64e-05	MTHFR
HGNC:7436	1_11794862_G_A	0	0	0	0	0	MTHFR
HGNC:7436	1_11795116_A_G	4.002e-06	0	0	0	8.851e-06	MTHFR
HGNC:7436	1_11795117_TC_T	4.003e-06	0	2.892e-05	0	0	MTHFR
HGNC:7436	1_11795261_T_TC	0	0	0	0	0	MTHFR
HGNC:7436	1_11795264_CTT_C	0	0	0	0	0	MTHFR
HGNC:7436	1_11800251_G_A	0	0	0	0	0	MTHFR
HGNC:7436	1_11800322_T_C	0	0	0	0	0	MTHFR
HGNC:7436	1_11801160_C_A	0	0	0	0	0	MTHFR
HGNC:7436	1_11801189_GC_AA	0	0	0	0	0	MTHFR
HGNC:7436	1_11801257_G_A	3.977e-06	0	0	0	8.792e-06	MTHFR
HGNC:7436	1_11801399_C_A	0	0	0	0	0	MTHFR
HGNC:7436	1_11801401_T_G	0	0	0	0	0	MTHFR
HGNC:7436	1_11802884_G_C	0	0	0	0	0	MTHFR
HGNC:7436	1_11802962_C_T	5.57e-05	0	0	0	0.0001143	MTHFR
HGNC:7436	1_11802963_G_A	0	0	0	0	0	MTHFR
HGNC:7436	1_11803116_T_C	4.38e-06	0	0	5.704e-05	0	MTHFR
HGNC:11594	1_118899061_AG_A	0	0	0	0	0	TBX15
HGNC:12730	1_119033203_T_C	6.376e-05	0.0009227	0	0	8.831e-06	WARS2
HGNC:12730	1_119033279_G_A	1.203e-05	0	0	0	2.685e-05	WARS2
HGNC:12730	1_119034107_C_A	0	0	0	0	0	WARS2
HGNC:12730	1_119034197_C_G	0	0	0	0	0	WARS2
HGNC:12730	1_119049232_TGTCTGGGGCAGTCGGAGGACAACCTGGGCCACCAAGCGGCCCAACTCCAGGGGAAAACCATCTCCCTTCTGGCTCCCCCATCTGCTGTTTTCTCCGTATTTCAATAGTTTCTCTTTTCAGTCTCCTTTTGCTGGTTCCTCCCCTTTAACCTGACTTCTTAATTGCTGACACCCAGGTTTCAGTCTTTGTTTCTTCTATTGTTTTTTATACCCACTCCCTTTGCAATATCACATCATCTCACTGCTTTAAGTAAAATATGTATAGTTGATGCCTTTTGAATTTATAACTCCAGTCAGACCTTGCTGATGACCTCCAGACTCATATATCCAGCTACCTATTCAGCCTCTCTATCTGGATATCTAACAGGTTCTCAAGCTCAACACATC…
AAGCATCTGCTTAGAAATAAAACCAGATGCTCAGACCTAGGAATCAATAGAGTAAATATTAATTCAGTATAAGAGAAAGAAGGTCCTACATCACCTCCAAATAAGAAAAAATATGGAGGCCAACAATTAAAACTGAAGGAAAAATATTTTTAAAAAGAAAGAAAAAGGAGTGACTAACCAATTAGACTGTGAGCTCCTTAAGGGCATAAATGATAAGCACTTAATATGTATTGTTAGTTCAGTAAAAGAGTTTAAAAGGAATCAACTTAATTCTTAAAAATATTCCCCCACAGGCTTATTTAGGCCATTTTCAAATTTCAAGAGTTACACATCTATTTTCCTTACACGTGCTGTACCTACCATCCTTCTATCATGTGATGGAATGCTTTTGCACATGTA…	0	0	0	0	0	WARS2
HGNC:12730	1_119076549_C_T	0	0	0	0	0	WARS2
HGNC:5218	1_119415428_G_A	0	0	0	0	0	HSD3B2
HGNC:5218	1_119421886_G_A	3.586e-05	6.152e-05	8.675e-05	0	2.647e-05	HSD3B2
HGNC:5218	1_119421925_G_A	1.195e-05	0	0	0	1.762e-05	HSD3B2
HGNC:5218	1_119421963_C_A	0	0	0	0	0	HSD3B2
HGNC:5218	1_119422019_T_G	2.787e-05	0	0	0	4.403e-05	HSD3B2
HGNC:5218	1_119422050_GT_G	0	0	0	0	0	HSD3B2
HGNC:5218	1_119422246_C_T	1.994e-05	0	0	5.452e-05	3.527e-05	HSD3B2
HGNC:5218	1_119422260_T_G	0	0	0	0	0	HSD3B2
HGNC:5218	1_119422277_C_T	1.195e-05	6.174e-05	0	0	8.807e-06	HSD3B2
HGNC:5218	1_119422317_CAA_C	3.184e-05	0	0	0	0	HSD3B2
HGNC:5218	1_119422432_C_T	3.979e-06	0	0	0	8.799e-06	HSD3B2
HGNC:5218	1_119422501_C_T	0	0	0	0	0	HSD3B2
HGNC:5218	1_119422504_C_T	2.389e-05	0	5.785e-05	5.451e-05	2.642e-05	HSD3B2
HGNC:5218	1_119422535_G_A	0	0	0	0	0	HSD3B2
HGNC:5218	1_119422565_G_A	7.971e-06	0	0	0	0	HSD3B2
HGNC:9081	1_11950455_CA_C	0	0	0	0	0	PLOD1
HGNC:9081	1_11954833_C_T	0	0	0	0	0	PLOD1
HGNC:9081	1_11958586_T_TCCAGCGGCTCCTG	3.982e-06	0	0	0	8.811e-06	PLOD1
HGNC:9081	1_11958627_C_T	1.194e-05	0	0	5.437e-05	1.76e-05	PLOD1
HGNC:9081	1_11960649_C_T	0	0	0	0	0	PLOD1
HGNC:9081	1_11960685_C_T	0	0	0	0	0	PLOD1
HGNC:9081	1_11960768_G_A	3.996e-06	0	0	0	0	PLOD1
HGNC:9081	1_11964643_G_T	0	0	0	0	0	PLOD1
HGNC:9081	1_11964787_T_C	3.987e-06	0	0	0	8.834e-06	PLOD1
HGNC:9081	1_11965487_T_TC	0	0	0	0	0	PLOD1
HGNC:9081	1_11965571_G_A	0	0	0	0	0	PLOD1
HGNC:9081	1_11966985_A_C	0	0	0	0	0	PLOD1
HGNC:9081	1_11970683_AG_A	0	0	0	0	0	PLOD1
HGNC:9081	1_11970708_TA_T	3.984e-06	0	2.892e-05	0	0	PLOD1
HGNC:8923	1_119721323_T_C	3.982e-06	0	0	0	8.81e-06	PHGDH
HGNC:8923	1_119726868_C_T	1.591e-05	0	0	0	2.637e-05	PHGDH
HGNC:8923	1_119727003_G_C	0	0	0	0	0	PHGDH
HGNC:9081	1_11972870_A_G	0	0	0	0	0	PLOD1
HGNC:9081	1_11972977_C_T	7.956e-06	0	0	0	1.759e-05	PLOD1
HGNC:8923	1_119735309_AAC_A	0	0	0	0	0	PHGDH
HGNC:8923	1_119735432_G_A	0	0	0	0	0	PHGDH
HGNC:8923	1_119737118_C_T	1.194e-05	0	0	0	1.76e-05	PHGDH
HGNC:8923	1_119737221_TG_T	0	0	0	0	0	PHGDH
HGNC:8923	1_119740393_CCCAGGCCCTTA_C	3.98e-06	0	0	0	8.804e-06	PHGDH
HGNC:8923	1_119740470_C_T	1.724e-05	0	0	0.0001177	1.93e-05	PHGDH
HGNC:8923	1_119740519_G_A	5.744e-06	0	0	0	1.41e-05	PHGDH
HGNC:8923	1_119741817_G_A	1.193e-05	0	0	0	2.637e-05	PHGDH
HGNC:8923	1_119742870_G_A	3.992e-06	0	0	5.444e-05	0	PHGDH
HGNC:8923	1_119743906_G_A	0.000148	6.16e-05	0	0.0001088	7.127e-05	PHGDH
HGNC:8923	1_119744005_C_T	0	0	0	0	0	PHGDH
HGNC:9081	1_11974738_C_T	3.979e-06	6.155e-05	0	0	0	PLOD1
HGNC:5008	1_119755452_C_T	7.954e-06	0	0	0	1.759e-05	HMGCS2
HGNC:5008	1_119755598_CT_C	0	0	0	0	0	HMGCS2
HGNC:5008	1_119757384_G_A	0	0	0	0	0	HMGCS2
HGNC:5008	1_119757427_G_A	3.982e-06	0	0	5.437e-05	0	HMGCS2
HGNC:5008	1_119759116_A_G	0	0	0	0	0	HMGCS2
HGNC:5008	1_119759195_GA_G	0	0	0	0	0	HMGCS2
HGNC:5008	1_119759862_A_T	0	0	0	0	0	HMGCS2
HGNC:5008	1_119759915_C_T	0.000219	6.152e-05	5.784e-05	0.0001631	0.0004143	HMGCS2
HGNC:5008	1_119764219_G_A	0	0	0	0	0	HMGCS2
HGNC:16877	1_11989169_A_G	0	0	0	0	0	MFN2
HGNC:16877	1_11992600_A_G	0	0	0	0	0	MFN2
HGNC:16877	1_11992606_T_C	0	0	0	0	0	MFN2
HGNC:16877	1_11992641_A_T	0	0	0	0	0	MFN2
HGNC:16877	1_11992654_T_C	0	0	0	0	0	MFN2
HGNC:16877	1_11992659_C_G	0	0	0	0	0	MFN2
HGNC:16877	1_11992659_C_T	0	0	0	0	0	MFN2
HGNC:16877	1_11992660_G_A	3.976e-06	0	0	0	8.79e-06	MFN2
HGNC:16877	1_11992664_G_C	0	0	0	0	0	MFN2
HGNC:16877	1_11992689_C_T	0	0	0	0	0	MFN2
HGNC:16877	1_11996157_A_G	0	0	0	0	0	MFN2
HGNC:16877	1_11996158_C_T	0	0	0	0	0	MFN2
HGNC:16877	1_11996162_C_G	0	0	0	0	0	MFN2
HGNC:16877	1_11996178_G_A	1.591e-05	0	0	0	8.79e-06	MFN2
HGNC:16877	1_11996247_C_CG	3.977e-06	0	0	0	0	MFN2
HGNC:16877	1_11996280_C_T	0	0	0	0	0	MFN2
HGNC:16877	1_11997295_A_G	0	0	0	0	0	MFN2
HGNC:16877	1_11997296_G_C	0	0	0	0	0	MFN2
HGNC:16877	1_11997301_T_G	0	0	0	0	0	MFN2
HGNC:16877	1_11997315_C_G	0	0	0	0	0	MFN2
HGNC:16877	1_11997315_C_T	0	0	0	0	0	MFN2
HGNC:16877	1_11997316_A_G	0	0	0	0	0	MFN2
HGNC:16877	1_11997319_C_T	0	0	0	0	0	MFN2
HGNC:16877	1_11997348_G_A	0	0	0	0	0	MFN2
HGNC:16877	1_11997363_G_A	3.976e-06	0	0	0	8.791e-06	MFN2
HGNC:16877	1_11998786_A_G	0	0	0	0	0	MFN2
HGNC:16877	1_11998787_C_T	0	0	0	0	0	MFN2
HGNC:16877	1_11998798_G_T	0	0	0	0	0	MFN2
HGNC:16877	1_11998808_T_A	0	0	0	0	0	MFN2
HGNC:16877	1_11998808_T_C	0	0	0	0	0	MFN2
HGNC:16877	1_11998817_T_C	3.976e-06	0	0	0	8.79e-06	MFN2
HGNC:16877	1_11998829_C_T	0	0	0	0	0	MFN2
HGNC:16877	1_11998841_TGCTGGTG_T	0	0	0	0	0	MFN2
HGNC:16877	1_11998861_T_A	0	0	0	0	0	MFN2
HGNC:16877	1_11998862_C_T	0	0	0	0	0	MFN2
HGNC:16877	1_11998871_T_A	0	0	0	0	0	MFN2
HGNC:16877	1_11998873_C_T	0	0	0	0	0	MFN2
HGNC:16877	1_11998877_C_T	7.953e-06	0	0	0	8.79e-06	MFN2
HGNC:16877	1_11998879_G_A	0	0	0	0	0	MFN2
HGNC:16877	1_11998997_T_G	0	0	0	0	0	MFN2
HGNC:16877	1_11998999_C_A	0	0	0	0	0	MFN2
HGNC:16877	1_11998999_C_G	0	0	0	0	0	MFN2
HGNC:16877	1_11999009_G_A	0	0	0	0	0	MFN2
HGNC:16877	1_11999009_G_T	0	0	0	0	0	MFN2
HGNC:16877	1_11999025_C_T	0	0	0	0	0	MFN2
HGNC:16877	1_11999027_C_T	1.193e-05	0	0	0	2.637e-05	MFN2
HGNC:16877	1_11999030_C_G	0	0	0	0	0	MFN2
HGNC:16877	1_11999031_C_G	0	0	0	0	0	MFN2
HGNC:16877	1_11999054_C_T	0	0	0	0	0	MFN2
HGNC:16877	1_11999055_G_A	3.976e-06	0	0	0	0	MFN2
HGNC:16877	1_11999055_G_T	3.976e-06	0	0	0	0	MFN2
HGNC:16877	1_12001411_A_G	0	0	0	0	0	MFN2
HGNC:16877	1_12001414_A_G	0	0	0	0	0	MFN2
HGNC:16877	1_12001422_C_T	0	0	0	0	0	MFN2
HGNC:16877	1_12001423_G_A	3.995e-06	0	0	0	8.837e-06	MFN2
HGNC:16877	1_12001423_G_C	0	0	0	0	0	MFN2
HGNC:16877	1_12001464_C_T	0	0	0	0	0	MFN2
HGNC:16877	1_12001555_G_T	0	0	0	0	0	MFN2
HGNC:16877	1_12002014_G_C	0	0	0	0	0	MFN2
HGNC:16877	1_12002021_C_G	0	0	0	0	0	MFN2
HGNC:16877	1_12002024_C_T	0	0	0	0	0	MFN2
HGNC:16877	1_12002025_A_C	0	0	0	0	0	MFN2
HGNC:16877	1_12002025_A_G	0	0	0	0	0	MFN2
HGNC:16877	1_12002028_C_T	3.181e-05	6.152e-05	0	5.437e-05	1.758e-05	MFN2
HGNC:16877	1_12002033_C_T	0	0	0	0	0	MFN2
HGNC:16877	1_12002034_G_A	0	0	0	0	0	MFN2
HGNC:16877	1_12002034_G_C	0	0	0	0	0	MFN2
HGNC:16877	1_12002034_G_T	0	0	0	0	0	MFN2
HGNC:16877	1_12002060_C_T	0	0	0	0	0	MFN2
HGNC:16877	1_12002069_A_G	0	0	0	0	0	MFN2
HGNC:16877	1_12002087_G_C	0	0	0	0	0	MFN2
HGNC:16877	1_12002091_C_T	0	0	0	0	0	MFN2
HGNC:16877	1_12002104_G_A	0	0	0	0	0	MFN2
HGNC:16877	1_12004029_C_T	0	0	0	0	0	MFN2
HGNC:16877	1_12004119_G_C	0	0	0	0	0	MFN2
HGNC:16877	1_12004513_C_A	0	0	0	0	0	MFN2
HGNC:16877	1_12004839_CAT_C	0	0	0	0	0	MFN2
HGNC:16877	1_12004858_C_G	0	0	0	0	0	MFN2
HGNC:16877	1_12005770_C_T	1.59e-05	0	0	0	3.516e-05	MFN2
HGNC:16877	1_12005825_TC_T	0	0	0	0	0	MFN2
HGNC:16877	1_12006658_A_AG	0	0	0	0	0	MFN2
HGNC:16877	1_12007126_G_C	0	0	0	0	0	MFN2
HGNC:16877	1_12007217_C_G	0	0	0	0	0	MFN2
HGNC:16877	1_12009613_TC_T	0	0	0	0	0	MFN2
HGNC:16877	1_12009642_G_C	0	0	0	0	0	MFN2
HGNC:16877	1_12009693_T_C	0	0	0	0	0	MFN2
HGNC:16877	1_12009699_C_G	0	0	0	0	0	MFN2
HGNC:16877	1_12011510_G_C	0	0	0	0	0	MFN2
HGNC:16877	1_12011511_G_T	0	0	0	0	0	MFN2
HGNC:16877	1_12011512_T_G	4.014e-06	0	2.891e-05	0	0	MFN2
HGNC:16877	1_12011542_C_T	0	0	0	0	0	MFN2
HGNC:16877	1_12011547_C_A	0	0	0	0	0	MFN2
HGNC:16877	1_12011547_C_G	0	0	0	0	0	MFN2
HGNC:23595	1_12257053_C_T	0	0	0	0	0	VPS13D
HGNC:23595	1_12271041_C_T	3.982e-06	0	0	0	8.815e-06	VPS13D
HGNC:23595	1_12277097_T_G	0	0	0	0	0	VPS13D
HGNC:17978	1_1232517_G_A	0	0	0	0	0	B3GALT6
HGNC:17978	1_1232959_C_G	0	0	0	0	0	B3GALT6
HGNC:17978	1_1233041_C_T	6.669e-06	0	0	8.581e-05	0	B3GALT6
HGNC:23595	1_12456014_C_G	0	0	0	0	0	VPS13D
HGNC:23595	1_12456080_C_T	0	0	0	0	0	VPS13D
HGNC:23595	1_12460264_G_A	0	0	0	0	0	VPS13D
HGNC:23595	1_12497580_C_A	0	0	0	0	0	VPS13D
HGNC:8853	1_145912346_G_A	3.985e-06	0	0	5.443e-05	0	PEX11B
HGNC:8853	1_145912475_G_A	1.124e-05	0	0	0	2.302e-05	PEX11B
HGNC:8853	1_145916914_G_A	3.976e-06	0	0	0	8.79e-06	PEX11B
HGNC:9905	1_145926479_TACCTTCAGA_T	0	0	0	0	0	RBM8A
HGNC:4887	1_146018261_A_T	0	0	0	0	0	HJV
HGNC:4887	1_146018373_G_A	3.978e-06	0	0	0	8.794e-06	HJV
HGNC:4887	1_146018399_C_A	0.0001671	0	0	0	0.0003605	HJV
HGNC:4887	1_146018408_C_T	0	0	0	0	0	HJV
HGNC:4887	1_146018516_A_G	7.952e-06	0	0	5.437e-05	0	HJV
HGNC:4887	1_146018529_G_A	0	0	0	0	0	HJV
HGNC:4887	1_146019177_TC_T	0	0	0	0	0	HJV
HGNC:4887	1_146019594_A_C	0	0	0	0	0	HJV
HGNC:4887	1_146019611_AC_A	0	0	0	0	0	HJV
HGNC:14579	1_150093558_C_T	0	0	0	0	0	VPS45
HGNC:3153	1_150509680_CT_C	0	0	0	0	0	ECM1
HGNC:3153	1_150511508_C_T	0	0	0	0	0	ECM1
HGNC:3153	1_150513236_G_T	0	0	0	0	0	ECM1
HGNC:19706	1_150553749_CCAGAGCCCAGGCCTCTGGCA_C	0.001207	0.0001848	8.679e-05	0	0.0024	ADAMTSL4
HGNC:19706	1_150555544_CTG_C	7.969e-06	0	0	0	0	ADAMTSL4
HGNC:19706	1_150557533_C_A	0	0	0	0	0	ADAMTSL4
HGNC:19706	1_150558142_G_A	4.004e-06	6.303e-05	0	0	0	ADAMTSL4
HGNC:19706	1_150558996_G_A	0.0001239	0	0.0004107	5.526e-05	8.249e-05	ADAMTSL4
HGNC:2536	1_150796836_C_T	1.193e-05	0.000123	0	0	0	CTSK
HGNC:2536	1_150796855_G_A	1.193e-05	0	0	0	2.637e-05	CTSK
HGNC:2536	1_150796855_G_C	3.977e-06	6.152e-05	0	0	0	CTSK
HGNC:2536	1_150796863_A_G	3.977e-06	0	0	0	8.792e-06	CTSK
HGNC:2536	1_150796896_C_CAGCTGTAAGACCAATCAAGAAAA	0	0	0	0	0	CTSK
HGNC:2536	1_150796899_C_A	0	0	0	0	0	CTSK
HGNC:2536	1_150799182_C_T	0	0	0	0	0	CTSK
HGNC:2536	1_150799228_G_A	3.977e-06	0	0	0	0	CTSK
HGNC:2536	1_150799231_TG_T	0	0	0	0	0	CTSK
HGNC:2536	1_150799232_G_A	0	0	0	0	0	CTSK
HGNC:2536	1_150799543_C_T	0	0	0	0	0	CTSK
HGNC:2536	1_150799582_A_G	1.988e-05	0	2.891e-05	0	2.637e-05	CTSK
HGNC:2536	1_150799607_G_A	6.76e-05	0	0.0001156	0	9.67e-05	CTSK
HGNC:2536	1_150799648_A_ATT	3.976e-06	0	0	0	8.791e-06	CTSK
HGNC:2536	1_150799658_AC_A	0	0	0	0	0	CTSK
HGNC:2536	1_150799679_TG_T	0	0	0	0	0	CTSK
HGNC:2536	1_150804019_A_C	0	0	0	0	0	CTSK
HGNC:2536	1_150804020_C_T	0	0	0	0	0	CTSK
HGNC:2536	1_150804062_GG_C	0	0	0	0	0	CTSK
HGNC:2536	1_150804071_G_A	3.976e-06	0	0	0	0	CTSK
HGNC:2536	1_150804188_GGCCCTCCAGGGCACCCACAGAGCTAAAA_G	0	0	0	0	0	CTSK
HGNC:2536	1_150804203_C_G	1.989e-05	0	0.0001156	0	8.799e-06	CTSK
HGNC:2536	1_150804212_TA_T	0	0	0	0	0	CTSK
HGNC:2536	1_150804240_C_G	0	0	0	0	0	CTSK
HGNC:2536	1_150805858_TA_T	0	0	0	0	0	CTSK
HGNC:2536	1_150805864_A_AT	0	0	0	0	0	CTSK
HGNC:2536	1_150805873_A_AGGAGTAACATATCCTTTCTTTCGATAGTCGACAGAGTCTGGGGCTCTACCTTCCCATTCTGGGATATAAAGGGTGTCATTACTGCG	0	0	0	0	0	CTSK
HGNC:2536	1_150805969_CAG_C	7.954e-06	0	2.891e-05	0	8.793e-06	CTSK
HGNC:2536	1_150806045_T_C	0	0	0	0	0	CTSK
HGNC:2536	1_150806101_C_T	0	0	0	0	0	CTSK
HGNC:2536	1_150806132_A_T	3.979e-06	0	0	0	8.801e-06	CTSK
HGNC:2536	1_150806209_G_A	3.202e-05	6.217e-05	0	0	0	CTSK
HGNC:2536	1_150806226_T_C	0	0	0	0	0	CTSK
HGNC:2536	1_150806685_C_T	0	0	0	0	0	CTSK
HGNC:2536	1_150806757_AC_A	0	0	0	0	0	CTSK
HGNC:2536	1_150806780_A_G	0	0	0	0	0	CTSK
HGNC:2536	1_150806803_C_A	0	0	0	0	0	CTSK
HGNC:2536	1_150806803_C_T	3.98e-06	0	0	0	0	CTSK
HGNC:13420	1_151008634_T_TGGAGG	0	0	0	0	0	PRUNE1
HGNC:13420	1_151017860_G_A	0	0	0	0	0	PRUNE1
HGNC:13420	1_151017906_T_C	0	0	0	0	0	PRUNE1
HGNC:13420	1_151018530_C_T	2.386e-05	0.000123	0	0	3.517e-05	PRUNE1
HGNC:13420	1_151018650_G_A	5.177e-05	0	0	0	4.403e-05	PRUNE1
HGNC:13420	1_151024658_G_A	1.989e-05	0	0	0	3.517e-05	PRUNE1
HGNC:13420	1_151024795_G_T	0	0	0	0	0	PRUNE1
HGNC:13420	1_151025513_A_G	0	0	0	0	0	PRUNE1
HGNC:13420	1_151025653_AG_A	0	0	0	0	0	PRUNE1
HGNC:13420	1_151028820_T_C	0	0	0	0	0	PRUNE1
HGNC:9986	1_151342556_T_TG	0	0	0	0	0	RFX5
HGNC:9986	1_151343828_CT_C	0	0	0	0	0	RFX5
HGNC:9986	1_151343884_T_C	0	0	0	0	0	RFX5
HGNC:9986	1_151344768_C_CA	0	0	0	0	0	RFX5
HGNC:9986	1_151344848_C_T	0.0001034	0	0	0	1.759e-05	RFX5
HGNC:10719	1_151365568_C_A	0	0	0	0	0	SELENBP1
HGNC:10719	1_151365622_G_A	0	0	0	0	0	SELENBP1
HGNC:10719	1_151366445_C_A	1.601e-05	0	0	0	3.539e-05	SELENBP1
HGNC:25567	1_1517413_G_A	0	0	0	0	0	ATAD3A
HGNC:11791	1_152112226_G_A	0.0003274	0	0.000367	0	0.0005168	TCHH
HGNC:3748	1_152303034_T_TG	2.784e-05	0.0003076	5.782e-05	0	0	FLG
HGNC:3748	1_152303251_G_A	3.977e-06	0	0	0	8.791e-06	FLG
HGNC:3748	1_152303311_G_A	1.591e-05	0.0001845	0	0	0	FLG
HGNC:3748	1_152303358_G_C	0	0	0	0	0	FLG
HGNC:3748	1_152303434_G_A	3.579e-05	0.0004306	2.891e-05	0	0	FLG
HGNC:3748	1_152303640_G_C	7.955e-06	6.152e-05	0	0	8.795e-06	FLG
HGNC:3748	1_152303850_AC_A	0	0	0	0	0	FLG
HGNC:3748	1_152303917_G_A	0.0001253	0	0	0.001634	0	FLG
HGNC:3748	1_152304328_G_A	1.592e-05	0	0	0	3.517e-05	FLG
HGNC:3748	1_152304631_G_A	0.0002785	0	0.0002024	5.437e-05	0.0005193	FLG
HGNC:3748	1_152304661_G_A	0.0001434	0.0001231	0.0002314	0.0006534	4.402e-05	FLG
HGNC:3748	1_152304694_AC_A	0	0	0	0	0	FLG
HGNC:3748	1_152304939_G_C	0.0004732	0.00689	0.0001445	0	0	FLG
HGNC:3748	1_152304999_G_T	3.181e-05	0	0	0.0004349	0	FLG
HGNC:3748	1_152305067_TTGTC_T	3.579e-05	0	0	0	0	FLG
HGNC:3748	1_152305146_G_T	0.001479	0.0004306	0.0002602	0	0.002858	FLG
HGNC:3748	1_152305163_TC_T	0	0	0	0	0	FLG
HGNC:3748	1_152305291_G_A	0	0	0	0	0	FLG
HGNC:3748	1_152305605_GC_G	8.804e-06	0	0	0	1.828e-05	FLG
HGNC:3748	1_152305801_G_A	8.124e-05	0.001325	0	0	0	FLG
HGNC:3748	1_152305975_T_A	8.908e-06	0	6.028e-05	0	0	FLG
HGNC:3748	1_152306000_CT_C	0	0	0	0	0	FLG
HGNC:3748	1_152306769_G_C	0.0002192	0	0	0.002736	0	FLG
HGNC:3748	1_152306833_G_A	7.372e-05	0	0	0.0002387	5.305e-05	FLG
HGNC:3748	1_152307049_T_A	0.0001604	0	2.892e-05	0	7.083e-05	FLG
HGNC:3748	1_152307398_TG_T	3.181e-05	0	2.891e-05	0.0003262	0	FLG
HGNC:3748	1_152307528_G_C	3.977e-06	0	0	0	8.794e-06	FLG
HGNC:3748	1_152307528_G_T	7.954e-06	0	0	0	1.759e-05	FLG
HGNC:3748	1_152307547_G_A	0.002824	0.0004306	0.0003758	5.437e-05	0.004213	FLG
HGNC:3748	1_152307617_CTG_C	9.942e-05	0	0	0	0.0002022	FLG
HGNC:3748	1_152307622_C_A	0.0002704	0	0	0.003697	0	FLG
HGNC:3748	1_152307637_G_A	0.0001352	0	0	0.001849	0	FLG
HGNC:3748	1_152307697_G_A	1.594e-05	0	0	0.0002175	0	FLG
HGNC:3748	1_152307784_CCTGA_C	8.007e-06	0	0	0	1.77e-05	FLG
HGNC:3748	1_152307805_G_A	2.003e-05	0	0	0.0001635	1.772e-05	FLG
HGNC:3748	1_152307855_G_C	0.000467	0.000128	2.891e-05	0	0	FLG
HGNC:3748	1_152307928_CATGGGATG_C	0.0002188	0	2.891e-05	0.002943	0	FLG
HGNC:3748	1_152308204_C_A	1.988e-05	0	0	0	4.395e-05	FLG
HGNC:3748	1_152308610_G_T	3.976e-06	0	0	0	0	FLG
HGNC:3748	1_152308647_G_T	7.157e-05	6.152e-05	0	0	0.0001494	FLG
HGNC:3748	1_152308678_G_A	1.591e-05	0	8.673e-05	0	8.791e-06	FLG
HGNC:3748	1_152308777_G_A	0.0003102	0	0	0	0.0002725	FLG
HGNC:3748	1_152308939_CTG_C	3.579e-05	6.152e-05	5.782e-05	0	5.274e-05	FLG
HGNC:3748	1_152308956_G_C	3.976e-06	0	0	0	8.79e-06	FLG
HGNC:3748	1_152309045_C_T	2.784e-05	6.152e-05	0	0.0002718	8.791e-06	FLG
HGNC:3748	1_152309195_GT_G	3.976e-06	0	0	0	0	FLG
HGNC:3748	1_152309494_G_A	0.0001193	0	2.891e-05	0	0.0001319	FLG
HGNC:3748	1_152309656_G_A	0	0	0	0	0	FLG
HGNC:3748	1_152309700_G_C	3.976e-06	0	0	0	8.791e-06	FLG
HGNC:3748	1_152309716_C_A	3.976e-06	0	0	0	8.791e-06	FLG
HGNC:3748	1_152310073_C_CTGAGT	7.953e-06	0	0	0	0	FLG
HGNC:3748	1_152310097_CCTGA_C	4.374e-05	0.0001845	5.782e-05	0	2.637e-05	FLG
HGNC:3748	1_152310100_G_A	0	0	0	0	0	FLG
HGNC:3748	1_152310466_G_A	0.0002149	0.0003076	2.891e-05	5.437e-05	0.0004049	FLG
HGNC:3748	1_152310880_ACT_A	0	0	0	0	0	FLG
HGNC:3748	1_152310981_G_T	0.0001233	0	0	0.001685	0	FLG
HGNC:3748	1_152310993_GA_G	0	0	0	0	0	FLG
HGNC:3748	1_152311048_AG_A	0	0	0	0	0	FLG
HGNC:3748	1_152311129_C_A	2.784e-05	0	0	0	5.275e-05	FLG
HGNC:3748	1_152311183_AC_A	0.000171	6.152e-05	0	0	0.0002198	FLG
HGNC:3748	1_152311335_G_T	0	0	0	0	0	FLG
HGNC:3748	1_152311375_AC_A	3.977e-06	0	0	0	8.792e-06	FLG
HGNC:3748	1_152311459_C_A	0	0	0	0	0	FLG
HGNC:3748	1_152311468_G_A	0.0002029	0	2.891e-05	0.0001088	0.0001584	FLG
HGNC:3748	1_152311564_CT_C	0.0007277	0	0	0.009731	3.516e-05	FLG
HGNC:3748	1_152311569_C_T	0	0	0	0	0	FLG
HGNC:3748	1_152311628_CACTG_C	3.976e-06	0	2.891e-05	0	0	FLG
HGNC:3748	1_152311634_CTG_C	7.953e-06	0	0	0	1.758e-05	FLG
HGNC:3748	1_152311660_CCTCA_C	9.543e-05	0	0	0.00125	8.79e-06	FLG
HGNC:3748	1_152311827_G_C	0.0001153	0	0	0	0.0001582	FLG
HGNC:3748	1_152311876_G_A	0	0	0	0	0	FLG
HGNC:3748	1_152311957_G_A	0.0001193	0	5.782e-05	0	0.0002374	FLG
HGNC:3748	1_152311979_GT_G	0	0	0	0	0	FLG
HGNC:3748	1_152312459_C_T	0	0	0	0	0	FLG
HGNC:3748	1_152312524_G_A	0.0002744	0	0.0005782	0.0001087	0.0003956	FLG
HGNC:3748	1_152312668_G_A	3.181e-05	0.0001845	0	0	1.758e-05	FLG
HGNC:3748	1_152312743_G_A	0	0	0	0	0	FLG
HGNC:3748	1_152313055_GC_G	0	0	0	0	0	FLG
HGNC:3748	1_152313060_G_T	3.181e-05	6.152e-05	0	0	4.395e-05	FLG
HGNC:3748	1_152313587_GTC_G	1.988e-05	6.152e-05	0	0	3.516e-05	FLG
HGNC:3748	1_152313637_A_AC	6.76e-05	0	0	0.0009242	0	FLG
HGNC:3748	1_152313823_G_A	5.965e-05	0	0	0	0.0001319	FLG
HGNC:3748	1_152313909_C_T	1.193e-05	0	0	0	1.758e-05	FLG
HGNC:3748	1_152314107_G_T	7.954e-06	6.152e-05	0	0	8.794e-06	FLG
HGNC:3748	1_152314140_C_CT	7.954e-06	0	0	0	1.759e-05	FLG
HGNC:3748	1_152314225_CT_C	1.195e-05	0	0	0.0001632	0	FLG
HGNC:3748	1_152314328_G_GT	9.984e-05	0	2.897e-05	0	4.421e-05	FLG
HGNC:3748	1_152314342_T_A	3.992e-06	0	0	0	8.831e-06	FLG
HGNC:3748	1_152314399_C_A	0	0	0	0	0	FLG
HGNC:3748	1_152314408_C_CT	6.802e-05	0	0	0.0002725	8.852e-05	FLG
HGNC:3748	1_152314494_CTTCT_C	1.594e-05	0.0002462	0	0	0	FLG
HGNC:3748	1_152315363_C_A	0.0001234	0.0001231	2.895e-05	0	0.0002466	FLG
HGNC:3748	1_152315393_CT_C	0	0	0	0	0	FLG
HGNC:25567	1_1523838_G_T	0	0	0	0	0	ATAD3A
HGNC:25567	1_1525242_T_G	0	0	0	0	0	ATAD3A
HGNC:25567	1_1529299_C_T	0	0	0	0	0	ATAD3A
HGNC:12012	1_154169977_CCACAACTTCATTTATTGGATAAATACCCGACAACTTGAGTGGCAAAAAGAACTGTGGAAAGTAGCCATGAAATGACATACATCTTGCCCTTCTGAAATCATGGCTTCCATTTAAACCCACAGACTAAAGGTTTAAGACTAATAAATTGGAGGTAAATGCAGCCATTATCATTCTCCTCAAAAGGGAAGGGTACAAATTGCAGACTATTTGGTAAAGTCTTCTTAAAGGAAAAGATTAAATTTAAAAAACCAATTCTAGAGTTTGACCCACTTTGCCTAGCTGTGGCATAGGACAGTGCACATGATATTAATACATGCCAAGTCACTACCAACTTCCTTTGGTGTACAGAAAAAGAGATTAATGGTTAATGGGCAGTCTTCCTCTAT…	0	0	0	0	0	TPM3
HGNC:12012	1_154170417_G_T	0	0	0	0	0	TPM3
HGNC:12012	1_154170441_C_A	0	0	0	0	0	TPM3
HGNC:12012	1_154172927_G_A	3.976e-06	0	0	0	8.79e-06	TPM3
HGNC:12012	1_154172971_C_T	0	0	0	0	0	TPM3
HGNC:12012	1_154172972_G_A	0	0	0	0	0	TPM3
HGNC:12012	1_154172972_G_C	0	0	0	0	0	TPM3
HGNC:12012	1_154176194_G_C	0	0	0	0	0	TPM3
HGNC:12012	1_154176221_G_A	0	0	0	0	0	TPM3
HGNC:12012	1_154191976_C_T	0	0	0	0	0	TPM3
HGNC:12012	1_154192012_C_G	0	0	0	0	0	TPM3
HGNC:16915	1_154273372_TG_T	0.000195	0.0001848	0	0	0.0003785	HAX1
HGNC:16915	1_154273402_A_AG	2.386e-05	0	0	0	8.794e-06	HAX1
HGNC:16915	1_154273412_T_TA	0	0	0	0	0	HAX1
HGNC:16915	1_154273455_CTG_TT	0	0	0	0	0	HAX1
HGNC:16915	1_154273538_C_T	1.591e-05	0	0	0.0001631	0	HAX1
HGNC:16915	1_154273772_A_G	1.992e-05	0.0003138	0	0	0	HAX1
HGNC:16915	1_154273794_G_T	7.96e-06	0	0	0	1.759e-05	HAX1
HGNC:16915	1_154273840_C_G	3.977e-06	0	0	0	8.791e-06	HAX1
HGNC:16915	1_154273863_CA_C	7.954e-06	0	0	0	1.758e-05	HAX1
HGNC:16915	1_154273880_T_TG	2.387e-05	0	0	0.0001088	2.639e-05	HAX1
HGNC:16915	1_154275002_G_C	0	0	0	0	0	HAX1
HGNC:225	1_154585296_T_TA	0	0	0	0	0	ADAR
HGNC:225	1_154585313_CT_C	0	0	0	0	0	ADAR
HGNC:225	1_154585782_G_A	3.981e-06	0	2.892e-05	0	0	ADAR
HGNC:225	1_154585853_C_A	0	0	0	0	0	ADAR
HGNC:225	1_154586240_A_G	0	0	0	0	0	ADAR
HGNC:225	1_154586366_G_C	0	0	0	0	0	ADAR
HGNC:225	1_154588125_C_T	0	0	0	0	0	ADAR
HGNC:225	1_154588141_GC_AA	0	0	0	0	0	ADAR
HGNC:225	1_154588258_GC_G	0	0	0	0	0	ADAR
HGNC:225	1_154588549_A_G	0	0	0	0	0	ADAR
HGNC:225	1_154589402_T_C	0	0	0	0	0	ADAR
HGNC:225	1_154589463_C_G	0	0	0	0	0	ADAR
HGNC:225	1_154589860_C_CA	0	0	0	0	0	ADAR
HGNC:225	1_154590245_CCT_C	7.954e-06	0	0	5.437e-05	8.792e-06	ADAR
HGNC:225	1_154596894_AG_A	0	0	0	0	0	ADAR
HGNC:225	1_154596944_T_TG	0	0	0	0	0	ADAR
HGNC:225	1_154597929_AG_A	0	0	0	0	0	ADAR
HGNC:225	1_154598472_T_TC	0	0	0	0	0	ADAR
HGNC:225	1_154598512_G_A	0	0	0	0	0	ADAR
HGNC:225	1_154601147_ACT_A	0	0	0	0	0	ADAR
HGNC:225	1_154602003_TG_T	0	0	0	0	0	ADAR
HGNC:24671	1_154984014_CG_C	0	0	0	0	0	FLAD1
HGNC:24671	1_154988128_CTTCT_C	0	0	0	0	0	FLAD1
HGNC:24671	1_154988140_C_A	3.976e-06	0	0	0	8.791e-06	FLAD1
HGNC:24671	1_154988229_TC_T	0	0	0	0	0	FLAD1
HGNC:24671	1_154988258_GCAGGGGGCATC_CA	0	0	0	0	0	FLAD1
HGNC:24671	1_154988299_G_GGC	0	0	0	0	0	FLAD1
HGNC:24671	1_154988477_C_T	2.386e-05	0	0	5.437e-05	3.518e-05	FLAD1
HGNC:24671	1_154988566_GT_G	0	0	0	0	0	FLAD1
HGNC:24671	1_154988780_TCGCTGGTCCCCTACATGCCCAA_T	0	0	0	0	0	FLAD1
HGNC:24671	1_154990359_AAGCTGAGGGC_A	0	0	0	0	0	FLAD1
HGNC:24671	1_154990455_ACTC_A	0	0	0	0	0	FLAD1
HGNC:24671	1_154992746_C_T	1.591e-05	0	2.891e-05	5.437e-05	8.79e-06	FLAD1
HGNC:3007	1_155140104_A_T	0	0	0	0	0	DPM3
HGNC:3007	1_155140200_A_G	1.606e-05	0	0	0	3.584e-05	DPM3
HGNC:4177	1_155235002_C_T	0.0001823	0.0001119	0.0001175	0	4.393e-05	GBA
HGNC:4177	1_155235003_G_A	1.161e-05	0	3.891e-05	0	0	GBA
HGNC:4177	1_155235057_C_T	0	0	0	0	0	GBA
HGNC:4177	1_155235196_G_A	7.167e-05	6.152e-05	0	0	0.0001234	GBA
HGNC:4177	1_155235197_G_C	0	0	0	0	0	GBA
HGNC:4177	1_155235205_C_G	5.176e-05	0	0.0001445	0	7.051e-05	GBA
HGNC:4177	1_155235252_A_C	7.998e-06	0	2.908e-05	5.438e-05	0	GBA
HGNC:4177	1_155235679_A_G	0	0	0	0	0	GBA
HGNC:4177	1_155235712_G_A	0	0	0	0	0	GBA
HGNC:4177	1_155235721_A_T	0	0	0	0	0	GBA
HGNC:4177	1_155235726_T_A	0	0	0	0	0	GBA
HGNC:4177	1_155235727_C_G	0.0001278	0.0001242	0.0002033	0	0.0001855	GBA
HGNC:4177	1_155235749_GGGACTGTCGACAAAGTTACGCACCCAATTGGGTCCTCCTTCGGGGTTCAGGGCAA_G	0	0	0	0	0	GBA
HGNC:4177	1_155235757_C_T	0	0	0	0	0	GBA
HGNC:4177	1_155235772_C_A	3.182e-05	0	0	0	0	GBA
HGNC:4177	1_155235780_G_A	0	0	0	0	0	GBA
HGNC:4177	1_155235790_C_A	0	0	0	0	0	GBA
HGNC:4177	1_155235798_A_G	0	0	0	0	0	GBA
HGNC:4177	1_155235810_C_T	0	0	0	0	0	GBA
HGNC:4177	1_155235823_C_T	1.591e-05	0	2.891e-05	0	2.637e-05	GBA
HGNC:4177	1_155235829_C_A	3.977e-06	0	0	0	8.791e-06	GBA
HGNC:4177	1_155236277_G_A	3.978e-06	0	0	0	0	GBA
HGNC:4177	1_155236285_G_A	7.955e-06	0	0	0	8.793e-06	GBA
HGNC:4177	1_155236295_G_A	7.955e-06	6.155e-05	0	0	8.794e-06	GBA
HGNC:4177	1_155236298_C_G	0	0	0	0	0	GBA
HGNC:4177	1_155236379_C_T	7.955e-06	0	5.784e-05	0	0	GBA
HGNC:4177	1_155236384_G_A	1.193e-05	0	0	0	2.637e-05	GBA
HGNC:4177	1_155236417_C_G	0	0	0	0	0	GBA
HGNC:4177	1_155236439_CA_C	0	0	0	0	0	GBA
HGNC:4177	1_155237099_G_T	0	0	0	0	0	GBA
HGNC:4177	1_155237370_G_A	1.992e-05	0	0	0	0	GBA
HGNC:4177	1_155237394_G_A	1.195e-05	0	0	5.437e-05	1.763e-05	GBA
HGNC:4177	1_155237411_C_T	0	0	0	0	0	GBA
HGNC:4177	1_155237412_T_C	1.593e-05	0	0	0.0001631	0	GBA
HGNC:4177	1_155237425_AG_A	3.981e-06	0	0	0	8.813e-06	GBA
HGNC:4177	1_155237427_G_C	3.981e-06	0	0	0	8.814e-06	GBA
HGNC:4177	1_155237444_A_G	1.194e-05	0	8.673e-05	0	0	GBA
HGNC:4177	1_155237446_G_T	0	0	0	0	0	GBA
HGNC:4177	1_155237453_C_T	2.787e-05	6.152e-05	0	0	5.287e-05	GBA
HGNC:4177	1_155237454_G_A	0	0	0	0	0	GBA
HGNC:4177	1_155237480_C_A	0	0	0	0	0	GBA
HGNC:4177	1_155237576_A_T	1.601e-05	0	0	0	3.548e-05	GBA
HGNC:4177	1_155238141_A_T	4.374e-05	0.000123	8.673e-05	0.0001087	8.79e-06	GBA
HGNC:4177	1_155238174_C_T	3.181e-05	0.000123	2.891e-05	5.437e-05	3.516e-05	GBA
HGNC:4177	1_155238186_T_C	7.953e-06	0	2.891e-05	0	8.79e-06	GBA
HGNC:4177	1_155238192_A_G	7.954e-06	0	5.783e-05	0	0	GBA
HGNC:4177	1_155238194_C_T	7.953e-06	0	0	0	1.758e-05	GBA
HGNC:4177	1_155238214_A_C	1.193e-05	0	0	0	2.638e-05	GBA
HGNC:4177	1_155238214_AT_CC	0	0	0	0	0	GBA
HGNC:4177	1_155238215_T_C	7.163e-05	0.0001847	8.682e-05	0.0001631	3.519e-05	GBA
HGNC:4177	1_155238228_A_G	7.965e-06	0	0	0	1.761e-05	GBA
HGNC:4177	1_155238234_G_T	0	0	0	0	0	GBA
HGNC:4177	1_155238242_C_T	0	0	0	0	0	GBA
HGNC:4177	1_155238264_CG_C	0	0	0	0	0	GBA
HGNC:4177	1_155238270_G_A	1.294e-05	6.927e-05	0	0	9.665e-06	GBA
HGNC:4177	1_155238298_CAG_C	1.058e-05	0	0	0	2.511e-05	GBA
HGNC:4177	1_155238525_T_A	0	0	0	0	0	GBA
HGNC:4177	1_155238584_T_C	3.982e-06	0	0	5.437e-05	0	GBA
HGNC:4177	1_155238596_C_T	2.389e-05	0	0	0	2.644e-05	GBA
HGNC:4177	1_155238597_G_A	3.981e-06	0	0	0	0	GBA
HGNC:4177	1_155238608_T_A	7.962e-06	0.000123	0	0	0	GBA
HGNC:4177	1_155238617_GC_G	0	0	0	0	0	GBA
HGNC:4177	1_155238629_C_T	7.962e-06	0	2.891e-05	0	8.814e-06	GBA
HGNC:4177	1_155238630_G_A	1.991e-05	0.000123	0	5.437e-05	1.763e-05	GBA
HGNC:4177	1_155239639_A_C	0	0	0	0	0	GBA
HGNC:4177	1_155239716_C_G	0	0	0	0	0	GBA
HGNC:4177	1_155239736_G_A	0	0	0	0	0	GBA
HGNC:4177	1_155239934_G_A	2.786e-05	0.0001232	2.893e-05	0	2.64e-05	GBA
HGNC:4177	1_155239939_C_T	3.979e-06	0	0	0	0	GBA
HGNC:4177	1_155239968_GGTA_G	5.172e-05	0.0003694	0.0002025	0	0	GBA
HGNC:4177	1_155239989_C_CG	3.979e-06	0	0	0	0	GBA
HGNC:4177	1_155240629_C_T	7.576e-05	0	2.891e-05	0.0001087	9.696e-05	GBA
HGNC:4177	1_155240637_C_T	3.986e-06	0	2.891e-05	0	0	GBA
HGNC:4177	1_155240660_G_GC	5.179e-05	0	2.891e-05	0	1.763e-05	GBA
HGNC:9020	1_155291780_G_A	7.953e-06	0	0	0	1.758e-05	PKLR
HGNC:9020	1_155291845_C_T	0.0003579	0.000123	2.891e-05	0	0.0007384	PKLR
HGNC:9020	1_155291863_C_T	0	0	0	0	0	PKLR
HGNC:9020	1_155293177_C_T	5.17e-05	6.152e-05	0.0001156	0	7.035e-05	PKLR
HGNC:9020	1_155294269_T_G	0	0	0	0	0	PKLR
HGNC:9020	1_155294272_C_T	3.977e-06	0	0	0	8.791e-06	PKLR
HGNC:9020	1_155294276_G_A	2.784e-05	0	2.892e-05	0	4.396e-05	PKLR
HGNC:9020	1_155294357_C_T	5.572e-05	0.0001231	0.0002025	0	8.801e-06	PKLR
HGNC:9020	1_155294648_G_A	0	0	0	0	0	PKLR
HGNC:9020	1_155294726_C_A	4.846e-05	6.413e-05	0	0	9.904e-05	PKLR
HGNC:9020	1_155295436_C_T	0	0	0	0	0	PKLR
HGNC:9020	1_155295550_CGAT_C	4.016e-06	0	0	0	8.934e-06	PKLR
HGNC:9020	1_155295709_C_T	3.977e-06	0	0	0	8.792e-06	PKLR
HGNC:9020	1_155300212_G_A	0	0	0	0	0	PKLR
HGNC:9020	1_155300281_C_T	0	0	0	0	0	PKLR
HGNC:29678	1_155612098_C_T	4.006e-06	0	0	0	8.859e-06	MSTO1
HGNC:29678	1_155612209_G_C	6.012e-05	0	0	0	0.000124	MSTO1
HGNC:29678	1_155612490_CTT_C	3.978e-06	0	2.893e-05	0	0	MSTO1
HGNC:29678	1_155613205_AG_A	0	0	0	0	0	MSTO1
HGNC:30935	1_155672537_A_C	0	0	0	0	0	YY1AP1
HGNC:6636	1_156114921_G_A	0	0	0	0	0	LMNA
HGNC:6636	1_156114921_G_C	0	0	0	0	0	LMNA
HGNC:6636	1_156114921_G_T	0	0	0	0	0	LMNA
HGNC:6636	1_156114922_G_T	0	0	0	0	0	LMNA
HGNC:6636	1_156114925_A_AC	0	0	0	0	0	LMNA
HGNC:6636	1_156114929_C_G	0	0	0	0	0	LMNA
HGNC:6636	1_156114930_GT_G	0	0	0	0	0	LMNA
HGNC:6636	1_156114931_TC_T	0	0	0	0	0	LMNA
HGNC:6636	1_156114934_C_T	0	0	0	0	0	LMNA
HGNC:6636	1_156114947_C_T	0	0	0	0	0	LMNA
HGNC:6636	1_156114968_G_GCT	0	0	0	0	0	LMNA
HGNC:6636	1_156114977_C_T	0	0	0	0	0	LMNA
HGNC:6636	1_156114982_T_G	0	0	0	0	0	LMNA
HGNC:6636	1_156114983_CG_T	0	0	0	0	0	LMNA
HGNC:6636	1_156114988_AC_A	0	0	0	0	0	LMNA
HGNC:6636	1_156114991_C_G	0	0	0	0	0	LMNA
HGNC:6636	1_156114998_C_T	0	0	0	0	0	LMNA
HGNC:6636	1_156115000_C_G	0	0	0	0	0	LMNA
HGNC:6636	1_156115000_C_T	0	0	0	0	0	LMNA
HGNC:6636	1_156115001_G_A	0	0	0	0	0	LMNA
HGNC:6636	1_156115006_CAGG_C	0	0	0	0	0	LMNA
HGNC:6636	1_156115009_G_A	0	0	0	0	0	LMNA
HGNC:6636	1_156115009_GAGA_G	0	0	0	0	0	LMNA
HGNC:6636	1_156115010_A_G	0	0	0	0	0	LMNA
HGNC:6636	1_156115012_A_G	0	0	0	0	0	LMNA
HGNC:6636	1_156115012_A_T	0	0	0	0	0	LMNA
HGNC:6636	1_156115017_G_C	0	0	0	0	0	LMNA
HGNC:6636	1_156115034_A_G	0	0	0	0	0	LMNA
HGNC:6636	1_156115039_C_A	0	0	0	0	0	LMNA
HGNC:6636	1_156115040_G_A	0	0	0	0	0	LMNA
HGNC:6636	1_156115040_G_C	0	0	0	0	0	LMNA
HGNC:6636	1_156115048_G_T	0	0	0	0	0	LMNA
HGNC:6636	1_156115061_G_C	0	0	0	0	0	LMNA
HGNC:6636	1_156115072_C_G	0	0	0	0	0	LMNA
HGNC:6636	1_156115076_A_G	0	0	0	0	0	LMNA
HGNC:6636	1_156115079_CGG_C	0	0	0	0	0	LMNA
HGNC:6636	1_156115081_G_T	0	0	0	0	0	LMNA
HGNC:6636	1_156115082_AGAAC_TCT	0	0	0	0	0	LMNA
HGNC:6636	1_156115097_G_C	0	0	0	0	0	LMNA
HGNC:6636	1_156115102_C_G	0	0	0	0	0	LMNA
HGNC:6636	1_156115102_C_T	0	0	0	0	0	LMNA
HGNC:6636	1_156115127_TC_T	0	0	0	0	0	LMNA
HGNC:6636	1_156115135_G_T	0	0	0	0	0	LMNA
HGNC:6636	1_156115142_C_T	0	0	0	0	0	LMNA
HGNC:6636	1_156115152_G_T	0	0	0	0	0	LMNA
HGNC:6636	1_156115162_G_A	0	0	0	0	0	LMNA
HGNC:6636	1_156115165_G_GCCGA	0	0	0	0	0	LMNA
HGNC:6636	1_156115170_G_C	0	0	0	0	0	LMNA
HGNC:6636	1_156115184_G_T	0	0	0	0	0	LMNA
HGNC:6636	1_156115192_C_T	0	0	0	0	0	LMNA
HGNC:6636	1_156115214_G_C	0	0	0	0	0	LMNA
HGNC:6636	1_156115223_T_C	0	0	0	0	0	LMNA
HGNC:6636	1_156115225_C_T	0	0	0	0	0	LMNA
HGNC:6636	1_156115246_CG_C	0	0	0	0	0	LMNA
HGNC:6636	1_156115247_G_C	0	0	0	0	0	LMNA
HGNC:6636	1_156115254_G_GT	0	0	0	0	0	LMNA
HGNC:6636	1_156115265_T_TG	0	0	0	0	0	LMNA
HGNC:6636	1_156115272_GC_AG	0	0	0	0	0	LMNA
HGNC:6636	1_156115275_G_A	0	0	0	0	0	LMNA
HGNC:6636	1_156130615_A_G	0	0	0	0	0	LMNA
HGNC:6636	1_156130623_CAAG_C	0	0	0	0	0	LMNA
HGNC:6636	1_156130641_GAT_TGGTCACCTGAGAG	0	0	0	0	0	LMNA
HGNC:6636	1_156130651_C_T	0	0	0	0	0	LMNA
HGNC:6636	1_156130672_G_A	0	0	0	0	0	LMNA
HGNC:6636	1_156130687_T_C	0	0	0	0	0	LMNA
HGNC:6636	1_156130703_T_C	0	0	0	0	0	LMNA
HGNC:6636	1_156130708_A_C	0	0	0	0	0	LMNA
HGNC:6636	1_156130723_AAGCGCACGCTGGAGG_A	0	0	0	0	0	LMNA
HGNC:6636	1_156130735_G_T	0	0	0	0	0	LMNA
HGNC:6636	1_156130735_GA_G	0	0	0	0	0	LMNA
HGNC:6636	1_156130741_G_A	0	0	0	0	0	LMNA
HGNC:6636	1_156130757_G_C	0	0	0	0	0	LMNA
HGNC:6636	1_156130773_G_A	0	0	0	0	0	LMNA
HGNC:6636	1_156130774_G_A	0	0	0	0	0	LMNA
HGNC:6636	1_156130774_G_C	0	0	0	0	0	LMNA
HGNC:6636	1_156130775_T_G	0	0	0	0	0	LMNA
HGNC:6636	1_156134410_CA_C	0	0	0	0	0	LMNA
HGNC:6636	1_156134439_C_T	0	0	0	0	0	LMNA
HGNC:6636	1_156134457_C_T	0	0	0	0	0	LMNA
HGNC:6636	1_156134458_G_A	0	0	0	0	0	LMNA
HGNC:6636	1_156134472_AACAGGCTGCAG_A	0	0	0	0	0	LMNA
HGNC:6636	1_156134474_C_G	0	0	0	0	0	LMNA
HGNC:6636	1_156134478_CTGCA_ACTTGAAG	0	0	0	0	0	LMNA
HGNC:6636	1_156134479_T_C	0	0	0	0	0	LMNA
HGNC:6636	1_156134481_C_T	0	0	0	0	0	LMNA
HGNC:6636	1_156134490_A_T	0	0	0	0	0	LMNA
HGNC:6636	1_156134497_A_G	0	0	0	0	0	LMNA
HGNC:6636	1_156134499_CT_C	0	0	0	0	0	LMNA
HGNC:6636	1_156134500_T_G	0	0	0	0	0	LMNA
HGNC:6636	1_156134507_C_A	0	0	0	0	0	LMNA
HGNC:6636	1_156134508_C_T	0	0	0	0	0	LMNA
HGNC:6636	1_156134513_GA_G	0	0	0	0	0	LMNA
HGNC:6636	1_156134529_G_A	0	0	0	0	0	LMNA
HGNC:6636	1_156134529_G_T	0	0	0	0	0	LMNA
HGNC:6636	1_156134795_A_G	7.979e-06	0	0	0	8.812e-06	LMNA
HGNC:6636	1_156134803_A_G	0	0	0	0	0	LMNA
HGNC:6636	1_156134838_C_T	0	0	0	0	0	LMNA
HGNC:6636	1_156134859_G_C	0	0	0	0	0	LMNA
HGNC:6636	1_156134860_G_A	0	0	0	0	0	LMNA
HGNC:6636	1_156134865_C_T	0	0	0	0	0	LMNA
HGNC:6636	1_156134869_GT_G	0	0	0	0	0	LMNA
HGNC:6636	1_156134875_T_C	0	0	0	0	0	LMNA
HGNC:6636	1_156134876_TGAGAGCCGGCTGGCGGAT_CC	0	0	0	0	0	LMNA
HGNC:6636	1_156134892_G_T	0	0	0	0	0	LMNA
HGNC:6636	1_156134893_A_AT	0	0	0	0	0	LMNA
HGNC:6636	1_156134901_C_T	0	0	0	0	0	LMNA
HGNC:6636	1_156134909_GC_TT	0	0	0	0	0	LMNA
HGNC:6636	1_156134910_C_T	0	0	0	0	0	LMNA
HGNC:6636	1_156134911_G_A	0	0	0	0	0	LMNA
HGNC:6636	1_156134926_AC_A	0	0	0	0	0	LMNA
HGNC:6636	1_156134942_T_A	0	0	0	0	0	LMNA
HGNC:6636	1_156134942_TAAG_T	0	0	0	0	0	LMNA
HGNC:6636	1_156134947_AG_A	0	0	0	0	0	LMNA
HGNC:6636	1_156134949_G_T	0	0	0	0	0	LMNA
HGNC:6636	1_156134953_TGGA_T	0	0	0	0	0	LMNA
HGNC:6636	1_156134964_T_C	0	0	0	0	0	LMNA
HGNC:6636	1_156134975_G_C	0	0	0	0	0	LMNA
HGNC:6636	1_156134976_G_A	0	0	0	0	0	LMNA
HGNC:6636	1_156134976_G_C	0	0	0	0	0	LMNA
HGNC:6636	1_156135003_TGCCTCTGCCCTTGGCAGCCCTACCCTTACCCACGCTGGGCTATGCCTTCTGGGGATCAGGCAGATGGTGGCAGGGAGCTCAGGGTGGCCCAGGACCTGGGGCTGTAGCAGTGATGCCCAACTCAGGCCTGTGCCTCCACCCCTCCCAGTCACCACAGTCCTAACCCTTTGTCCTCCCCTCCAGCTGGACAATGCCAGGCAGTCTGCTGAGAGGAACAGCAACCTGGTGGGGGCTGCCCACGAGGAGCTGCAGCAGTCGCGCATCCGCATCGACAGCCTCTCTGCCCAGCTCAGCCAGCTCCAGAAGCAGGTGATACCCCACCTCACCCCTCTCTCCAGGGGCCTAGAGTCTGGGCCGGATGCAGGCTGGAAGCCCAGGGTTGGGGG…	0	0	0	0	0	LMNA
HGNC:6636	1_156135186_G_A	0	0	0	0	0	LMNA
HGNC:6636	1_156135208_G_C	0	0	0	0	0	LMNA
HGNC:6636	1_156135210_TG_T	0	0	0	0	0	LMNA
HGNC:6636	1_156135213_GAGGAAC_G	0	0	0	0	0	LMNA
HGNC:6636	1_156135230_TG_T	0	0	0	0	0	LMNA
HGNC:6636	1_156135230_TGGG_T	0	0	0	0	0	LMNA
HGNC:6636	1_156135239_C_G	0	0	0	0	0	LMNA
HGNC:6636	1_156135247_G_A	0	0	0	0	0	LMNA
HGNC:6636	1_156135253_C_T	0	0	0	0	0	LMNA
HGNC:6636	1_156135262_C_CA	0	0	0	0	0	LMNA
HGNC:6636	1_156135279_CCT_C	0	0	0	0	0	LMNA
HGNC:6636	1_156135293_T_C	0	0	0	0	0	LMNA
HGNC:6636	1_156135304_C_T	0	0	0	0	0	LMNA
HGNC:6636	1_156135310_C_T	0	0	0	0	0	LMNA
HGNC:6636	1_156135313_G_A	0	0	0	0	0	LMNA
HGNC:6636	1_156135314_T_C	0	0	0	0	0	LMNA
HGNC:6636	1_156135900_G_A	0	0	0	0	0	LMNA
HGNC:6636	1_156135913_G_A	0	0	0	0	0	LMNA
HGNC:6636	1_156135921_GC_G	0	0	0	0	0	LMNA
HGNC:6636	1_156135935_A_AG	0	0	0	0	0	LMNA
HGNC:6636	1_156135940_TCA_T	0	0	0	0	0	LMNA
HGNC:6636	1_156135941_C_CA	0	0	0	0	0	LMNA
HGNC:6636	1_156135947_CCCGTGAGCGGGAC_AGG	0	0	0	0	0	LMNA
HGNC:6636	1_156135952_G_T	0	0	0	0	0	LMNA
HGNC:6636	1_156135953_AGC_A	0	0	0	0	0	LMNA
HGNC:6636	1_156135968_GG_CC	0	0	0	0	0	LMNA
HGNC:6636	1_156135991_CG_C	0	0	0	0	0	LMNA
HGNC:6636	1_156136009_C_T	0	0	0	0	0	LMNA
HGNC:6636	1_156136021_C_T	3.979e-06	0	2.891e-05	0	0	LMNA
HGNC:6636	1_156136024_C_T	0	0	0	0	0	LMNA
HGNC:6636	1_156136027_C_T	0	0	0	0	0	LMNA
HGNC:6636	1_156136036_G_A	0	0	0	0	0	LMNA
HGNC:6636	1_156136042_C_T	0	0	0	0	0	LMNA
HGNC:6636	1_156136048_CT_C	0	0	0	0	0	LMNA
HGNC:6636	1_156136074_C_CATGG	0	0	0	0	0	LMNA
HGNC:6636	1_156136074_C_G	0	0	0	0	0	LMNA
HGNC:6636	1_156136076_TG_T	0	0	0	0	0	LMNA
HGNC:6636	1_156136080_G_C	0	0	0	0	0	LMNA
HGNC:6636	1_156136081_A_T	0	0	0	0	0	LMNA
HGNC:6636	1_156136082_T_G	0	0	0	0	0	LMNA
HGNC:6636	1_156136083_C_G	0	0	0	0	0	LMNA
HGNC:6636	1_156136090_T_C	0	0	0	0	0	LMNA
HGNC:6636	1_156136093_C_T	0	0	0	0	0	LMNA
HGNC:6636	1_156136094_G_A	0	0	0	0	0	LMNA
HGNC:6636	1_156136103_TGGAGGGCGAGGAGGAGA_T	0	0	0	0	0	LMNA
HGNC:6636	1_156136105_GA_G	0	0	0	0	0	LMNA
HGNC:6636	1_156136110_C_A	0	0	0	0	0	LMNA
HGNC:6636	1_156136110_C_T	0	0	0	0	0	LMNA
HGNC:6636	1_156136110_CGAG_C	0	0	0	0	0	LMNA
HGNC:6636	1_156136111_G_A	0	0	0	0	0	LMNA
HGNC:6636	1_156136112_AG_A	0	0	0	0	0	LMNA
HGNC:6636	1_156136120_A_G	0	0	0	0	0	LMNA
HGNC:6636	1_156136121_G_A	0	0	0	0	0	LMNA
HGNC:6636	1_156136121_G_C	0	0	0	0	0	LMNA
HGNC:6636	1_156136122_G_A	0	0	0	0	0	LMNA
HGNC:6636	1_156136122_G_T	0	0	0	0	0	LMNA
HGNC:6636	1_156136141_GGGAGGTGCTGGCAGTGTCCTCTGGCC_G	0	0	0	0	0	LMNA
HGNC:6636	1_156136212_A_G	0	0	0	0	0	LMNA
HGNC:6636	1_156136213_G_T	0	0	0	0	0	LMNA
HGNC:6636	1_156136219_G_C	0	0	0	0	0	LMNA
HGNC:6636	1_156136240_C_A	0	0	0	0	0	LMNA
HGNC:6636	1_156136284_C_T	0	0	0	0	0	LMNA
HGNC:6636	1_156136317_CTG_C	0	0	0	0	0	LMNA
HGNC:6636	1_156136320_G_T	0	0	0	0	0	LMNA
HGNC:6636	1_156136350_C_T	0	0	0	0	0	LMNA
HGNC:6636	1_156136351_AGCACGCAC_A	0	0	0	0	0	LMNA
HGNC:6636	1_156136402_G_A	0	0	0	0	0	LMNA
HGNC:6636	1_156136413_C_T	0	0	0	0	0	LMNA
HGNC:6636	1_156136417_TGC_T	0	0	0	0	0	LMNA
HGNC:6636	1_156136422_A_G	0	0	0	0	0	LMNA
HGNC:6636	1_156136424_C_A	0	0	0	0	0	LMNA
HGNC:6636	1_156136424_C_G	0	0	0	0	0	LMNA
HGNC:6636	1_156136437_G_A	0	0	0	0	0	LMNA
HGNC:6636	1_156136438_T_G	0	0	0	0	0	LMNA
HGNC:6636	1_156136925_A_C	0	0	0	0	0	LMNA
HGNC:6636	1_156136934_G_A	0	0	0	0	0	LMNA
HGNC:6636	1_156136935_CA_C	0	0	0	0	0	LMNA
HGNC:6636	1_156136939_T_A	0	0	0	0	0	LMNA
HGNC:6636	1_156136941_G_A	0	0	0	0	0	LMNA
HGNC:6636	1_156136952_G_A	0	0	0	0	0	LMNA
HGNC:6636	1_156136975_CT_C	0	0	0	0	0	LMNA
HGNC:6636	1_156136984_C_G	0	0	0	0	0	LMNA
HGNC:6636	1_156136998_G_T	0	0	0	0	0	LMNA
HGNC:6636	1_156137017_C_T	0	0	0	0	0	LMNA
HGNC:6636	1_156137029_G_A	0	0	0	0	0	LMNA
HGNC:6636	1_156137029_G_T	0	0	0	0	0	LMNA
HGNC:6636	1_156137033_G_C	0	0	0	0	0	LMNA
HGNC:6636	1_156137111_A_G	0	0	0	0	0	LMNA
HGNC:6636	1_156137118_G_A	0	0	0	0	0	LMNA
HGNC:6636	1_156137118_G_T	0	0	0	0	0	LMNA
HGNC:6636	1_156137130_TG_T	0	0	0	0	0	LMNA
HGNC:6636	1_156137137_AC_A	0	0	0	0	0	LMNA
HGNC:6636	1_156137144_G_GC	0	0	0	0	0	LMNA
HGNC:6636	1_156137145_C_CCCCCCTACCGA	0	0	0	0	0	LMNA
HGNC:6636	1_156137164_T_C	0	0	0	0	0	LMNA
HGNC:6636	1_156137165_G_A	0	0	0	0	0	LMNA
HGNC:6636	1_156137182_T_A	0	0	0	0	0	LMNA
HGNC:6636	1_156137182_T_C	0	0	0	0	0	LMNA
HGNC:6636	1_156137183_G_A	0	0	0	0	0	LMNA
HGNC:6636	1_156137184_G_A	0	0	0	0	0	LMNA
HGNC:6636	1_156137186_G_T	0	0	0	0	0	LMNA
HGNC:6636	1_156137190_C_A	0	0	0	0	0	LMNA
HGNC:6636	1_156137201_TGCGTACG_T	0	0	0	0	0	LMNA
HGNC:6636	1_156137202_GC_G	0	0	0	0	0	LMNA
HGNC:6636	1_156137204_G_C	0	0	0	0	0	LMNA
HGNC:6636	1_156137206_A_C	0	0	0	0	0	LMNA
HGNC:6636	1_156137207_C_A	0	0	0	0	0	LMNA
HGNC:6636	1_156137207_C_G	0	0	0	0	0	LMNA
HGNC:6636	1_156137226_TG_T	0	0	0	0	0	LMNA
HGNC:6636	1_156137237_G_A	0	0	0	0	0	LMNA
HGNC:6636	1_156137651_C_G	0	0	0	0	0	LMNA
HGNC:6636	1_156137653_G_A	0	0	0	0	0	LMNA
HGNC:6636	1_156137664_T_C	0	0	0	0	0	LMNA
HGNC:6636	1_156137665_G_A	0	0	0	0	0	LMNA
HGNC:6636	1_156137666_C_A	0	0	0	0	0	LMNA
HGNC:6636	1_156137666_C_T	0	0	0	0	0	LMNA
HGNC:6636	1_156137667_G_C	0	0	0	0	0	LMNA
HGNC:6636	1_156137670_AGCTGGTGC_A	0	0	0	0	0	LMNA
HGNC:6636	1_156137701_C_CG	0	0	0	0	0	LMNA
HGNC:6636	1_156137744_G_C	0	0	0	0	0	LMNA
HGNC:6636	1_156138534_G_A	8.245e-06	6.645e-05	0	0	9.29e-06	LMNA
HGNC:6636	1_156138606_AG_A	0	0	0	0	0	LMNA
HGNC:6636	1_156138613_C_T	0	0	0	0	0	LMNA
HGNC:6636	1_156138749_C_CG	0	0	0	0	0	LMNA
HGNC:6636	1_156139078_A_T	0	0	0	0	0	LMNA
HGNC:10729	1_156160962_A_AG	0	0	0	0	0	SEMA4A
HGNC:10729	1_156162945_C_T	0	0	0	0	0	SEMA4A
HGNC:10729	1_156162959_CA_C	3.181e-05	0	0	0	0	SEMA4A
HGNC:10729	1_156163078_A_ACC	0	0	0	0	0	SEMA4A
HGNC:10729	1_156175179_C_T	7.957e-06	0	0	0	1.759e-05	SEMA4A
HGNC:18453	1_156592622_CCAGTGTCAGA_ATCCCTTTCCTTGGGG	0	0	0	0	0	NAXE
HGNC:18453	1_156593456_G_A	0	0	0	0	0	NAXE
HGNC:8031	1_156860935_A_C	0	0	0	0	0	NTRK1
HGNC:8031	1_156861053_G_GT	0	0	0	0	0	NTRK1
HGNC:8031	1_156864365_A_ACCAG	0	0	0	0	0	NTRK1
HGNC:8031	1_156864371_AG_A	0	0	0	0	0	NTRK1
HGNC:8031	1_156864394_C_A	3.979e-06	0	2.892e-05	0	0	NTRK1
HGNC:8031	1_156864429_G_GT	1.992e-05	0	0	0.0002718	0	NTRK1
HGNC:8031	1_156864792_AGTCGCCTGT_A	0	0	0	0	0	NTRK1
HGNC:8031	1_156865025_GCTGCAAGGACACTTCTCATAGGTGCCTGCCCTATCTTTCTTCCCAGGGCTCAGATACACACCAGTGCAAAGGGAGCAAGCGGCAGGAGCAGGACTCCTGGGTTCTGGCTGGGACTCCATTTCCCAGGGACTCATTGACTTGGCCCCTAGGACATCCTGGGAGCTGGGGTGTTAGGTCTGCCACTTGTCACCCTCCTCATTCCTGGGAGTCATAACTATCCCTCCTGTAGAGCAGTGGACCCCAACTTTTTTGGCACCAGAGACTGGTTTCATGGAAGACAATTTTACCACGGATGGTGCGGGAGGAGAGGATGATTTCAGGACGAAACTGTTCCACCTCAGATTATGAGGCATTAGTTAGATTCTCAAAAGGAGCACACAACCTAG…	0	0	0	0	0	NTRK1
HGNC:8031	1_156866908_A_C	0	0	0	0	0	NTRK1
HGNC:8031	1_156866946_G_A	1.193e-05	0	8.673e-05	0	0	NTRK1
HGNC:8031	1_156866974_G_T	0	0	0	0	0	NTRK1
HGNC:8031	1_156868153_C_T	0	0	0	0	0	NTRK1
HGNC:8031	1_156868201_C_T	0	0	0	0	0	NTRK1
HGNC:8031	1_156868213_C_T	0	0	0	0	0	NTRK1
HGNC:8031	1_156868215_AG_A	4.007e-06	0	0	0	8.806e-06	NTRK1
HGNC:8031	1_156868246_T_C	0	0	0	0	0	NTRK1
HGNC:8031	1_156868250_G_A	8.147e-06	0	0	0	1.769e-05	NTRK1
HGNC:8031	1_156868503_AG_A	0	0	0	0	0	NTRK1
HGNC:8031	1_156868562_T_A	0	0	0	0	0	NTRK1
HGNC:8031	1_156868568_T_C	0	0	0	0	0	NTRK1
HGNC:8031	1_156871622_G_A	3.977e-06	0	0	0	8.793e-06	NTRK1
HGNC:8031	1_156873600_T_A	3.398e-05	0	0	0.000446	0	NTRK1
HGNC:8031	1_156873812_GGGTGTCTGCGCCT_G	0	0	0	0	0	NTRK1
HGNC:8031	1_156873822_G_C	0	0	0	0	0	NTRK1
HGNC:8031	1_156874567_ACAG_A	0	0	0	0	0	NTRK1
HGNC:8031	1_156874570_G_A	3.979e-06	0	2.892e-05	0	0	NTRK1
HGNC:8031	1_156874941_C_A	0	0	0	0	0	NTRK1
HGNC:8031	1_156874963_C_CTTGT	0	0	0	0	0	NTRK1
HGNC:8031	1_156875609_A_T	0	0	0	0	0	NTRK1
HGNC:8031	1_156876526_A_G	0	0	0	0	0	NTRK1
HGNC:8031	1_156879176_C_CT	0	0	0	0	0	NTRK1
HGNC:8031	1_156879261_C_T	7.979e-06	0	0	5.438e-05	8.838e-06	NTRK1
HGNC:8031	1_156879365_A_C	4.159e-06	0	2.901e-05	0	0	NTRK1
HGNC:8031	1_156880006_G_GCCGC	0	0	0	0	0	NTRK1
HGNC:8031	1_156880036_C_T	0	0	0	0	0	NTRK1
HGNC:8031	1_156880094_CG_C	0	0	0	0	0	NTRK1
HGNC:8031	1_156881446_G_A	0	0	0	0	0	NTRK1
HGNC:8031	1_156881554_C_T	1.664e-05	0	0	0.0002235	0	NTRK1
HGNC:11272	1_158612819_G_A	0	0	0	0	0	SPTA1
HGNC:11272	1_158617532_C_A	0	0	0	0	0	SPTA1
HGNC:11272	1_158620170_C_G	0	0	0	0	0	SPTA1
HGNC:11272	1_158623153_T_A	0	0	0	0	0	SPTA1
HGNC:11272	1_158644390_G_A	0	0	0	0	0	SPTA1
HGNC:11272	1_158652551_C_T	0	0	0	0	0	SPTA1
HGNC:11272	1_158656564_C_T	0	0	0	0	0	SPTA1
HGNC:11272	1_158662701_C_T	0	0	0	0	0	SPTA1
HGNC:11272	1_158668045_C_CT	0	0	0	0	0	SPTA1
HGNC:11272	1_158669407_C_T	0	0	0	0	0	SPTA1
HGNC:11272	1_158677811_C_T	0	0	0	0	0	SPTA1
HGNC:11272	1_158678434_A_G	1.204e-05	0.0001938	0	0	0	SPTA1
HGNC:11272	1_158680691_C_T	0	0	0	0	0	SPTA1
HGNC:11272	1_158681595_G_GCAA	7.626e-05	0.001098	0	0	8.853e-06	SPTA1
HGNC:11272	1_158685235_C_A	8.105e-06	0	0	0	1.807e-05	SPTA1
HGNC:11272	1_158685289_C_A	4.052e-06	6.46e-05	0	0	0	SPTA1
HGNC:11272	1_158685289_C_T	1.216e-05	0.0001938	0	0	0	SPTA1
HGNC:11272	1_158685311_CT_C	0	0	0	0	0	SPTA1
HGNC:18858	1_160031738_A_G	4.386e-05	0	0	0	0	PIGM
HGNC:6256	1_160041644_G_A	3.98e-06	0	2.892e-05	0	0	KCNJ10
HGNC:6256	1_160041938_G_A	0	0	0	0	0	KCNJ10
HGNC:6256	1_160042210_CAG_C	0	0	0	0	0	KCNJ10
HGNC:6256	1_160070021_C_A	0	0	0	0	0	KCNJ10
HGNC:9713	1_160279842_G_A	3.985e-06	0	0	0	8.803e-06	PEX19
HGNC:9713	1_160280248_T_C	0	0	0	0	0	PEX19
HGNC:2027	1_16044506_T_TG	4.339e-06	6.85e-05	0	0	0	CLCNKB
HGNC:2027	1_16044564_CT_C	0	0	0	0	0	CLCNKB
HGNC:2027	1_16045683_C_T	1.195e-05	0	0	0	1.762e-05	CLCNKB
HGNC:2027	1_16047905_G_T	3.978e-06	0	0	0	8.794e-06	CLCNKB
HGNC:2027	1_16048537_G_A	7.621e-05	0	0.0004341	0	3.557e-05	CLCNKB
HGNC:2027	1_16049137_G_T	0	0	0	0	0	CLCNKB
HGNC:2027	1_16049172_C_A	1.989e-05	0	0	0	4.396e-05	CLCNKB
HGNC:2027	1_16049858_C_T	3.978e-05	0	0	0	7.915e-05	CLCNKB
HGNC:2027	1_16049884_C_CAATA	1.194e-05	0	0	0	1.76e-05	CLCNKB
HGNC:2027	1_16050987_G_A	0	0	0	0	0	CLCNKB
HGNC:2027	1_16051721_G_A	3.187e-05	0	5.782e-05	0.0001088	2.647e-05	CLCNKB
HGNC:2027	1_16051737_A_G	3.983e-06	0	2.892e-05	0	0	CLCNKB
HGNC:2027	1_16051800_CA_C	7.988e-06	0	0	0	1.774e-05	CLCNKB
HGNC:2027	1_16051812_C_T	0	0	0	0	0	CLCNKB
HGNC:2027	1_16052263_AC_A	3.987e-06	0	0	0	8.831e-06	CLCNKB
HGNC:2027	1_16052349_T_G	0	0	0	0	0	CLCNKB
HGNC:2027	1_16055461_C_T	9.587e-05	0	0.0004918	0	4.431e-05	CLCNKB
HGNC:2027	1_16055508_G_A	0.0001688	0	0	0.0001636	4.469e-05	CLCNKB
HGNC:2027	1_16055723_AC_A	7.565e-05	0	0	0	3.524e-05	CLCNKB
HGNC:19688	1_161079800_G_A	0	0	0	0	0	NECTIN4
HGNC:7708	1_161206472_G_A	0	0	0	0	0	NDUFS2
HGNC:7708	1_161209241_G_A	0	0	0	0	0	NDUFS2
HGNC:7708	1_161213661_G_A	0	0	0	0	0	NDUFS2
HGNC:7708	1_161213673_T_C	0	0	0	0	0	NDUFS2
HGNC:7225	1_161305920_TCTCA_T	0	0	0	0	0	MPZ
HGNC:7225	1_161305923_C_A	0	0	0	0	0	MPZ
HGNC:7225	1_161305924_A_C	0	0	0	0	0	MPZ
HGNC:7225	1_161305942_T_A	0	0	0	0	0	MPZ
HGNC:7225	1_161305953_C_A	0	0	0	0	0	MPZ
HGNC:7225	1_161305972_TGGCGTCTGGGGGAGG_T	0	0	0	0	0	MPZ
HGNC:7225	1_161305976_G_GT	0	0	0	0	0	MPZ
HGNC:7225	1_161306136_CCT_G	0	0	0	0	0	MPZ
HGNC:7225	1_161306152_T_TC	0	0	0	0	0	MPZ
HGNC:7225	1_161306170_T_A	0	0	0	0	0	MPZ
HGNC:7225	1_161306327_A_C	0	0	0	0	0	MPZ
HGNC:7225	1_161306349_C_CGCCT	0	0	0	0	0	MPZ
HGNC:7225	1_161306354_GC_G	0	0	0	0	0	MPZ
HGNC:7225	1_161306364_C_T	0	0	0	0	0	MPZ
HGNC:7225	1_161306414_C_G	0	0	0	0	0	MPZ
HGNC:7225	1_161306414_C_T	0	0	0	0	0	MPZ
HGNC:7225	1_161306421_A_AC	0	0	0	0	0	MPZ
HGNC:7225	1_161306426_C_G	0	0	0	0	0	MPZ
HGNC:7225	1_161306426_C_T	0	0	0	0	0	MPZ
HGNC:7225	1_161306426_CG_C	0	0	0	0	0	MPZ
HGNC:7225	1_161306706_A_C	0	0	0	0	0	MPZ
HGNC:7225	1_161306707_C_A	0	0	0	0	0	MPZ
HGNC:7225	1_161306718_GACAT_G	0	0	0	0	0	MPZ
HGNC:7225	1_161306721_A_T	0	0	0	0	0	MPZ
HGNC:7225	1_161306722_T_C	0	0	0	0	0	MPZ
HGNC:7225	1_161306722_T_G	1.988e-05	0	0.0001445	0	0	MPZ
HGNC:7225	1_161306732_C_A	0	0	0	0	0	MPZ
HGNC:7225	1_161306737_G_A	0	0	0	0	0	MPZ
HGNC:7225	1_161306737_G_C	0	0	0	0	0	MPZ
HGNC:7225	1_161306738_A_T	7.952e-06	0	0	0	1.758e-05	MPZ
HGNC:7225	1_161306745_G_A	0	0	0	0	0	MPZ
HGNC:7225	1_161306746_C_T	0	0	0	0	0	MPZ
HGNC:7225	1_161306747_C_T	0	0	0	0	0	MPZ
HGNC:7225	1_161306752_A_G	0	0	0	0	0	MPZ
HGNC:7225	1_161306753_T_A	0	0	0	0	0	MPZ
HGNC:7225	1_161306753_T_G	0	0	0	0	0	MPZ
HGNC:7225	1_161306756_C_T	0	0	0	0	0	MPZ
HGNC:7225	1_161306758_G_A	0	0	0	0	0	MPZ
HGNC:7225	1_161306758_G_C	0	0	0	0	0	MPZ
HGNC:7225	1_161306759_G_C	0	0	0	0	0	MPZ
HGNC:7225	1_161306759_G_T	0	0	0	0	0	MPZ
HGNC:7225	1_161306763_G_GT	0	0	0	0	0	MPZ
HGNC:7225	1_161306763_G_T	0	0	0	0	0	MPZ
HGNC:7225	1_161306772_G_GTCAC	0	0	0	0	0	MPZ
HGNC:7225	1_161306774_C_T	0	0	0	0	0	MPZ
HGNC:7225	1_161306776_C_G	0	0	0	0	0	MPZ
HGNC:7225	1_161306785_G_A	0	0	0	0	0	MPZ
HGNC:7225	1_161306788_C_T	0	0	0	0	0	MPZ
HGNC:7225	1_161306795_C_T	0	0	0	0	0	MPZ
HGNC:7225	1_161306800_T_C	0	0	0	0	0	MPZ
HGNC:7225	1_161306815_A_G	0	0	0	0	0	MPZ
HGNC:7225	1_161306819_CAATG_C	0	0	0	0	0	MPZ
HGNC:7225	1_161306821_A_G	0	0	0	0	0	MPZ
HGNC:7225	1_161306824_G_C	0	0	0	0	0	MPZ
HGNC:7225	1_161306831_C_T	0	0	0	0	0	MPZ
HGNC:7225	1_161306840_G_A	0	0	0	0	0	MPZ
HGNC:7225	1_161306842_G_A	0	0	0	0	0	MPZ
HGNC:7225	1_161306843_G_T	0	0	0	0	0	MPZ
HGNC:7225	1_161306847_C_A	0	0	0	0	0	MPZ
HGNC:7225	1_161306848_C_T	0	0	0	0	0	MPZ
HGNC:7225	1_161306853_C_A	0	0	0	0	0	MPZ
HGNC:7225	1_161306853_C_T	0	0	0	0	0	MPZ
HGNC:7225	1_161306854_C_T	0	0	0	0	0	MPZ
HGNC:7225	1_161306855_A_G	0	0	0	0	0	MPZ
HGNC:7225	1_161306858_G_A	0	0	0	0	0	MPZ
HGNC:7225	1_161306860_A_G	0	0	0	0	0	MPZ
HGNC:7225	1_161306863_C_G	0	0	0	0	0	MPZ
HGNC:7225	1_161306863_C_T	0	0	0	0	0	MPZ
HGNC:7225	1_161306864_G_A	0	0	0	0	0	MPZ
HGNC:7225	1_161306870_T_C	0	0	0	0	0	MPZ
HGNC:7225	1_161306879_C_G	0	0	0	0	0	MPZ
HGNC:7225	1_161306880_C_T	0	0	0	0	0	MPZ
HGNC:7225	1_161306885_C_CGTCAA	0	0	0	0	0	MPZ
HGNC:7225	1_161306886_G_C	0	0	0	0	0	MPZ
HGNC:7225	1_161306886_G_T	0	0	0	0	0	MPZ
HGNC:7225	1_161306900_G_A	0	0	0	0	0	MPZ
HGNC:7225	1_161306902_C_G	0	0	0	0	0	MPZ
HGNC:7225	1_161306911_T_C	0	0	0	0	0	MPZ
HGNC:7225	1_161306912_A_G	0	0	0	0	0	MPZ
HGNC:7225	1_161306914_T_C	0	0	0	0	0	MPZ
HGNC:7225	1_161306922_C_A	0	0	0	0	0	MPZ
HGNC:7225	1_161307259_G_A	0	0	0	0	0	MPZ
HGNC:7225	1_161307259_G_C	0	0	0	0	0	MPZ
HGNC:7225	1_161307268_T_A	0	0	0	0	0	MPZ
HGNC:7225	1_161307290_AGC_A	0	0	0	0	0	MPZ
HGNC:7225	1_161307301_AAGG_A	0	0	0	0	0	MPZ
HGNC:7225	1_161307304_G_A	0	0	0	0	0	MPZ
HGNC:7225	1_161307304_G_C	0	0	0	0	0	MPZ
HGNC:7225	1_161307310_T_C	0	0	0	0	0	MPZ
HGNC:7225	1_161307311_C_T	0	0	0	0	0	MPZ
HGNC:7225	1_161307316_G_A	0	0	0	0	0	MPZ
HGNC:7225	1_161307319_A_T	0	0	0	0	0	MPZ
HGNC:7225	1_161307326_C_T	0	0	0	0	0	MPZ
HGNC:7225	1_161307331_G_C	0	0	0	0	0	MPZ
HGNC:7225	1_161307333_C_T	0	0	0	0	0	MPZ
HGNC:7225	1_161307340_G_A	0	0	0	0	0	MPZ
HGNC:7225	1_161307340_G_GAGC	0	0	0	0	0	MPZ
HGNC:7225	1_161307343_C_A	0	0	0	0	0	MPZ
HGNC:7225	1_161307354_CACCCGGGA_C	0	0	0	0	0	MPZ
HGNC:7225	1_161307355_ACCCGGGAG_A	1.194e-05	0	0	0	2.64e-05	MPZ
HGNC:7225	1_161307361_G_A	0	0	0	0	0	MPZ
HGNC:7225	1_161307376_T_G	0	0	0	0	0	MPZ
HGNC:7225	1_161307379_A_T	0	0	0	0	0	MPZ
HGNC:7225	1_161307386_T_A	0	0	0	0	0	MPZ
HGNC:7225	1_161307386_T_C	3.98e-06	0	0	0	8.802e-06	MPZ
HGNC:7225	1_161307389_C_A	0	0	0	0	0	MPZ
HGNC:7225	1_161307389_C_T	3.98e-06	0	0	5.438e-05	0	MPZ
HGNC:7225	1_161307402_G_C	0	0	0	0	0	MPZ
HGNC:7225	1_161307403_A_G	0	0	0	0	0	MPZ
HGNC:7225	1_161307414_CG_C	0	0	0	0	0	MPZ
HGNC:7225	1_161307425_C_G	0	0	0	0	0	MPZ
HGNC:7225	1_161307425_C_T	0	0	0	0	0	MPZ
HGNC:7225	1_161309838_C_T	0	0	0	0	0	MPZ
HGNC:7225	1_161309879_GC_G	0	0	0	0	0	MPZ
HGNC:7225	1_161309886_G_C	0	0	0	0	0	MPZ
HGNC:7225	1_161309897_A_AGGAGCCATAGCTGGGGCAGGGGCAGGGGCCC	0	0	0	0	0	MPZ
HGNC:791	1_161766447_G_T	0	0	0	0	0	ATF6
HGNC:791	1_161781910_A_AG	0	0	0	0	0	ATF6
HGNC:791	1_161784093_TC_T	3.994e-06	0	0	0	8.817e-06	ATF6
HGNC:791	1_161791538_G_T	4.207e-06	0	0	0	9.073e-06	ATF6
HGNC:791	1_161802072_C_T	0	0	0	0	0	ATF6
HGNC:791	1_161802157_T_TC	0	0	0	0	0	ATF6
HGNC:791	1_161819693_C_T	1.602e-05	0	0	0	3.535e-05	ATF6
HGNC:791	1_161821081_T_TA	0	0	0	0	0	ATF6
HGNC:791	1_161821166_G_C	0	0	0	0	0	ATF6
HGNC:791	1_161853324_G_C	4.026e-06	0	0	0	8.944e-06	ATF6
HGNC:791	1_161863292_T_A	0	0	0	0	0	ATF6
HGNC:2731	1_162754781_G_GC	0	0	0	0	0	DDR2
HGNC:18188	1_165728095_GGC_G	0	0	0	0	0	TMCO1
HGNC:18188	1_165743172_G_A	1.193e-05	0	5.783e-05	0	8.795e-06	TMCO1
HGNC:18188	1_165743244_G_A	3.978e-06	0	0	0	8.796e-06	TMCO1
HGNC:18188	1_165743263_G_T	0	0	0	0	0	TMCO1
HGNC:18188	1_165752099_C_G	0	0	0	0	0	TMCO1
HGNC:18188	1_165768199_ACT_A	0.0001114	6.153e-05	2.892e-05	0	0.0001759	TMCO1
HGNC:18188	1_165768249_AAACC_A	0	0	0	0	0	TMCO1
HGNC:1677	1_167435434_G_A	0.0002632	0	0.0002895	0	0.0003535	CD247
HGNC:1677	1_167518414_T_TC	0	0	0	0	0	CD247
HGNC:11596	1_168293243_C_T	0	0	0	0	0	TBX19
HGNC:11596	1_168297747_C_G	7.956e-06	0	5.783e-05	0	0	TBX19
HGNC:11596	1_168305060_CA_C	6.365e-05	6.155e-05	0	0	0.0001319	TBX19
HGNC:11596	1_168305136_C_T	2.388e-05	0	0	0	5.276e-05	TBX19
HGNC:10938	1_169469993_C_T	1.591e-05	0	0	0	3.517e-05	SLC19A2
HGNC:10938	1_169477153_A_C	3.99e-06	0	0	0	8.821e-06	SLC19A2
HGNC:10938	1_169477447_C_T	3.978e-06	0	0	0	8.794e-06	SLC19A2
HGNC:3542	1_169518453_G_A	7.965e-06	0	2.892e-05	5.439e-05	0	F5
HGNC:3542	1_169529619_T_C	2.79e-05	0	2.896e-05	0	5.291e-05	F5
HGNC:3542	1_169530805_T_C	1.595e-05	0	0	0	3.535e-05	F5
HGNC:3542	1_169540993_AG_A	0	0	0	0	0	F5
HGNC:3542	1_169541915_ATGTGT_A	0	0	0	0	0	F5
HGNC:3542	1_169542227_TA_T	3.584e-05	0	0	0	1.762e-05	F5
HGNC:3542	1_169542550_AT_A	0	0	0	0	0	F5
HGNC:3542	1_169542872_G_A	0	0	0	0	0	F5
HGNC:3542	1_169544439_T_TGC	0	0	0	0	0	F5
HGNC:3542	1_169546533_C_G	0	0	0	0	0	F5
HGNC:3542	1_169549914_A_C	0	0	0	0	0	F5
HGNC:3542	1_169550741_T_C	0	0	0	0	0	F5
HGNC:3542	1_169555349_T_G	0	0	0	0	0	F5
HGNC:30213	1_16986881_CAG_C	0	0	0	0	0	ATP13A2
HGNC:30213	1_16987071_AG_A	0.0001448	0	0.0001737	0	2.695e-05	ATP13A2
HGNC:30213	1_16989961_G_A	0	0	0	0	0	ATP13A2
HGNC:30213	1_16991221_GATTACAGGCGTGAGACACTGTGCCCGGCCATTTTCGTATTCTTTGTAGAGACGGAGTTTTGCCATGTTGCCCAGGTTGGTCTTGAACTCCAGGGTTCAAGACATCCTTCTCCTTTGGCCTCCCAAAGTGCTGGGATTACAGGCATGAAGTACCGTGCCCGGCCAGAATCTTTCTCTTCCTGCTCCTTGAGCTTGTCACAGCCTCTGAGGCTGACATCATTATCCCCATTTCTCAGAGGTGCCACCTGGAACCCAGGCTGTCTGACAGCGCACATGGGTTCCTTGGAAGTCACTCCACTCCTCTGAGTCTCAGTTTCCTCATCTGTCAAACAGGGGTGACAATTACCACTTGCGGGGGGGATATTGTGAAGATTCACGAAATGTTTAA…	0	0	0	0	0	ATP13A2
HGNC:30213	1_16991848_CCA_C	0	0	0	0	0	ATP13A2
HGNC:30213	1_16992345_G_A	4.059e-06	0	0	0	9.084e-06	ATP13A2
HGNC:30213	1_16992485_C_T	0	0	0	0	0	ATP13A2
HGNC:30213	1_16993721_G_A	9.546e-06	0	0	0	0	ATP13A2
HGNC:30213	1_16996059_G_A	0	0	0	0	0	ATP13A2
HGNC:30213	1_17000107_C_T	4.814e-05	0	0	5.453e-05	9.814e-05	ATP13A2
HGNC:30213	1_17002374_C_A	0	0	0	0	0	ATP13A2
HGNC:30213	1_17004759_AC_A	0	0	0	0	0	ATP13A2
HGNC:30213	1_17005450_C_T	8.057e-06	0	2.896e-05	0	8.982e-06	ATP13A2
HGNC:25676	1_170539554_AAG_A	0	0	0	0	0	GORAB
HGNC:25676	1_170542489_A_T	0	0	0	0	0	GORAB
HGNC:3771	1_171107811_C_T	0.00102	0.0004307	0.0002894	0	0.002045	FMO3
HGNC:3771	1_171108182_CTG_C	0.000191	0	0	0.002502	0	FMO3
HGNC:3771	1_171114038_G_T	0	0	0	0	0	FMO3
HGNC:3771	1_171114092_G_T	0.0002908	0.000123	0.0004056	0	0.0004493	FMO3
HGNC:3771	1_171114108_C_T	0.0001195	0	0.0002317	5.444e-05	6.167e-05	FMO3
HGNC:3771	1_171114339_G_A	0.0001095	6.404e-05	0	0.001201	3.637e-05	FMO3
HGNC:3771	1_171117317_C_T	0.0001235	0.0002461	5.791e-05	0	0.0002204	FMO3
HGNC:3771	1_171117342_G_A	7.982e-05	0	8.729e-05	0	7.057e-05	FMO3
HGNC:8960	1_172441964_A_G	0	0	0	0	0	PIGC
HGNC:8960	1_172441988_A_G	0	0	0	0	0	PIGC
HGNC:8960	1_172442057_A_C	0	0	0	0	0	PIGC
HGNC:8960	1_172442610_G_GTGTTAGTCACAA	0	0	0	0	0	PIGC
HGNC:18337	1_17267938_C_T	0.0001751	0.001662	0.0001735	5.437e-05	4.398e-05	PADI3
HGNC:18337	1_17270877_A_G	0	0	0	0	0	PADI3
HGNC:18337	1_17280704_C_T	0.0006403	0.006828	0.0009829	5.437e-05	7.914e-05	PADI3
HGNC:18337	1_17283039_G_A	0	0	0	0	0	PADI3
HGNC:25538	1_173825249_T_A	0	0	0	0	0	DARS2
HGNC:25538	1_173825357_G_A	0	0	0	0	0	DARS2
HGNC:25538	1_173826782_C_T	0	0	0	0	0	DARS2
HGNC:25538	1_173828312_TT_C	0	0	0	0	0	DARS2
HGNC:25538	1_173828316_C_G	8.018e-06	0	2.925e-05	0	8.846e-06	DARS2
HGNC:25538	1_173828364_G_A	0	0	0	0	0	DARS2
HGNC:25538	1_173830763_T_G	2.784e-05	0	0.0001445	0	0	DARS2
HGNC:25538	1_173831593_G_T	0.0001114	0	0	0	0.0002463	DARS2
HGNC:25538	1_173831632_T_C	0.0003306	0	0	0	0.0001937	DARS2
HGNC:25538	1_173833375_G_C	4.405e-06	0	0	0	9.924e-06	DARS2
HGNC:25538	1_173833388_C_T	0	0	0	0	0	DARS2
HGNC:25538	1_173833410_T_C	0	0	0	0	0	DARS2
HGNC:25538	1_173833419_G_A	7.163e-05	0	0	0	0.0001584	DARS2
HGNC:25538	1_173833432_G_A	0	0	0	0	0	DARS2
HGNC:25538	1_173833446_G_A	7.954e-06	0	0	5.438e-05	8.793e-06	DARS2
HGNC:25538	1_173838207_G_A	2.785e-05	0	2.891e-05	5.437e-05	3.518e-05	DARS2
HGNC:25538	1_173839470_CT_C	3.977e-06	0	0	0	8.791e-06	DARS2
HGNC:25538	1_173840937_TG_T	0	0	0	0	0	DARS2
HGNC:25538	1_173850330_AT_A	0	0	0	0	0	DARS2
HGNC:25538	1_173850407_GG_C	0	0	0	0	0	DARS2
HGNC:25538	1_173853359_T_G	0	0	0	0	0	DARS2
HGNC:25538	1_173853505_C_T	0	0	0	0	0	DARS2
HGNC:25538	1_173857529_C_G	0	0	0	0	0	DARS2
HGNC:775	1_173903891_A_G	0	0	0	0	0	SERPINC1
HGNC:775	1_173903908_G_T	0	0	0	0	0	SERPINC1
HGNC:775	1_173903969_G_C	0	0	0	0	0	SERPINC1
HGNC:775	1_173903969_G_T	0	0	0	0	0	SERPINC1
HGNC:775	1_173903978_C_T	0	0	0	0	0	SERPINC1
HGNC:775	1_173904011_G_A	3.979e-06	0	0	5.437e-05	0	SERPINC1
HGNC:775	1_173907399_GTTCATGCATCTCCTTTCTGTACCCTAAGAGAGTGGGGAAGGTGTACTCACCTCAAGAAATGCCTTATGGAATGCATCTGAGACATAGAGGTCATCTCGGCCTTCTGCAACAATACCTGGAAGGAAGACCGGAGAAGTCTTTGTGAGATGGGAGAAAGTTGGCTTC_G	0	0	0	0	0	SERPINC1
HGNC:775	1_173907511_A_G	3.977e-06	0	0	0	8.792e-06	SERPINC1
HGNC:775	1_173907528_C_T	0	0	0	0	0	SERPINC1
HGNC:775	1_173909547_C_A	0	0	0	0	0	SERPINC1
HGNC:775	1_173909644_CG_C	0	0	0	0	0	SERPINC1
HGNC:775	1_173909752_G_A	0	0	0	0	0	SERPINC1
HGNC:775	1_173909873_ACT_A	0	0	0	0	0	SERPINC1
HGNC:775	1_173909874_CT_C	0	0	0	0	0	SERPINC1
HGNC:775	1_173909899_TCCTTC_T	0	0	0	0	0	SERPINC1
HGNC:775	1_173909933_TC_T	0	0	0	0	0	SERPINC1
HGNC:775	1_173909938_AG_A	0	0	0	0	0	SERPINC1
HGNC:775	1_173910861_T_C	3.977e-06	0	0	0	8.792e-06	SERPINC1
HGNC:775	1_173911798_C_T	0	0	0	0	0	SERPINC1
HGNC:775	1_173911831_A_G	0	0	0	0	0	SERPINC1
HGNC:775	1_173911851_T_C	0	0	0	0	0	SERPINC1
HGNC:775	1_173911872_AG_A	0	0	0	0	0	SERPINC1
HGNC:775	1_173911942_G_A	0	0	0	0	0	SERPINC1
HGNC:775	1_173911958_AAAG_A	0	0	0	0	0	SERPINC1
HGNC:775	1_173911974_T_TG	0	0	0	0	0	SERPINC1
HGNC:775	1_173912002_CAAACTT_C	0	0	0	0	0	SERPINC1
HGNC:775	1_173914560_AG_A	0	0	0	0	0	SERPINC1
HGNC:775	1_173914570_G_A	1.591e-05	0	0	0	3.516e-05	SERPINC1
HGNC:775	1_173914620_C_T	0	0	0	0	0	SERPINC1
HGNC:775	1_173914633_GGAAAAT_G	0	0	0	0	0	SERPINC1
HGNC:775	1_173914717_C_A	0	0	0	0	0	SERPINC1
HGNC:775	1_173914726_G_A	4.772e-05	0	5.782e-05	0.0003262	2.638e-05	SERPINC1
HGNC:775	1_173914743_G_A	0.0008192	0.0003076	0.0001156	0	0.000888	SERPINC1
HGNC:775	1_173914787_C_CG	0	0	0	0	0	SERPINC1
HGNC:775	1_173914795_G_A	1.989e-05	0	2.892e-05	0	2.639e-05	SERPINC1
HGNC:775	1_173914802_G_T	0	0	0	0	0	SERPINC1
HGNC:775	1_173914805_CA_C	0	0	0	0	0	SERPINC1
HGNC:775	1_173914920_C_G	0	0	0	0	0	SERPINC1
HGNC:775	1_173916287_ACTGGATCTTCCCATCTTCTCCTGGGAGAGAAAGACAGGCACCCAGTGCAGATTCACGGACGTGGTCCGTTGGGCAAGCCTGGGGCTGGCTGGAAGCTGGGGCAGCTGAGGGGGACTTGCCTTCTTGCGTGGTCTGAGTCCAGTTCTGCAGCCCTTTCAAGAACAGAGGTGCAAAGCCGGAGAGAAGCAGCGGCACCAAGGGAGATGTGGAAGGCAGGCTGAAGAAGCAGAGAGAGAGAGGAGAGGACCCTGCCATTCATCTTCCCATCTCCACTGCCTTCGGTTGCCCACTCTGTCCTTCAACTACATTTGGAAATGCAATTTGAGGCTGAGAGGACCCTGGGAGGGCTATGAAGCACAAATTAAAACCAAGACAGTTGTGCCACC…	0	0	0	0	0	SERPINC1
HGNC:13394	1_179551262_T_TG	0	0	0	0	0	NPHS2
HGNC:13394	1_179551343_GA_G	0	0	0	0	0	NPHS2
HGNC:13394	1_179551361_G_A	3.983e-06	0	0	0	0	NPHS2
HGNC:13394	1_179551373_CA_C	0	0	0	0	0	NPHS2
HGNC:13394	1_179551376_CA_C	1.195e-05	0	0	0	2.646e-05	NPHS2
HGNC:13394	1_179551397_C_A	0	0	0	0	0	NPHS2
HGNC:13394	1_179551435_G_A	3.988e-06	6.152e-05	0	0	0	NPHS2
HGNC:13394	1_179551452_C_T	3.989e-06	0	0	0	0	NPHS2
HGNC:13394	1_179551453_T_G	0	0	0	0	0	NPHS2
HGNC:13394	1_179552602_C_T	0	0	0	0	0	NPHS2
HGNC:13394	1_179552605_G_A	2.001e-05	0	0	0.0002726	0	NPHS2
HGNC:13394	1_179552614_C_T	3.998e-06	0	0	0	8.849e-06	NPHS2
HGNC:13394	1_179552617_G_A	0	0	0	0	0	NPHS2
HGNC:13394	1_179552625_G_A	4e-06	0	0	0	8.857e-06	NPHS2
HGNC:13394	1_179552682_C_T	0	0	0	0	0	NPHS2
HGNC:13394	1_179557025_A_G	0	0	0	0	0	NPHS2
HGNC:13394	1_179557026_C_T	0	0	0	0	0	NPHS2
HGNC:13394	1_179557051_C_A	7.977e-06	0	0	0	8.826e-06	NPHS2
HGNC:13394	1_179557051_C_G	0	0	0	0	0	NPHS2
HGNC:13394	1_179557080_G_A	0	0	0	0	0	NPHS2
HGNC:13394	1_179557122_G_A	1.194e-05	0	0	0	1.761e-05	NPHS2
HGNC:13394	1_179557179_G_A	1.194e-05	6.152e-05	0	5.438e-05	0	NPHS2
HGNC:13394	1_179557187_CAA_C	0	0	0	0	0	NPHS2
HGNC:13394	1_179557204_C_T	0	0	0	0	0	NPHS2
HGNC:13394	1_179557227_C_T	1.196e-05	0	2.896e-05	0	8.831e-06	NPHS2
HGNC:13394	1_179557231_C_A	0	0	0	0	0	NPHS2
HGNC:13394	1_179559710_C_T	1.357e-05	7.394e-05	0	0	2.089e-05	NPHS2
HGNC:13394	1_179559711_G_A	0	0	0	0	0	NPHS2
HGNC:13394	1_179561287_A_T	0	0	0	0	0	NPHS2
HGNC:13394	1_179561303_CT_C	3.979e-06	0	0	0	0	NPHS2
HGNC:13394	1_179561320_TC_T	7.957e-06	0	0	0	1.759e-05	NPHS2
HGNC:13394	1_179561328_G_A	1.592e-05	6.163e-05	2.893e-05	0	1.76e-05	NPHS2
HGNC:13394	1_179561355_G_A	7.96e-06	0	0	0	1.76e-05	NPHS2
HGNC:13394	1_179561361_C_T	0	0	0	0	0	NPHS2
HGNC:13394	1_179564689_C_T	7.956e-06	0	0	5.437e-05	8.795e-06	NPHS2
HGNC:13394	1_179564698_AG_A	0	0	0	0	0	NPHS2
HGNC:13394	1_179564715_G_A	0	0	0	0	0	NPHS2
HGNC:13394	1_179564795_T_C	0	0	0	0	0	NPHS2
HGNC:13394	1_179575606_C_A	0	0	0	0	0	NPHS2
HGNC:13394	1_179575615_AC_A	0	0	0	0	0	NPHS2
HGNC:13394	1_179575654_G_A	4.292e-06	0	0	5.613e-05	0	NPHS2
HGNC:13394	1_179575698_T_TC	0	0	0	0	0	NPHS2
HGNC:13394	1_179575699_C_A	0	0	0	0	0	NPHS2
HGNC:13394	1_179575708_TC_T	0	0	0	0	0	NPHS2
HGNC:13394	1_179575722_G_GAGCCC	0	0	0	0	0	NPHS2
HGNC:13394	1_179575760_G_GC	0	0	0	0	0	NPHS2
HGNC:13394	1_179575763_T_CC	0	0	0	0	0	NPHS2
HGNC:13394	1_179575769_G_GTA	0	0	0	0	0	NPHS2
HGNC:13394	1_179575836_C_CT	0	0	0	0	0	NPHS2
HGNC:13394	1_179575862_C_T	0	0	0	0	0	NPHS2
HGNC:29456	1_179882506_GCGGGCGA_G	0	0	0	0	0	TOR1AIP1
HGNC:29456	1_179884770_G_A	0	0	0	0	0	TOR1AIP1
HGNC:29456	1_179889309_GCAG_AC	0	0	0	0	0	TOR1AIP1
HGNC:29456	1_179900161_G_T	1.199e-05	6.303e-05	0	0	1.767e-05	TOR1AIP1
HGNC:29456	1_179901310_GA_G	0	0	0	0	0	TOR1AIP1
HGNC:29456	1_179901367_AG_A	0	0	0	0	0	TOR1AIP1
HGNC:29456	1_179903989_C_T	0	0	0	0	0	TOR1AIP1
HGNC:29456	1_179907821_A_T	4.271e-06	0	0	6.093e-05	0	TOR1AIP1
HGNC:29456	1_179914051_C_T	3.984e-06	0	0	5.44e-05	0	TOR1AIP1
HGNC:29456	1_179917914_C_T	3.183e-05	0	2.891e-05	0	6.159e-05	TOR1AIP1
HGNC:4341	1_182388737_T_A	0	0	0	0	0	GLUL
HGNC:6493	1_183186354_T_C	0	0	0	0	0	LAMC2
HGNC:6493	1_183186355_G_T	0	0	0	0	0	LAMC2
HGNC:6493	1_183207879_A_C	0	0	0	0	0	LAMC2
HGNC:6493	1_183207931_CACAG_C	3.977e-06	0	0	0	8.793e-06	LAMC2
HGNC:6493	1_183207945_T_TAATGG	3.977e-06	0	0	0	8.792e-06	LAMC2
HGNC:6493	1_183207980_C_CT	0	0	0	0	0	LAMC2
HGNC:6493	1_183208070_G_A	3.979e-06	0	0	0	0	LAMC2
HGNC:6493	1_183215467_C_T	3.977e-06	0	0	0	8.793e-06	LAMC2
HGNC:6493	1_183218389_G_A	0	0	0	0	0	LAMC2
HGNC:6493	1_183218489_G_C	0	0	0	0	0	LAMC2
HGNC:6493	1_183220823_A_C	0	0	0	0	0	LAMC2
HGNC:6493	1_183220829_C_T	7.955e-06	0	0	0	8.794e-06	LAMC2
HGNC:6493	1_183220852_TG_T	3.977e-06	0	0	0	8.792e-06	LAMC2
HGNC:6493	1_183220880_T_TAA	0	0	0	0	0	LAMC2
HGNC:6493	1_183220963_T_A	0	0	0	0	0	LAMC2
HGNC:6493	1_183222087_A_G	0	0	0	0	0	LAMC2
HGNC:6493	1_183222115_C_T	3.976e-06	0	0	0	8.79e-06	LAMC2
HGNC:6493	1_183222157_C_T	0	0	0	0	0	LAMC2
HGNC:6493	1_183223247_TGG_T	0	0	0	0	0	LAMC2
HGNC:6493	1_183223325_G_A	0	0	0	0	0	LAMC2
HGNC:6493	1_183225606_A_T	0	0	0	0	0	LAMC2
HGNC:6493	1_183225719_C_G	0	0	0	0	0	LAMC2
HGNC:6493	1_183225721_G_T	0	0	0	0	0	LAMC2
HGNC:6493	1_183226802_C_T	0	0	0	0	0	LAMC2
HGNC:6493	1_183226886_CA_C	0	0	0	0	0	LAMC2
HGNC:6493	1_183227615_TCCCTGTCATA_AACCGC	0	0	0	0	0	LAMC2
HGNC:6493	1_183227696_CG_C	3.984e-06	0	0	0	0	LAMC2
HGNC:6493	1_183228564_C_A	0	0	0	0	0	LAMC2
HGNC:6493	1_183228621_T_C	0	0	0	0	0	LAMC2
HGNC:6493	1_183230960_G_A	0	0	0	0	0	LAMC2
HGNC:6493	1_183230960_G_C	3.977e-06	0	2.891e-05	0	0	LAMC2
HGNC:6493	1_183231027_AGC_A	0	0	0	0	0	LAMC2
HGNC:6493	1_183232186_G_A	0	0	0	0	0	LAMC2
HGNC:6493	1_183232188_T_TG	0	0	0	0	0	LAMC2
HGNC:6493	1_183232297_TGA_T	0	0	0	0	0	LAMC2
HGNC:6493	1_183232344_G_A	0	0	0	0	0	LAMC2
HGNC:6493	1_183232768_C_T	0	0	0	0	0	LAMC2
HGNC:6493	1_183232780_C_T	3.978e-06	0	0	5.437e-05	0	LAMC2
HGNC:6493	1_183232859_T_G	0	0	0	0	0	LAMC2
HGNC:6493	1_183234390_C_G	0	0	0	0	0	LAMC2
HGNC:6493	1_183235615_G_T	0	0	0	0	0	LAMC2
HGNC:6493	1_183235661_CCCTG_C	0	0	0	0	0	LAMC2
HGNC:6493	1_183235693_AGCCCGGACGGTGCTGTGGT_G	0	0	0	0	0	LAMC2
HGNC:6493	1_183235731_G_C	0	0	0	0	0	LAMC2
HGNC:6493	1_183236490_G_GT	3.981e-06	0	0	0	8.81e-06	LAMC2
HGNC:6493	1_183236541_GCA_G	0	0	0	0	0	LAMC2
HGNC:6493	1_183236593_C_T	0	0	0	0	0	LAMC2
HGNC:6493	1_183237351_G_C	0	0	0	0	0	LAMC2
HGNC:6493	1_183238305_A_G	0	0	0	0	0	LAMC2
HGNC:6493	1_183239419_ACT_A	0	0	0	0	0	LAMC2
HGNC:6493	1_183239564_G_C	0	0	0	0	0	LAMC2
HGNC:6493	1_183240116_T_TG	0	0	0	0	0	LAMC2
HGNC:6493	1_183240191_TAC_T	0	0	0	0	0	LAMC2
HGNC:6493	1_183243145_A_G	0	0	0	0	0	LAMC2
HGNC:6493	1_183243171_AG_A	0	0	0	0	0	LAMC2
HGNC:6493	1_183243191_C_T	0	0	0	0	0	LAMC2
HGNC:6493	1_183243191_CAGAAGCTTTCCCGAGCCAAG_C	0	0	0	0	0	LAMC2
HGNC:6493	1_183243203_C_T	3.982e-06	0	0	0	8.812e-06	LAMC2
HGNC:6493	1_183243227_CA_C	0	0	0	0	0	LAMC2
HGNC:6493	1_183243272_C_T	0	0	0	0	0	LAMC2
HGNC:7661	1_183560238_ACTTTC_A	3.978e-06	0	0	0	8.795e-06	NCF2
HGNC:7661	1_183563268_G_GA	0	0	0	0	0	NCF2
HGNC:7661	1_183563492_G_A	0	0	0	0	0	NCF2
HGNC:7661	1_183564004_C_G	0	0	0	0	0	NCF2
HGNC:7661	1_183566939_TG_T	1.193e-05	0	0	0	2.637e-05	NCF2
HGNC:7661	1_183567222_CGT_C	0	0	0	0	0	NCF2
HGNC:7661	1_183573189_G_A	3.977e-06	0	2.891e-05	0	0	NCF2
HGNC:7661	1_183573229_G_A	0	0	0	0	0	NCF2
HGNC:7661	1_183573244_G_A	1.193e-05	0	0	0	1.758e-05	NCF2
HGNC:7661	1_183574505_CT_C	0	0	0	0	0	NCF2
HGNC:7661	1_183577598_C_G	3.977e-06	0	0	0	8.791e-06	NCF2
HGNC:7661	1_183586894_C_T	3.976e-06	0	0	0	8.79e-06	NCF2
HGNC:7661	1_183586956_G_A	3.976e-06	0	0	0	8.79e-06	NCF2
HGNC:7661	1_183590266_AGTCCTTCTT_A	3.977e-06	0	2.891e-05	0	0	NCF2
HGNC:16791	1_184054856_C_T	0	0	0	0	0	TSEN15
HGNC:9364	1_186307034_A_AC	0	0	0	0	0	PRG4
HGNC:9364	1_186307963_GC_G	0	0	0	0	0	PRG4
HGNC:9364	1_186308739_CAA_C	3.982e-06	0	0	0	8.81e-06	PRG4
HGNC:9364	1_186308958_A_ACCAAACT	8.077e-06	0	0	0.0001101	0	PRG4
HGNC:9364	1_186309828_GGACT_G	1.989e-05	6.152e-05	0	0	8.793e-06	PRG4
HGNC:9364	1_186311461_AC_A	0	0	0	0	0	PRG4
HGNC:9364	1_186311538_A_AAG	0	0	0	0	0	PRG4
HGNC:9364	1_186311558_A_AT	0	0	0	0	0	PRG4
HGNC:8621	1_18634302_G_A	0	0	0	0	0	PAX7
HGNC:8621	1_18634437_C_T	3.98e-06	0	0	0	0	PAX7
HGNC:9035	1_186911324_A_AT	0	0	0	0	0	PLA2G4A
HGNC:406	1_18874481_C_CA	1.197e-05	0	0	0	2.652e-05	ALDH4A1
HGNC:406	1_18885629_C_G	0	0	0	0	0	ALDH4A1
HGNC:406	1_18902502_GC_G	1.001e-05	0	0	0	2.651e-05	ALDH4A1
HGNC:28957	1_19219329_T_TCA	0	0	0	0	0	EMC1
HGNC:28957	1_19220813_TAGGA_T	0	0	0	0	0	EMC1
HGNC:28957	1_19222836_T_C	0	0	0	0	0	EMC1
HGNC:28957	1_19227428_C_T	0	0	0	0	0	EMC1
HGNC:28957	1_19232652_G_T	0	0	0	0	0	EMC1
HGNC:28957	1_19232655_G_C	0	0	0	0	0	EMC1
HGNC:28957	1_19232655_G_T	0	0	0	0	0	EMC1
HGNC:28957	1_19238095_G_T	3.98e-06	0	0	0	8.8e-06	EMC1
HGNC:28957	1_19243708_C_T	3.977e-06	0	0	0	8.794e-06	EMC1
HGNC:19048	1_197084420_CT_C	0	0	0	0	0	ASPM
HGNC:19048	1_197086966_G_A	2.028e-05	0.0001254	2.911e-05	0	8.93e-06	ASPM
HGNC:19048	1_197089953_G_A	3.993e-06	0	0	0	8.847e-06	ASPM
HGNC:19048	1_197089991_C_A	0	0	0	0	0	ASPM
HGNC:19048	1_197090004_G_A	3.595e-05	0	0.0002608	0	0	ASPM
HGNC:19048	1_197090328_G_A	7.992e-06	0	0	0	8.845e-06	ASPM
HGNC:19048	1_197090929_G_C	3.991e-06	0	0	0	0	ASPM
HGNC:19048	1_197091032_G_A	8.024e-06	0	0	0	1.777e-05	ASPM
HGNC:19048	1_197092013_GC_G	3.991e-06	0	2.895e-05	0	0	ASPM
HGNC:19048	1_197092040_GCT_G	0	0	0	0	0	ASPM
HGNC:19048	1_197093156_G_A	2.802e-05	0	0	0	6.214e-05	ASPM
HGNC:19048	1_197093168_G_A	1.601e-05	0	0.000116	0	0	ASPM
HGNC:19048	1_197093242_A_T	0	0	0	0	0	ASPM
HGNC:19048	1_197093255_G_A	4.024e-06	6.393e-05	0	0	0	ASPM
HGNC:19048	1_197094079_C_T	0	0	0	0	0	ASPM
HGNC:19048	1_197094181_C_G	0	0	0	0	0	ASPM
HGNC:19048	1_197095997_C_T	0	0	0	0	0	ASPM
HGNC:19048	1_197096082_C_T	0	0	0	0	0	ASPM
HGNC:19048	1_197096156_C_T	0	0	0	0	0	ASPM
HGNC:19048	1_197100538_CTT_C	1.602e-05	0	0.0001164	0	0	ASPM
HGNC:19048	1_197100547_G_A	0	0	0	0	0	ASPM
HGNC:19048	1_197100651_TG_T	0	0	0	0	0	ASPM
HGNC:19048	1_197100653_TAA_T	0	0	0	0	0	ASPM
HGNC:19048	1_197100743_CTG_C	3.607e-05	0	0	0	8.014e-05	ASPM
HGNC:19048	1_197100985_G_A	4.007e-06	0	0	0	0	ASPM
HGNC:19048	1_197101049_GTT_G	0	0	0	0	0	ASPM
HGNC:19048	1_197101114_TTTTC_T	4.421e-05	6.236e-05	5.828e-05	0	5.355e-05	ASPM
HGNC:19048	1_197101127_A_C	0	0	0	0	0	ASPM
HGNC:19048	1_197101207_G_GT	4.006e-06	0	0	0	8.89e-06	ASPM
HGNC:19048	1_197101234_G_A	4.007e-06	0	0	0	8.892e-06	ASPM
HGNC:19048	1_197101393_G_GT	0	0	0	0	0	ASPM
HGNC:19048	1_197101426_G_A	0	0	0	0	0	ASPM
HGNC:19048	1_197101464_ACTTT_A	8.098e-06	0	0	0	8.947e-06	ASPM
HGNC:19048	1_197101467_TTC_T	0.0002347	0.000186	0.0004673	0.0002748	0.0002592	ASPM
HGNC:19048	1_197101585_CT_C	0	0	0	0	0	ASPM
HGNC:19048	1_197101639_G_A	0	0	0	0	0	ASPM
HGNC:19048	1_197101665_CTGATA_C	4.004e-06	0	2.906e-05	0	0	ASPM
HGNC:19048	1_197101676_TTC_T	0	0	0	0	0	ASPM
HGNC:19048	1_197101927_G_A	8.001e-06	0	0	0	1.774e-05	ASPM
HGNC:19048	1_197101942_C_CA	4.004e-06	0	2.907e-05	0	0	ASPM
HGNC:19048	1_197101954_C_CT	0	0	0	0	0	ASPM
HGNC:19048	1_197102089_CAG_C	1.198e-05	0	2.898e-05	0	8.862e-06	ASPM
HGNC:19048	1_197102097_C_CT	0	0	0	0	0	ASPM
HGNC:19048	1_197102122_G_GCAGT	0	0	0	0	0	ASPM
HGNC:19048	1_197102254_C_A	0	0	0	0	0	ASPM
HGNC:19048	1_197102323_G_A	4e-06	0	0	0	8.881e-06	ASPM
HGNC:19048	1_197102331_TGTAA_T	4.001e-06	0	0	0	8.883e-06	ASPM
HGNC:19048	1_197102395_TGAGA_T	4.005e-06	0	0	0	8.879e-06	ASPM
HGNC:19048	1_197102561_GTTTC_G	8.009e-06	6.191e-05	0	0	8.876e-06	ASPM
HGNC:19048	1_197102608_TTTTC_T	4.003e-06	0	0	0	8.859e-06	ASPM
HGNC:19048	1_197102624_AAAGT_A	0	0	0	0	0	ASPM
HGNC:19048	1_197102627_G_T	0	0	0	0	0	ASPM
HGNC:19048	1_197102683_G_A	8.011e-06	0	0	0	1.78e-05	ASPM
HGNC:19048	1_197102702_TCTAA_T	1.602e-05	6.165e-05	0	0	2.67e-05	ASPM
HGNC:19048	1_197102737_C_CT	0	0	0	0	0	ASPM
HGNC:19048	1_197102912_AAT_A	1.198e-05	0	0	0	2.652e-05	ASPM
HGNC:19048	1_197103062_A_C	0	0	0	0	0	ASPM
HGNC:19048	1_197103066_TTC_T	7.99e-06	0	0	0	8.844e-06	ASPM
HGNC:19048	1_197103098_CT_C	0	0	0	0	0	ASPM
HGNC:19048	1_197103169_G_A	0	0	0	0	0	ASPM
HGNC:19048	1_197103387_T_TG	0	0	0	0	0	ASPM
HGNC:19048	1_197103565_TTCTAA_T	4.004e-06	0	0	0	8.884e-06	ASPM
HGNC:19048	1_197103659_AAG_A	0	0	0	0	0	ASPM
HGNC:19048	1_197103719_A_C	0	0	0	0	0	ASPM
HGNC:19048	1_197103784_G_A	4.007e-06	0	0	0	8.903e-06	ASPM
HGNC:19048	1_197104018_G_A	3.998e-06	0	2.9e-05	0	0	ASPM
HGNC:19048	1_197104055_A_T	0	0	0	0	0	ASPM
HGNC:19048	1_197104149_A_AC	0	0	0	0	0	ASPM
HGNC:19048	1_197104456_G_A	4.008e-06	0	0	5.454e-05	0	ASPM
HGNC:19048	1_197104519_G_A	4.014e-06	0	0	0	8.912e-06	ASPM
HGNC:19048	1_197104521_ACT_A	2.406e-05	0.0001241	5.82e-05	0	8.899e-06	ASPM
HGNC:19048	1_197104531_G_A	4.008e-06	0	0	0	0	ASPM
HGNC:19048	1_197104667_CT_C	0	0	0	0	0	ASPM
HGNC:19048	1_197104829_C_T	0	0	0	0	0	ASPM
HGNC:19048	1_197104888_C_A	0	0	0	0	0	ASPM
HGNC:19048	1_197104999_CAT_C	0	0	0	0	0	ASPM
HGNC:19048	1_197105055_G_GT	0	0	0	0	0	ASPM
HGNC:19048	1_197117893_C_CT	1.196e-05	0	8.68e-05	0	0	ASPM
HGNC:19048	1_197117907_ACT_A	0	0	0	0	0	ASPM
HGNC:19048	1_197121930_ATC_A	1.195e-05	0	8.682e-05	0	0	ASPM
HGNC:19048	1_197121955_C_T	0	0	0	0	0	ASPM
HGNC:19048	1_197122190_G_C	0	0	0	0	0	ASPM
HGNC:19048	1_197122478_CCA_C	0	0	0	0	0	ASPM
HGNC:19048	1_197122557_C_CA	0	0	0	0	0	ASPM
HGNC:19048	1_197124103_AACTT_A	0	0	0	0	0	ASPM
HGNC:19048	1_197124173_A_C	0	0	0	0	0	ASPM
HGNC:19048	1_197124271_T_A	0	0	0	0	0	ASPM
HGNC:19048	1_197125045_C_G	0	0	0	0	0	ASPM
HGNC:19048	1_197125161_C_T	0	0	0	0	0	ASPM
HGNC:19048	1_197125181_C_A	0	0	0	0	0	ASPM
HGNC:19048	1_197125190_G_A	3.979e-06	0	0	0	0	ASPM
HGNC:19048	1_197128485_C_T	3.981e-06	0	0	5.437e-05	0	ASPM
HGNC:19048	1_197128489_C_CA	0	0	0	0	0	ASPM
HGNC:19048	1_197128504_A_T	0	0	0	0	0	ASPM
HGNC:19048	1_197128656_C_A	0	0	0	0	0	ASPM
HGNC:19048	1_197133380_G_A	1.195e-05	0	0	0	1.762e-05	ASPM
HGNC:19048	1_197135149_A_T	0	0	0	0	0	ASPM
HGNC:19048	1_197139830_TTTTG_T	0	0	0	0	0	ASPM
HGNC:19048	1_197142354_TTC_T	7.963e-06	0	2.893e-05	5.437e-05	0	ASPM
HGNC:19048	1_197142450_CTTTT_C	0	0	0	0	0	ASPM
HGNC:19048	1_197142521_GCT_G	7.96e-06	0	2.891e-05	0	8.801e-06	ASPM
HGNC:19048	1_197142522_CTCTT_C	0	0	0	0	0	ASPM
HGNC:19048	1_197142524_CTT_C	0	0	0	0	0	ASPM
HGNC:19048	1_197142555_G_T	0	0	0	0	0	ASPM
HGNC:19048	1_197142578_A_T	0	0	0	0	0	ASPM
HGNC:19048	1_197142579_TAA_T	2.392e-05	0	8.674e-05	0	2.644e-05	ASPM
HGNC:19048	1_197142616_GAAGAT_G	1.597e-05	0	0	0	3.532e-05	ASPM
HGNC:19048	1_197142720_TCA_T	0	0	0	0	0	ASPM
HGNC:19048	1_197142841_TAG_AA	0	0	0	0	0	ASPM
HGNC:19048	1_197142866_G_C	0	0	0	0	0	ASPM
HGNC:19048	1_197142886_C_A	0	0	0	0	0	ASPM
HGNC:19048	1_197142898_C_CA	0	0	0	0	0	ASPM
HGNC:19048	1_197143012_GTACTT_G	4.001e-06	0	0	0	0	ASPM
HGNC:19048	1_197143072_TA_T	0	0	0	0	0	ASPM
HGNC:19048	1_197143096_ACT_A	2.401e-05	0	0.0001449	0	0	ASPM
HGNC:19048	1_197143114_G_A	0	0	0	0	0	ASPM
HGNC:19048	1_197143278_CTA_C	0	0	0	0	0	ASPM
HGNC:19048	1_197143446_ACT_A	0	0	0	0	0	ASPM
HGNC:19048	1_197143447_CTT_C	0	0	0	0	0	ASPM
HGNC:19048	1_197143563_TC_T	0	0	0	0	0	ASPM
HGNC:19048	1_197143614_AT_A	0	0	0	0	0	ASPM
HGNC:19048	1_197143675_G_A	0	0	0	0	0	ASPM
HGNC:19048	1_197143727_A_AAC	0	0	0	0	0	ASPM
HGNC:19048	1_197146140_C_G	0	0	0	0	0	ASPM
HGNC:19048	1_197146319_GAC_G	0	0	0	0	0	ASPM
HGNC:19048	1_197146436_A_G	1.282e-05	0	0	5.597e-05	9.581e-06	ASPM
HGNC:2343	1_197268466_G_GT	0	0	0	0	0	CRB1
HGNC:2343	1_197268467_C_CT	3.98e-06	0	0	0	8.806e-06	CRB1
HGNC:2343	1_197268475_C_A	0	0	0	0	0	CRB1
HGNC:2343	1_197268477_TA_T	0	0	0	0	0	CRB1
HGNC:2343	1_197268483_G_A	3.981e-06	0	0	0	8.808e-06	CRB1
HGNC:2343	1_197268484_T_A	0	0	0	0	0	CRB1
HGNC:2343	1_197328549_CTG_C	0	0	0	0	0	CRB1
HGNC:2343	1_197328603_T_TTG	0	0	0	0	0	CRB1
HGNC:2343	1_197328630_CTT_C	0	0	0	0	0	CRB1
HGNC:2343	1_197328730_C_T	0	0	0	0	0	CRB1
HGNC:2343	1_197328758_G_A	3.994e-06	0	0	0	8.825e-06	CRB1
HGNC:2343	1_197328758_GC_G	0	0	0	0	0	CRB1
HGNC:2343	1_197328806_G_A	0	0	0	0	0	CRB1
HGNC:2343	1_197328828_TG_T	0	0	0	0	0	CRB1
HGNC:2343	1_197328839_G_T	0	0	0	0	0	CRB1
HGNC:2343	1_197328841_C_T	0	0	0	0	0	CRB1
HGNC:2343	1_197328872_G_GTGTCCCAGGA	0	0	0	0	0	CRB1
HGNC:2343	1_197328873_T_A	0	0	0	0	0	CRB1
HGNC:2343	1_197328935_G_T	1.194e-05	6.153e-05	0	0	1.76e-05	CRB1
HGNC:2343	1_197344280_G_T	2.007e-05	0	0	0	3.589e-05	CRB1
HGNC:2343	1_197344288_CTG_C	0	0	0	0	0	CRB1
HGNC:2343	1_197344315_G_A	0	0	0	0	0	CRB1
HGNC:2343	1_197344327_T_A	0	0	0	0	0	CRB1
HGNC:2343	1_197344356_TG_T	0	0	0	0	0	CRB1
HGNC:2343	1_197344427_GC_A	0	0	0	0	0	CRB1
HGNC:2343	1_197344428_CCAGT_C	0	0	0	0	0	CRB1
HGNC:2343	1_197347475_G_A	0	0	0	0	0	CRB1
HGNC:2343	1_197356833_TAC_T	0	0	0	0	0	CRB1
HGNC:2343	1_197356967_C_G	0	0	0	0	0	CRB1
HGNC:2343	1_197356978_C_G	0	0	0	0	0	CRB1
HGNC:2343	1_197356989_T_C	0	0	0	0	0	CRB1
HGNC:2343	1_197357015_T_G	0	0	0	0	0	CRB1
HGNC:2343	1_197421010_C_A	1.194e-05	0	8.675e-05	0	0	CRB1
HGNC:2343	1_197421160_CTGTACCCATCAGCAATGTCTAAATAATGGAACATGCATCCCTCACTTCCAAGATGGCCAGCATGGATTCAGCTGCCTATGTCCATCTGGCTACACCGGGTCCCTGTGTGAAATCGCAACCACACTTTCATTTGAGGGCGATGGCTTCCTGTGGGTCAAAAGTGGCTCAGTGACAACCAAGGGCTCAGTTTGTAACATAGCCCTCAGGTTTCAGACTGTTCAGCCAATGGCTCTTCTACTTTTCCGAAGCAACAGGGATGTGTTTGTGAAGCTGGAGCTGCTAAGTGGCTACATTCACTTATCAATTCAGGTCAATAATCAGTCAAAGGTGCTTCTGTTCATTTCCCACAACACCAGCGATGGAGAGTGGCATTTCGTGGAGGTAAT…	0	0	0	0	0	CRB1
HGNC:2343	1_197421176_T_C	0	0	0	0	0	CRB1
HGNC:2343	1_197421209_C_T	0	0	0	0	0	CRB1
HGNC:2343	1_197421256_CG_C	0	0	0	0	0	CRB1
HGNC:2343	1_197421257_G_A	0	0	0	0	0	CRB1
HGNC:2343	1_197421264_T_C	0	0	0	0	0	CRB1
HGNC:2343	1_197421266_T_C	7.954e-06	0	2.891e-05	0	0	CRB1
HGNC:2343	1_197421271_AATCGCAACC_A	7.954e-06	0	0	0	1.758e-05	CRB1
HGNC:2343	1_197421282_C_CACTT	0	0	0	0	0	CRB1
HGNC:2343	1_197421284_C_CT	0	0	0	0	0	CRB1
HGNC:2343	1_197421310_GT_G	0	0	0	0	0	CRB1
HGNC:2343	1_197421390_C_T	0	0	0	0	0	CRB1
HGNC:2343	1_197421404_C_T	3.182e-05	0	0	0.0001631	3.518e-05	CRB1
HGNC:2343	1_197421461_T_C	0	0	0	0	0	CRB1
HGNC:2343	1_197421524_GA_G	0	0	0	0	0	CRB1
HGNC:2343	1_197421597_AATGC_A	0	0	0	0	0	CRB1
HGNC:2343	1_197421669_G_T	1.99e-05	0	0	0.0002718	0	CRB1
HGNC:2343	1_197421671_G_A	0	0	0	0	0	CRB1
HGNC:2343	1_197421720_A_G	7.959e-06	0	2.891e-05	5.437e-05	0	CRB1
HGNC:2343	1_197421777_G_A	0	0	0	0	0	CRB1
HGNC:2343	1_197421870_G_A	3.983e-06	0	0	0	8.817e-06	CRB1
HGNC:2343	1_197421900_G_A	0	0	0	0	0	CRB1
HGNC:2343	1_197427453_G_C	0	0	0	0	0	CRB1
HGNC:2343	1_197427454_A_T	1.595e-05	6.153e-05	0	0	1.767e-05	CRB1
HGNC:2343	1_197427458_T_A	0	0	0	0	0	CRB1
HGNC:2343	1_197427463_C_T	0	0	0	0	0	CRB1
HGNC:2343	1_197427496_A_G	7.967e-06	0	0	0	1.763e-05	CRB1
HGNC:2343	1_197427547_T_C	3.985e-06	0	0	0	8.812e-06	CRB1
HGNC:2343	1_197427552_G_C	0	0	0	0	0	CRB1
HGNC:2343	1_197427553_T_TCTCCATGTTGAAG	0	0	0	0	0	CRB1
HGNC:2343	1_197427555_C_T	1.196e-05	0	0	0	2.645e-05	CRB1
HGNC:2343	1_197427559_C_T	6.775e-05	0.000123	0	5.437e-05	0.0001058	CRB1
HGNC:2343	1_197427615_C_T	7.574e-05	0	8.7e-05	5.437e-05	0.0001058	CRB1
HGNC:2343	1_197427633_G_A	1.994e-05	6.158e-05	0	0	3.53e-05	CRB1
HGNC:2343	1_197427688_TTAA_T	0	0	0	0	0	CRB1
HGNC:2343	1_197427714_T_C	0	0	0	0	0	CRB1
HGNC:2343	1_197427726_A_T	5.187e-05	6.177e-05	0	0	8.833e-05	CRB1
HGNC:2343	1_197427741_G_T	0	0	0	0	0	CRB1
HGNC:2343	1_197427750_C_T	0	0	0	0	0	CRB1
HGNC:2343	1_197427822_G_C	0	0	0	0	0	CRB1
HGNC:2343	1_197427826_G_A	3.982e-06	0	2.894e-05	0	0	CRB1
HGNC:2343	1_197427855_AATGGTGG_A	3.982e-06	0	0	0	8.808e-06	CRB1
HGNC:2343	1_197427872_AGGCT_A	0	0	0	0	0	CRB1
HGNC:2343	1_197427873_G_A	2.389e-05	6.152e-05	2.895e-05	0	3.523e-05	CRB1
HGNC:2343	1_197427880_T_C	3.983e-06	0	0	0	8.812e-06	CRB1
HGNC:2343	1_197427901_AC_A	0	0	0	0	0	CRB1
HGNC:2343	1_197428002_G_T	0	0	0	0	0	CRB1
HGNC:2343	1_197429459_G_A	0	0	0	0	0	CRB1
HGNC:2343	1_197429460_T_A	3.182e-05	0	5.782e-05	0	5.277e-05	CRB1
HGNC:2343	1_197429479_CAT_C	0	0	0	0	0	CRB1
HGNC:2343	1_197429555_G_A	0	0	0	0	0	CRB1
HGNC:2343	1_197429581_G_C	0	0	0	0	0	CRB1
HGNC:2343	1_197429584_C_T	0	0	0	0	0	CRB1
HGNC:2343	1_197429605_G_A	0	0	0	0	0	CRB1
HGNC:2343	1_197429614_T_C	0	0	0	0	0	CRB1
HGNC:2343	1_197434705_G_T	0	0	0	0	0	CRB1
HGNC:2343	1_197434777_G_T	0	0	0	0	0	CRB1
HGNC:2343	1_197434877_A_T	2.393e-05	0	0	0	5.298e-05	CRB1
HGNC:2343	1_197434900_C_T	3.988e-06	0	0	0	8.828e-06	CRB1
HGNC:2343	1_197434964_G_A	0	0	0	0	0	CRB1
HGNC:2343	1_197434972_G_GTGACCCTTTCCATGACAGACCCACTGTCCCAGAC	0	0	0	0	0	CRB1
HGNC:2343	1_197434985_T_C	1.195e-05	0	0	0	2.644e-05	CRB1
HGNC:2343	1_197435006_CCTCCAGGTGGC_A	0	0	0	0	0	CRB1
HGNC:2343	1_197435035_G_T	0	0	0	0	0	CRB1
HGNC:2343	1_197435170_G_A	2.8e-05	0	0	0	5.318e-05	CRB1
HGNC:2343	1_197435183_T_C	3.996e-06	0	0	0	8.858e-06	CRB1
HGNC:2343	1_197435245_AT_A	0	0	0	0	0	CRB1
HGNC:2343	1_197435255_ATTCAGTGGTCACTGGCTGTTTGCAGTTAAATGTCTGCAACTCCAACCCCTGTTTGCATGGAGGAAACTGTGAAGACATCTATAGCTCTTATCATTGCTCCTGTCCCTTGGGATGGTCAGGGAAACACTGTGAACTCAACATCGATGAATGCTTTTCAAACCCCTGTATCCATGGCAACTGCTCTGACAGAGTTGCAGCCTACCACTGCACATGTGAGCCTGGATACACTGGTGTGAACTGTGAAGTGGATATAGACAACTGCCAGAGTCACCAGTGTGCAAATGGAGCCACCTGCATTAGTCATACTAATGGCTATTCTTGCCTCTGTTTTGGAAATTTTACAGGAAAATTTTGCAGGTGAGCATAAAGTCCATATGAAGCTTGGT…	0	0	0	0	0	CRB1
HGNC:2343	1_197435314_G_T	3.995e-06	0	2.901e-05	0	0	CRB1
HGNC:2343	1_197435322_CTG_C	0	0	0	0	0	CRB1
HGNC:2343	1_197435351_G_T	1.598e-05	0	2.906e-05	0.0001088	0	CRB1
HGNC:2343	1_197435369_G_A	0	0	0	0	0	CRB1
HGNC:2343	1_197435382_CTG_C	0	0	0	0	0	CRB1
HGNC:2343	1_197435404_T_A	4.079e-06	0	0	0	8.983e-06	CRB1
HGNC:2343	1_197435516_G_A	0	0	0	0	0	CRB1
HGNC:2343	1_197435516_G_T	0	0	0	0	0	CRB1
HGNC:2343	1_197435539_G_T	1.998e-05	0	0	0.0002719	0	CRB1
HGNC:2343	1_197435574_T_TTGCC	4.004e-06	0	0	0	8.879e-06	CRB1
HGNC:2343	1_197438675_G_A	0	0	0	0	0	CRB1
HGNC:2343	1_197438676_G_GT	0	0	0	0	0	CRB1
HGNC:2343	1_197442221_T_A	0	0	0	0	0	CRB1
HGNC:2343	1_197442239_A_T	0	0	0	0	0	CRB1
HGNC:2343	1_197442248_T_G	0	0	0	0	0	CRB1
HGNC:2343	1_197442274_CG_C	0	0	0	0	0	CRB1
HGNC:2343	1_197442278_C_T	1.989e-05	0	8.675e-05	0	8.795e-06	CRB1
HGNC:2343	1_197442283_C_A	0	0	0	0	0	CRB1
HGNC:2343	1_197477696_CA_C	3.991e-06	0	0	0	8.848e-06	CRB1
HGNC:2343	1_197477799_C_A	0	0	0	0	0	CRB1
HGNC:2343	1_197477826_C_T	1.197e-05	6.153e-05	0	5.437e-05	8.851e-06	CRB1
HGNC:2343	1_197477865_G_C	0	0	0	0	0	CRB1
HGNC:9666	1_198702531_G_A	3.977e-06	0	0	0	8.792e-06	PTPRC
HGNC:9666	1_198735211_AG_T	0	0	0	0	0	PTPRC
HGNC:9666	1_198735253_G_A	0	0	0	0	0	PTPRC
HGNC:9666	1_198749417_T_A	0	0	0	0	0	PTPRC
HGNC:19181	1_200618710_C_A	0	0	0	0	0	KIF14
HGNC:25360	1_200650639_A_C	0	0	0	0	0	DDX59
HGNC:25360	1_200666555_GA_G	1.193e-05	0	0	0	2.637e-05	DDX59
HGNC:9023	1_201316692_C_T	0	0	0	0	0	PKP1
HGNC:9023	1_201324946_C_T	0	0	0	0	0	PKP1
HGNC:18039	1_202730976_A_C	0	0	0	0	0	KDM5B
HGNC:18039	1_202733657_C_CA	0	0	0	0	0	KDM5B
HGNC:18039	1_202735523_TC_T	0	0	0	0	0	KDM5B
HGNC:18039	1_202749140_C_T	0	0	0	0	0	KDM5B
HGNC:18039	1_202752979_CAA_C	0	0	0	0	0	KDM5B
HGNC:18039	1_202773143_A_C	0	0	0	0	0	KDM5B
HGNC:14951	1_204406261_C_T	3.978e-06	0	0	0	8.796e-06	PPP1R15B
HGNC:2172	1_205064321_G_C	0	0	0	0	0	CNTN2
HGNC:14581	1_20633820_GC_G	5.568e-06	0	3.461e-05	0	0	PINK1
HGNC:14581	1_20637956_G_C	1.988e-05	0	0	0	4.395e-05	PINK1
HGNC:14581	1_20638052_GC_G	0	0	0	0	0	PINK1
HGNC:14581	1_20639990_C_A	4.412e-06	0	0	0	0	PINK1
HGNC:14581	1_20645640_T_C	1.591e-05	0	0	0.0001631	0	PINK1
HGNC:14581	1_20648994_G_A	0	0	0	0	0	PINK1
HGNC:14581	1_20649217_C_T	7.985e-05	0	0	0.0005985	7.086e-05	PINK1
HGNC:2728	1_20652463_GTAGTAGGGGTAGGCCGAGGGGA_G	0	0	0	0	0	DDOST
HGNC:2728	1_20654614_C_G	1.169e-05	0	0	0	0	DDOST
HGNC:2728	1_20654660_C_T	0	0	0	0	0	DDOST
HGNC:2336	1_207468543_T_A	0	0	0	0	0	CR2
HGNC:2336	1_207468716_G_A	3.978e-06	6.153e-05	0	0	0	CR2
HGNC:2336	1_207474834_T_A	0	0	0	0	0	CR2
HGNC:6490	1_209615271_TCA_T	0	0	0	0	0	LAMB3
HGNC:6490	1_209616601_CTT_C	0	0	0	0	0	LAMB3
HGNC:6490	1_209617409_C_T	3.984e-06	0	2.891e-05	0	0	LAMB3
HGNC:6490	1_209617519_C_T	0	0	0	0	0	LAMB3
HGNC:6490	1_209617585_AC_A	0	0	0	0	0	LAMB3
HGNC:6490	1_209617587_C_T	3.984e-06	0	0	0	0	LAMB3
HGNC:6490	1_209617924_G_A	0	0	0	0	0	LAMB3
HGNC:6490	1_209618591_CTG_C	0	0	0	0	0	LAMB3
HGNC:6490	1_209622533_CACCTGTTAGGAAGTCCCGG_C	0	0	0	0	0	LAMB3
HGNC:6490	1_209622535_C_T	0	0	0	0	0	LAMB3
HGNC:6490	1_209622981_C_T	0	0	0	0	0	LAMB3
HGNC:6490	1_209622987_G_A	0	0	0	0	0	LAMB3
HGNC:6490	1_209623005_G_A	0	0	0	0	0	LAMB3
HGNC:6490	1_209623021_CA_C	0	0	0	0	0	LAMB3
HGNC:6490	1_209623141_T_TA	0	0	0	0	0	LAMB3
HGNC:6490	1_209623165_GGAGTTGCCACA_G	3.987e-06	0	0	0	0	LAMB3
HGNC:6490	1_209623503_A_G	0	0	0	0	0	LAMB3
HGNC:6490	1_209623516_TG_T	0	0	0	0	0	LAMB3
HGNC:6490	1_209623561_C_CAA	0	0	0	0	0	LAMB3
HGNC:6490	1_209623574_GC_G	0	0	0	0	0	LAMB3
HGNC:6490	1_209623588_C_A	0	0	0	0	0	LAMB3
HGNC:6490	1_209623680_GC_G	0	0	0	0	0	LAMB3
HGNC:6490	1_209623693_G_A	0	0	0	0	0	LAMB3
HGNC:6490	1_209623849_CAGCACTGCTTATTTTTTCAA_C	0	0	0	0	0	LAMB3
HGNC:6490	1_209625685_C_A	0	0	0	0	0	LAMB3
HGNC:6490	1_209625794_C_T	0	0	0	0	0	LAMB3
HGNC:6490	1_209626870_G_A	1.2e-05	0	0	5.451e-05	1.774e-05	LAMB3
HGNC:6490	1_209626875_CCT_C	3.995e-06	0	0	0	8.853e-06	LAMB3
HGNC:6490	1_209626979_C_T	4.08e-06	0	2.925e-05	0	0	LAMB3
HGNC:6490	1_209627522_CCA_C	0	0	0	0	0	LAMB3
HGNC:6490	1_209627532_C_A	0	0	0	0	0	LAMB3
HGNC:6490	1_209628057_G_T	0	0	0	0	0	LAMB3
HGNC:6490	1_209628131_GC_G	0	0	0	0	0	LAMB3
HGNC:6490	1_209628212_C_T	0	0	0	0	0	LAMB3
HGNC:6490	1_209629732_C_T	2.388e-05	0	0	0	5.283e-05	LAMB3
HGNC:6490	1_209629742_C_G	0	0	0	0	0	LAMB3
HGNC:6490	1_209629752_G_A	3.978e-06	0	0	0	8.795e-06	LAMB3
HGNC:6490	1_209629794_G_A	0	0	0	0	0	LAMB3
HGNC:6490	1_209629802_TCA_T	0	0	0	0	0	LAMB3
HGNC:6490	1_209629834_A_ATTGTCACACACACCTCCATATGCCCCCTGGCTGGCGGCAAACACAGCGGGGTCAAAGTGACATGTCTCTGAGTGCCC	4.375e-05	0.0005549	5.782e-05	0	0	LAMB3
HGNC:6490	1_209629838_T_TCA	0	0	0	0	0	LAMB3
HGNC:6490	1_209629840_A_T	0	0	0	0	0	LAMB3
HGNC:6490	1_209629852_A_C	3.976e-06	0	0	0	8.79e-06	LAMB3
HGNC:6490	1_209629861_CT_C	0	0	0	0	0	LAMB3
HGNC:6490	1_209629891_GT_G	7.953e-06	0	0	0	1.758e-05	LAMB3
HGNC:6490	1_209630613_A_T	0	0	0	0	0	LAMB3
HGNC:6490	1_209630614_C_G	0	0	0	0	0	LAMB3
HGNC:6490	1_209630637_GC_G	0	0	0	0	0	LAMB3
HGNC:6490	1_209630688_A_T	0	0	0	0	0	LAMB3
HGNC:6490	1_209630736_C_A	3.982e-06	0	0	0	8.806e-06	LAMB3
HGNC:6490	1_209632678_G_A	7.955e-06	0	0	0	1.759e-05	LAMB3
HGNC:6490	1_209633069_C_T	0	0	0	0	0	LAMB3
HGNC:6490	1_209633134_C_A	0	0	0	0	0	LAMB3
HGNC:6490	1_209633135_T_C	1.193e-05	0	0	0	2.637e-05	LAMB3
HGNC:6490	1_209633135_T_G	0	0	0	0	0	LAMB3
HGNC:6490	1_209634449_TC_T	0	0	0	0	0	LAMB3
HGNC:6490	1_209634506_G_A	0	0	0	0	0	LAMB3
HGNC:6490	1_209634510_GCT_G	0	0	0	0	0	LAMB3
HGNC:6490	1_209634547_G_GA	1.592e-05	0	0	0	3.521e-05	LAMB3
HGNC:6490	1_209634574_T_TA	0	0	0	0	0	LAMB3
HGNC:6490	1_209634581_G_A	1.195e-05	0	2.892e-05	0	1.764e-05	LAMB3
HGNC:6490	1_209634582_C_T	3.985e-06	0	0	0	8.822e-06	LAMB3
HGNC:6490	1_209634640_T_C	0	0	0	0	0	LAMB3
HGNC:6490	1_209637906_A_C	0	0	0	0	0	LAMB3
HGNC:6490	1_209637907_C_G	0	0	0	0	0	LAMB3
HGNC:6490	1_209637971_AG_A	0	0	0	0	0	LAMB3
HGNC:6490	1_209638591_G_A	0	0	0	0	0	LAMB3
HGNC:6490	1_209638615_G_A	3.977e-06	0	0	0	0	LAMB3
HGNC:6490	1_209649962_A_G	0	0	0	0	0	LAMB3
HGNC:6490	1_209650070_C_CA	0	0	0	0	0	LAMB3
HGNC:6490	1_209650076_CCA_C	0	0	0	0	0	LAMB3
HGNC:6490	1_209650120_T_C	0	0	0	0	0	LAMB3
HGNC:23143	1_209938252_T_C	4.75e-05	0.000636	3.332e-05	0	2.089e-05	SYT14
HGNC:23143	1_209938278_G_A	0	0	0	0	0	SYT14
HGNC:18270	1_210348976_A_T	0	0	0	0	0	HHAT
HGNC:19689	1_211481304_G_A	3.979e-06	0	0	0	8.802e-06	RD3
HGNC:24682	1_212858454_T_C	3.703e-05	0	0	0	9.822e-05	FLVCR1
HGNC:24682	1_212858813_A_G	3.982e-06	0	0	0	8.812e-06	FLVCR1
HGNC:24682	1_212858988_TG_T	3.987e-06	0	0	0	8.83e-06	FLVCR1
HGNC:24682	1_212859182_G_A	0	0	0	0	0	FLVCR1
HGNC:24682	1_212863824_G_A	0	0	0	0	0	FLVCR1
HGNC:24682	1_212872765_C_A	0	0	0	0	0	FLVCR1
HGNC:24682	1_212883443_G_A	0.0002353	0	0	0	0.000443	FLVCR1
HGNC:24682	1_212885292_G_A	0	0	0	0	0	FLVCR1
HGNC:24682	1_212888496_ATGAC_A	0	0	0	0	0	FLVCR1
HGNC:24682	1_212888498_G_A	0	0	0	0	0	FLVCR1
HGNC:24682	1_212888556_G_GA	3.977e-06	0	0	0	8.792e-06	FLVCR1
HGNC:24682	1_212895010_GAC_G	0	0	0	0	0	FLVCR1
HGNC:24682	1_212895017_CATAA_C	0	0	0	0	0	FLVCR1
HGNC:1857	1_214622237_GA_G	0	0	0	0	0	CENPF
HGNC:1857	1_214629058_G_T	0	0	0	0	0	CENPF
HGNC:1857	1_214630532_A_G	0	0	0	0	0	CENPF
HGNC:1857	1_214639962_GA_G	0	0	0	0	0	CENPF
HGNC:1857	1_214642524_TCAGA_T	4.02e-06	6.171e-05	0	0	0	CENPF
HGNC:1857	1_214645512_CT_C	3.995e-06	6.2e-05	0	0	0	CENPF
HGNC:1857	1_214645940_CTG_C	0	0	0	0	0	CENPF
HGNC:1857	1_214646519_C_T	1.198e-05	0	5.786e-05	0	8.857e-06	CENPF
HGNC:1857	1_214646789_C_T	5.262e-05	0	2.942e-05	0	0.0001073	CENPF
HGNC:1857	1_214647209_G_T	5.585e-05	0	0	0	8.841e-05	CENPF
HGNC:1857	1_214651758_C_CT	0	0	0	0	0	CENPF
HGNC:438	1_21554102_ACTGGCCATTGG_GTGT	0	0	0	0	0	ALPL
HGNC:438	1_21554123_TACTA_T	0	0	0	0	0	ALPL
HGNC:438	1_21554144_T_G	3.977e-06	0	0	0	8.792e-06	ALPL
HGNC:438	1_21560651_G_A	0	0	0	0	0	ALPL
HGNC:438	1_21560652_C_T	0	0	0	0	0	ALPL
HGNC:438	1_21560658_C_T	0	0	0	0	0	ALPL
HGNC:438	1_21560662_C_T	1.193e-05	0	0	0	1.758e-05	ALPL
HGNC:438	1_21560675_GA_G	0	0	0	0	0	ALPL
HGNC:438	1_21560691_CT_C	3.977e-06	0	0	0	8.791e-06	ALPL
HGNC:438	1_21560694_C_T	0	0	0	0	0	ALPL
HGNC:438	1_21561095_A_AG	0	0	0	0	0	ALPL
HGNC:438	1_21561117_ACGGCTGCC_A	0	0	0	0	0	ALPL
HGNC:438	1_21561126_C_T	0	0	0	0	0	ALPL
HGNC:438	1_21561130_T_C	4.017e-06	0	0	0	8.906e-06	ALPL
HGNC:438	1_21561138_G_GGTCA	0	0	0	0	0	ALPL
HGNC:438	1_21561214_T_A	0	0	0	0	0	ALPL
HGNC:12601	1_215628921_G_A	0	0	0	0	0	USH2A
HGNC:12601	1_215628952_CG_C	0	0	0	0	0	USH2A
HGNC:12601	1_215628961_CA_C	0	0	0	0	0	USH2A
HGNC:12601	1_215628979_GT_G	0	0	0	0	0	USH2A
HGNC:438	1_21563114_AC_A	0	0	0	0	0	ALPL
HGNC:438	1_21563143_G_A	7.97e-06	0	2.893e-05	0	8.823e-06	ALPL
HGNC:438	1_21563203_AG_A	0	0	0	0	0	ALPL
HGNC:438	1_21563207_C_T	0	0	0	0	0	ALPL
HGNC:438	1_21563212_AC_CA	0	0	0	0	0	ALPL
HGNC:438	1_21563219_G_A	0.0001355	0	0	0.0001088	0.000256	ALPL
HGNC:438	1_21563236_AC_A	3.992e-06	0	0	0	8.848e-06	ALPL
HGNC:12601	1_215634481_TAAACATTC_G	0	0	0	0	0	USH2A
HGNC:12601	1_215634635_G_GCT	0	0	0	0	0	USH2A
HGNC:12601	1_215634667_G_T	3.977e-06	0	2.891e-05	0	0	USH2A
HGNC:12601	1_215634675_CTTTTTCCCAGGAGTTGTT_GC	0	0	0	0	0	USH2A
HGNC:12601	1_215639154_C_T	0	0	0	0	0	USH2A
HGNC:12601	1_215639163_GTAGAGGT_G	0	0	0	0	0	USH2A
HGNC:12601	1_215639190_G_A	7.955e-06	0	0	0	1.759e-05	USH2A
HGNC:12601	1_215639228_GAA_G	7.957e-06	0	0	0	1.76e-05	USH2A
HGNC:12601	1_215639239_C_T	0	0	0	0	0	USH2A
HGNC:12601	1_215640556_A_C	0	0	0	0	0	USH2A
HGNC:12601	1_215640557_C_CTTTT	0	0	0	0	0	USH2A
HGNC:12601	1_215640561_T_A	0	0	0	0	0	USH2A
HGNC:12601	1_215640610_GCGTCGCCCTCCGTCGGTTAACA_G	0	0	0	0	0	USH2A
HGNC:12601	1_215640630_AC_A	0	0	0	0	0	USH2A
HGNC:12601	1_215640645_G_GTC	0	0	0	0	0	USH2A
HGNC:438	1_21564068_C_A	0	0	0	0	0	ALPL
HGNC:438	1_21564068_C_T	0	0	0	0	0	ALPL
HGNC:438	1_21564094_G_A	9.162e-05	6.156e-05	0.0001157	0	0.0001498	ALPL
HGNC:438	1_21564103_G_A	1.195e-05	0	0	0	2.643e-05	ALPL
HGNC:438	1_21564110_C_T	3.982e-05	0	0	0	5.284e-05	ALPL
HGNC:438	1_21564133_GACA_G	0	0	0	0	0	ALPL
HGNC:438	1_21564139_G_A	0.00244	0	2.893e-05	0	0.002016	ALPL
HGNC:438	1_21564139_G_T	0	0	0	0	0	ALPL
HGNC:438	1_21564188_A_C	0	0	0	0	0	ALPL
HGNC:12601	1_215647517_C_A	1.196e-05	0	0	0	2.65e-05	USH2A
HGNC:12601	1_215647520_A_T	0	0	0	0	0	USH2A
HGNC:12601	1_215647521_C_T	0	0	0	0	0	USH2A
HGNC:12601	1_215647525_CT_C	0	0	0	0	0	USH2A
HGNC:12601	1_215647552_C_A	0	0	0	0	0	USH2A
HGNC:12601	1_215647615_G_A	0	0	0	0	0	USH2A
HGNC:12601	1_215647633_CT_C	0	0	0	0	0	USH2A
HGNC:12601	1_215647663_C_A	0	0	0	0	0	USH2A
HGNC:12601	1_215647663_CT_C	0	0	0	0	0	USH2A
HGNC:12601	1_215648527_C_G	0	0	0	0	0	USH2A
HGNC:12601	1_215648580_TC_T	0	0	0	0	0	USH2A
HGNC:12601	1_215648606_GGA_G	0	0	0	0	0	USH2A
HGNC:12601	1_215648655_TCGGTCCTTTGCTGCAA_T	0	0	0	0	0	USH2A
HGNC:12601	1_215648657_G_A	6.365e-05	0.000123	0.0001156	0	5.277e-05	USH2A
HGNC:12601	1_215648686_G_T	0	0	0	0	0	USH2A
HGNC:12601	1_215648706_AGT_A	3.978e-06	0	0	0	8.797e-06	USH2A
HGNC:12601	1_215648745_G_A	0	0	0	0	0	USH2A
HGNC:12601	1_215648767_C_A	0	0	0	0	0	USH2A
HGNC:12601	1_215648767_C_T	0	0	0	0	0	USH2A
HGNC:12601	1_215650648_C_T	0	0	0	0	0	USH2A
HGNC:12601	1_215650687_G_A	3.98e-06	0	0	0	0	USH2A
HGNC:12601	1_215650702_C_CATGGAACG	0	0	0	0	0	USH2A
HGNC:12601	1_215650755_C_T	0	0	0	0	0	USH2A
HGNC:12601	1_215650760_C_T	0	0	0	0	0	USH2A
HGNC:12601	1_215650782_GCAGAATTCACTGCC_G	0	0	0	0	0	USH2A
HGNC:12601	1_215670979_T_TC	0	0	0	0	0	USH2A
HGNC:12601	1_215671067_G_A	0	0	0	0	0	USH2A
HGNC:12601	1_215671073_C_CT	0	0	0	0	0	USH2A
HGNC:12601	1_215671079_GTCTTCTGTATAATTC_G	0	0	0	0	0	USH2A
HGNC:12601	1_215671086_G_T	0	0	0	0	0	USH2A
HGNC:12601	1_215671098_A_T	0	0	0	0	0	USH2A
HGNC:12601	1_215671119_CT_C	0	0	0	0	0	USH2A
HGNC:12601	1_215671162_CC_A	0	0	0	0	0	USH2A
HGNC:12601	1_215671206_CA_C	0	0	0	0	0	USH2A
HGNC:12601	1_215671229_G_A	0	0	0	0	0	USH2A
HGNC:12601	1_215671258_C_A	0	0	0	0	0	USH2A
HGNC:12601	1_215671283_G_A	3.989e-06	0	0	0	8.843e-06	USH2A
HGNC:12601	1_215671294_C_T	3.994e-06	0	0	0	8.863e-06	USH2A
HGNC:12601	1_215673951_GCTTTGTCTACTATGCACGTTTAGGTGGATGGAGGTTGGGGACACCTTGCATCCCATTTTTAGAGTCTTCATTAGAACTGACCAAGGGCTCAGGCAATAGAAAGGTCAGCAGTGGCTTACTCTCAGAAAACCGAGACATGGCTACCTACCTGTGAAATGGCTTCAGCTGGTTTACTATATATGACTGCATACCAAAAGAATTATGAGTTGTGTTTATGTGTATGATTTTAGTTTCTCTTTCAAATAGTTCACGGATGAAGAGGGTATAATTGATGATATCACCATTTGTTCTCACTGGAGGGTCCCAGTTCACTAAGATCTCCTGAGGACCCCTGGCCTGCAATTTTGGAGGTTCCATCCCTGAGGGTGCTGAGGGGCTGGTTCGAT…	0	0	0	0	0	USH2A
HGNC:12601	1_215674098_A_G	3.984e-06	0	0	0	0	USH2A
HGNC:12601	1_215674107_A_G	3.983e-06	0	0	0	8.818e-06	USH2A
HGNC:12601	1_215674117_CTGGTTTACTATA_GTAGG	0	0	0	0	0	USH2A
HGNC:12601	1_215674200_C_A	0	0	0	0	0	USH2A
HGNC:12601	1_215674210_GA_G	3.979e-06	0	0	0	0	USH2A
HGNC:12601	1_215674216_A_C	0	0	0	0	0	USH2A
HGNC:12601	1_215674298_GGAGGTTCCATCCCT_G	0	0	0	0	0	USH2A
HGNC:12601	1_215674313_G_C	0	0	0	0	0	USH2A
HGNC:12601	1_215674323_AG_A	0	0	0	0	0	USH2A
HGNC:12601	1_215674354_CA_C	0	0	0	0	0	USH2A
HGNC:12601	1_215674411_G_GGTGAGAGTA	3.985e-06	0	0	0	0	USH2A
HGNC:12601	1_215674445_C_T	0	0	0	0	0	USH2A
HGNC:12601	1_215674563_GAGAGTC_G	1.197e-05	0	0	0	8.855e-06	USH2A
HGNC:12601	1_215674564_AGAGTCCATGTTC_CAAG	0	0	0	0	0	USH2A
HGNC:12601	1_215674567_GTCCATGTTC_G	0	0	0	0	0	USH2A
HGNC:12601	1_215674572_T_A	1.197e-05	0	0	0	8.845e-06	USH2A
HGNC:12601	1_215674573_GTTC_G	1.197e-05	0	0	0	8.846e-06	USH2A
HGNC:12601	1_215674574_T_GAC	0	0	0	0	0	USH2A
HGNC:12601	1_215674595_G_A	1.196e-05	0	0	0	2.651e-05	USH2A
HGNC:12601	1_215674598_C_T	3.987e-06	0	0	0	8.835e-06	USH2A
HGNC:12601	1_215674628_C_A	0	0	0	0	0	USH2A
HGNC:12601	1_215674639_G_T	0	0	0	0	0	USH2A
HGNC:12601	1_215674643_G_T	7.969e-06	0	0	0	1.765e-05	USH2A
HGNC:12601	1_215674647_CAAGGGAG_C	0	0	0	0	0	USH2A
HGNC:12601	1_215674735_TCTAA_T	0	0	0	0	0	USH2A
HGNC:12601	1_215674781_G_T	7.978e-06	0	0	0	1.767e-05	USH2A
HGNC:12601	1_215674783_C_T	3.989e-06	0	0	0	0	USH2A
HGNC:12601	1_215674817_C_T	3.989e-06	0	0	0	0	USH2A
HGNC:12601	1_215674849_AGCCTCCAGAGTTGTGATGCTGG_TGACTTCTGA	0	0	0	0	0	USH2A
HGNC:12601	1_215674901_G_A	0	0	0	0	0	USH2A
HGNC:12601	1_215674931_GA_G	0	0	0	0	0	USH2A
HGNC:12601	1_215674997_AT_A	0	0	0	0	0	USH2A
HGNC:12601	1_215675043_G_A	0	0	0	0	0	USH2A
HGNC:12601	1_215675047_TGGTGG_T	0	0	0	0	0	USH2A
HGNC:12601	1_215675056_C_T	0	0	0	0	0	USH2A
HGNC:12601	1_215675057_C_T	3.982e-06	0	0	0	0	USH2A
HGNC:12601	1_215675092_A_T	0	0	0	0	0	USH2A
HGNC:12601	1_215675116_AC_A	0	0	0	0	0	USH2A
HGNC:12601	1_215675152_C_T	0	0	0	0	0	USH2A
HGNC:12601	1_215675172_C_T	7.975e-06	0	0	0	1.766e-05	USH2A
HGNC:12601	1_215675197_A_C	0	0	0	0	0	USH2A
HGNC:12601	1_215675199_A_G	0	0	0	0	0	USH2A
HGNC:12601	1_215675208_G_A	0	0	0	0	0	USH2A
HGNC:12601	1_215675211_T_G	0	0	0	0	0	USH2A
HGNC:12601	1_215675212_CCA_C	3.99e-06	0	0	0	8.848e-06	USH2A
HGNC:12601	1_215675220_G_A	0	0	0	0	0	USH2A
HGNC:12601	1_215675308_TC_T	0	0	0	0	0	USH2A
HGNC:12601	1_215675386_C_A	0	0	0	0	0	USH2A
HGNC:12601	1_215675493_A_C	0	0	0	0	0	USH2A
HGNC:12601	1_215675501_CT_C	0	0	0	0	0	USH2A
HGNC:12601	1_215675577_C_CA	0	0	0	0	0	USH2A
HGNC:12601	1_215675611_G_T	0	0	0	0	0	USH2A
HGNC:12601	1_215675619_A_T	3.999e-06	0	0	0	8.89e-06	USH2A
HGNC:12601	1_215680148_C_G	0	0	0	0	0	USH2A
HGNC:12601	1_215680159_C_T	1.594e-05	6.152e-05	0	0	1.765e-05	USH2A
HGNC:12601	1_215680168_CT_C	3.984e-06	0	2.893e-05	0	0	USH2A
HGNC:12601	1_215680190_GT_G	0	0	0	0	0	USH2A
HGNC:12601	1_215680211_C_A	3.981e-06	0	0	0	8.81e-06	USH2A
HGNC:12601	1_215680241_C_A	0	0	0	0	0	USH2A
HGNC:12601	1_215680349_CG_C	0	0	0	0	0	USH2A
HGNC:12601	1_215680350_G_T	0	0	0	0	0	USH2A
HGNC:12601	1_215680377_C_G	0	0	0	0	0	USH2A
HGNC:438	1_21568111_T_TG	0	0	0	0	0	ALPL
HGNC:438	1_21568122_C_T	7.953e-06	0	0	5.437e-05	0	ALPL
HGNC:438	1_21568123_G_A	1.591e-05	0	0	0	2.637e-05	ALPL
HGNC:438	1_21568169_TG_T	0	0	0	0	0	ALPL
HGNC:438	1_21568193_G_T	3.978e-06	0	0	0	8.795e-06	ALPL
HGNC:438	1_21568246_A_G	0	0	0	0	0	ALPL
HGNC:438	1_21570321_G_A	7.957e-06	0	2.892e-05	0	8.798e-06	ALPL
HGNC:438	1_21570326_C_T	1.591e-05	0	0	5.439e-05	2.639e-05	ALPL
HGNC:438	1_21570327_G_A	7.958e-06	0	0	0	8.798e-06	ALPL
HGNC:438	1_21570336_T_C	3.978e-06	0	0	0	8.796e-06	ALPL
HGNC:438	1_21570348_AC_A	0	0	0	0	0	ALPL
HGNC:438	1_21570375_G_A	0	0	0	0	0	ALPL
HGNC:12601	1_215728092_AGACCACACGGTAATGGGAGATAATGCCATTGGGAGATTCTGGCTTTGTCCAATTCAACAGAACTGAATGAGCACTCGTGGCTTGAGCCCAAGGAGCTGGAAAATCTT_A	0	0	0	0	0	USH2A
HGNC:12601	1_215728200_GA_G	0	0	0	0	0	USH2A
HGNC:12601	1_215728229_G_C	0	0	0	0	0	USH2A
HGNC:12601	1_215728232_C_T	9.157e-05	0	0	0	0.0001939	USH2A
HGNC:12601	1_215728265_G_T	3.991e-06	0	0	0	8.861e-06	USH2A
HGNC:12601	1_215728271_A_AC	0	0	0	0	0	USH2A
HGNC:12601	1_215728273_C_CCGATATT	0	0	0	0	0	USH2A
HGNC:12601	1_215728280_T_TC	0	0	0	0	0	USH2A
HGNC:12601	1_215728361_T_TC	0	0	0	0	0	USH2A
HGNC:12601	1_215728370_ATG_A	0	0	0	0	0	USH2A
HGNC:12601	1_215728383_G_A	2.422e-05	6.251e-05	2.901e-05	5.454e-05	2.709e-05	USH2A
[truncated: 83,073 more rows]

## Sheet: Table S4
Table S4: Carrier allele frequency burden by gene.
GeneSymbol	AFsum
HBA1	0.0317158
GJB2	0.0265629
CYP21A2	0.0171275
BCHE	0.015524
CFTR	0.013428
SMN1	0.011304
FLG	0.0107233
PAH	0.00972373
PRKN	0.00812412
ABCA4	0.00764995
TYR	0.00761003
MPO	0.00703262
CEP290	0.00693587
DUOX2	0.0065561
GAA	0.00623849
NPHP1	0.0061372
USH2A	0.00601737
DHCR7	0.00581991
MUTYH	0.00581977
PMM2	0.00572703
VWF	0.00506417
GNRHR	0.0050338
ATP7B	0.00493025
C2	0.00473698
CD36	0.00472988
SBDS	0.00433446
PKHD1	0.00427262
SLC26A4	0.00410853
NBEAL2	0.00407931
CFAP410	0.00406258
ANO5	0.00404551
ALDOB	0.00393683
ABCC6	0.00390775
EYS	0.00385127
CUBN	0.00366027
HBB	0.00361698
SLC3A1	0.00348226
KIAA0586	0.00347402
ACSF3	0.0033213
TTN	0.00329638
TGM5	0.00325783
ALPL	0.00318604
SI	0.00313103
TMPRSS3	0.00311081
PLG	0.00303392
ABCC2	0.0030075
NME8	0.00295766
DNAH17	0.00290676
FANCM	0.00287218
RAD50	0.00286313
SLC12A3	0.00282573
NEB	0.0027794
ATM	0.00270601
SPG7	0.00264496
ABCA3	0.00259887
OCA2	0.00259493
CPLANE1	0.00255322
OTOA	0.00249816
DNAH5	0.00248479
ASL	0.00242894
PYGM	0.00242798
DNAH8	0.00240949
MEFV	0.00240059
DNAH11	0.00237634
CYP2C19	0.0023596
NPHS1	0.00235843
FMO3	0.00230362
NBAS	0.00226361
LIPC	0.002258
HOGA1	0.00223812
ARSA	0.00217623
DYSF	0.00216154
SLC22A5	0.00213789
RYR1	0.00206957
DNAH9	0.00206839
BBS1	0.00206143
POLG	0.00205706
ACADVL	0.00205095
SPINK5	0.00204795
FANCA	0.00204043
F7	0.00203642
CAPN3	0.00198438
HEXA	0.00198409
ADAMTSL4	0.00198192
IQCE	0.0019487
MYO7A	0.00190296
STRC	0.00190076
CACNA2D4	0.0019006
LAMA2	0.00189948
UBA5	0.00188328
TTLL5	0.00185867
MYO15A	0.00184909
TG	0.00182937
CNGA3	0.00182262
COL7A1	0.00181612
VPS13B	0.00181115
OTOG	0.00180518
HERC2	0.00177685
CC2D2A	0.00177342
ACADM	0.00176815
CLCN1	0.00172728
GCDH	0.00172237
HEPHL1	0.0017161
PADI3	0.00171583
BRCA2	0.00170588
LOXHD1	0.00170528
AHI1	0.00169944
IDUA	0.00167666
MCCC2	0.00167149
PCNT	0.00166866
AGXT	0.0016611
DNAH2	0.00165707
HADHA	0.00165684
DOK7	0.00164852
BTD	0.00164526
C8B	0.00164483
PTPRQ	0.0016374
FRAS1	0.00163003
LAMC3	0.00161445
OTOGL	0.00161292
GBE1	0.00161199
PEX1	0.00160046
CYP1B1	0.00159846
RECQL4	0.00159649
GUF1	0.00159404
VWA3B	0.00159053
MMACHC	0.00156369
ALDH7A1	0.00152865
RP1	0.0015264
MMUT	0.0015218
PKD1L1	0.00150633
DNAH1	0.00150631
SPG11	0.00149639
CBS	0.0014953
SLC26A2	0.00149379
SLC17A5	0.00148857
SLCO1B3	0.00148639
TGM1	0.00147876
AGL	0.00147517
ALOXE3	0.0014657
GNPTAB	0.00145905
RNASEH2B	0.00145669
ABCG8	0.00145095
GYS2	0.00144404
GLE1	0.0014362
FKRP	0.00142297
SRD5A2	0.00142133
LZTR1	0.00140991
SERPINA1	0.00139653
CLCNKA	0.00139574
TRDN	0.00139505
CTC1	0.00138876
GALT	0.00138447
MASP2	0.00138304
NPHP4	0.00138008
VPS13C	0.00137947
ADAMTS13	0.00137867
MYMK	0.00137799
BLM	0.00136485
ACADS	0.00136123
TPO	0.00135032
AIRE	0.00134797
NMNAT1	0.0013457
PIGN	0.00134251
DOCK8	0.0013406
DSC3	0.00133446
FAH	0.00133381
BCKDHB	0.00133213
MPZL2	0.00131132
CEP152	0.00130951
LAMA1	0.00130629
G6PC1	0.00130581
NR2E3	0.00129813
LIPA	0.00129723
ASS1	0.00129004
B3GLCT	0.0012878
SECISBP2	0.00128494
CEP135	0.00128195
ASPM	0.00127488
CYP24A1	0.0012703
WDR35	0.00126967
SH3TC2	0.00126494
CCDC40	0.00126182
GBA	0.00125601
MERTK	0.00125552
DMGDH	0.00124921
PPT1	0.00124321
PIEZO1	0.00123849
GMPPB	0.0012363
MYBPC3	0.00122979
SNORD118	0.00122395
DHTKD1	0.00122183
ASPA	0.00122139
CDH23	0.00121132
ANTXR2	0.00120957
LCT	0.00120923
TSPEAR	0.00120778
GALC	0.00119788
CYP27A1	0.00119778
GLDC	0.00117278
ABCB11	0.00116973
OTOF	0.00116807
ADGRV1	0.00116715
CLN3	0.0011581
COL4A3	0.00115232
SGSH	0.00115066
CYP4V2	0.00115061
CABP2	0.00114743
SLCO1B1	0.00113818
ADA2	0.00113455
TRIM37	0.00113318
DBT	0.00113139
RSPH1	0.00112493
ECHS1	0.00112245
IFT140	0.00111924
RPE65	0.00111342
CEP164	0.00110782
SLC25A13	0.00108988
BBS10	0.00107848
ELP1	0.00107756
GLDN	0.00107688
LAMB3	0.00107553
LAMA3	0.00107513
GLB1	0.00106737
VPS13A	0.0010651
FREM1	0.00106312
MOCOS	0.0010584
SYNE1	0.00105766
AARS2	0.00105664
ERCC6	0.00105547
CYP7B1	0.00105271
FANCC	0.00105036
SGCA	0.0010494
ALMS1	0.00104808
DYNC2H1	0.00104792
NLRP7	0.00104487
RARS2	0.00104312
LIPT1	0.00103822
GCNT2	0.00103725
TMEM67	0.00103643
NPC1	0.00103625
CHRNG	0.00103577
GINS1	0.00102996
EVC	0.00102765
TTC21A	0.00102511
MAN2B1	0.00102492
EVC2	0.0010222
TRPM1	0.00102047
NDUFB3	0.00101966
COL17A1	0.00101929
MCPH1	0.00101912
NCF1	0.0010183
KIF7	0.00101801
MYO18B	0.00101797
MPL	0.00101732
ANGPTL3	0.0010133
ABCA5	0.00101269
WRN	0.00100576
GUCY2D	0.00100491
COL18A1	0.000994836
TANGO2	0.000994455
TSEN54	0.000989148
LDLR	0.000987184
HEXB	0.000983525
CRPPA	0.000975755
NARS1	0.000975645
XDH	0.00097273
TPP1	0.00097071
TBX6	0.000970089
MPDZ	0.000967661
TMPRSS15	0.000967468
FANCI	0.00096542
AGPAT2	0.000963924
USP45	0.000959821
NUP133	0.00095862
SPATA5	0.000958406
IVD	0.00095751
AGA	0.000956382
KCNQ1	0.000952741
LPIN1	0.000947533
SERPINB7	0.000947204
CLRN1	0.000947016
MIPEP	0.000945883
SEC23B	0.000943265
SUGCT	0.00094142
CPA6	0.000940947
KATNIP	0.000939702
NDUFV1	0.000932346
CNGB1	0.000930393
BRIP1	0.000930127
SLC6A19	0.00092765
BRAT1	0.000923049
DNAI1	0.000922972
CTNS	0.000921653
SLC34A3	0.000921513
SERPINC1	0.000914653
PDZD7	0.00091443
POLR3B	0.00091407
PIGG	0.000914052
LRP2	0.000909184
ALG6	0.000906346
ERCC2	0.000904961
CRB1	0.000903168
GPR179	0.000902326
VPS8	0.000900902
WNT10A	0.000892882
RNU4ATAC	0.000891876
CPT2	0.000891794
CRB2	0.000890464
PLA2G7	0.000887593
ASCC3	0.000880955
RPGRIP1L	0.000878712
RTTN	0.00087797
NPHP3	0.000876585
GRM6	0.000873859
COQ8A	0.000871941
PRSS12	0.000869824
KCNV2	0.000866074
DBH	0.000865206
CENPF	0.000864705
TYRP1	0.000863841
TCTN2	0.000863734
GUCY2C	0.00086151
PEX7	0.00085902
DPYD	0.00085185
FANCD2	0.000851519
ACAT1	0.000850702
GDF1	0.000850111
IGSF3	0.000848884
SARDH	0.00084766
TECTA	0.000847425
SZT2	0.000846963
SMPD1	0.000846885
TBCK	0.000843793
CDAN1	0.000843513
CHRNE	0.000837521
ABCA12	0.000832696
BRCA1	0.000832658
SELENON	0.000823849
MYO3A	0.000823
BBS2	0.000822002
WFS1	0.000821585
KYNU	0.000821413
MSH3	0.000819457
SACS	0.000818463
PROM1	0.000816492
SLC12A1	0.000814568
PRSS56	0.000813324
ABCC8	0.000812552
TMC1	0.000810243
LRSAM1	0.000809529
GALNS	0.000809282
CENPJ	0.000807052
IGHMBP2	0.000804377
FAN1	0.000804301
TRIOBP	0.000803174
TRIP11	0.000800809
CSPP1	0.000797848
BCS1L	0.000791339
FTCD	0.000790965
MTFMT	0.000786273
DOCK6	0.000784308
PLCD1	0.000781856
PI4KA	0.000780911
MRPS7	0.0007808
HGD	0.000777218
GFM1	0.000773579
TEX14	0.000771853
RPGRIP1	0.000770275
EPG5	0.00076965
POLR3A	0.000769628
ARSB	0.000769186
SLC7A9	0.000767764
ACAD9	0.000767664
PCCA	0.000766642
PHKB	0.000764087
IFT74	0.0007624
ETFDH	0.000757827
PMS2	0.000756894
DHX34	0.000756106
TTC21B	0.000756015
TGDS	0.000754904
ABCA1	0.000754215
KPNA7	0.000749279
FCSK	0.000748947
TNFRSF13B	0.00074756
COL4A4	0.00074596
SLC22A12	0.000743694
KCNJ1	0.00074323
ADAMTS17	0.000743047
PPA2	0.000740346
PALB2	0.000737341
EXOSC3	0.000736723
UNC80	0.000735476
CYP11B1	0.000731936
DPYS	0.000730154
PNKP	0.000727493
COL6A3	0.000723348
HPS1	0.000722397
RP1L1	0.000722279
MME	0.000720635
DDX11	0.000719886
EARS2	0.000719378
TREH	0.000716205
ERCC3	0.000715986
MTO1	0.000711976
C2CD3	0.000711932
LMF1	0.000710771
CFAP44	0.000710475
FREM2	0.000708595
FAM161A	0.000707928
TXNRD2	0.000707405
NIPAL4	0.000705936
UQCRC2	0.000704563
CFAP251	0.000703589
ATP2A1	0.000700772
EIF3F	0.0007006
PRRT2	0.000699402
NUP188	0.000696542
PGAM2	0.000694291
CNGB3	0.000693846
PRF1	0.000693468
DARS2	0.000692811
GRHPR	0.00069176
TTC25	0.000690904
ITPR2	0.000690424
DRC1	0.000690411
PLA2G6	0.00068608
CCDC39	0.000685595
HYDIN	0.000683895
TDRD9	0.000683573
DSG4	0.00068354
KPTN	0.000683509
DIS3L2	0.00067872
AAAS	0.000676593
PCDH15	0.000676284
TBXAS1	0.000674614
PKLR	0.000673262
IFT81	0.000672697
SLC10A2	0.000672487
DYNC2I1	0.00067191
HMGCS2	0.000671328
FOXRED1	0.00066956
USH1C	0.000664574
NCAPD2	0.000663878
LAMB1	0.000660899
RAG1	0.000659557
SLC37A4	0.000657696
ALG1	0.000657446
SCO2	0.00065552
ACADSB	0.000654012
ZMYND10	0.000652819
GNE	0.0006526
DUOXA2	0.000651149
OPLAH	0.000648241
WDR62	0.000648074
LMBRD1	0.00064684
TTC37	0.000644142
XPA	0.000642475
MYH7	0.000641379
DDC	0.000640892
MLYCD	0.000640398
ANO10	0.000638957
ADA	0.000636962
PNPT1	0.000633562
UROC1	0.000632742
LARS2	0.000631121
KIDINS220	0.000631079
TRNT1	0.000630073
HSD17B3	0.000629004
F12	0.000628387
IFT172	0.000628322
PROC	0.000627768
ZNF335	0.000625714
IQCB1	0.000625279
CRADD	0.000625
ABCG5	0.000623958
UBE2T	0.000621607
GYG1	0.000620127
SLC6A5	0.000618434
GPNMB	0.000618146
AASS	0.000617828
FAM149B1	0.000617753
WDPCP	0.000615834
ATR	0.000614796
PEX6	0.000614738
NAGLU	0.000614456
MASP1	0.000613408
ANO6	0.000613018
RDH12	0.000612954
ACADL	0.000611303
FKBP14	0.000608646
CA12	0.000608567
TRIT1	0.000608056
CRYBB3	0.000604566
KRT74	0.000604453
RMRP	0.00060389
PYGL	0.000603098
LRP5	0.00060271
DHODH	0.000602361
COASY	0.000601819
ARMC9	0.000600001
RYR3	0.000598114
CYP4F22	0.000596606
SLC25A21	0.00059602
HPS3	0.000594817
XRCC4	0.000594473
XPC	0.000593818
FYCO1	0.000593314
TK2	0.00058705
APOB	0.000587038
F2	0.000584387
DLD	0.000584209
POMT1	0.000582188
NARS2	0.000580476
IL12RB1	0.000579736
POP1	0.000578327
SDR9C7	0.000576422
CLCNKB	0.000575949
ESCO2	0.000575362
LRPPRC	0.000575129
SURF1	0.000574738
ENAM	0.000573034
CDHR1	0.000572097
CDK5RAP2	0.00057098
PCCB	0.000568644
EPS8L2	0.000566166
DOCK7	0.000565248
MEI1	0.000564542
SPTA1	0.000562369
ZFYVE26	0.000562276
FKTN	0.000559381
UPB1	0.000558563
NDUFAF5	0.000557538
GP9	0.00055727
ARHGEF18	0.000556036
RDH5	0.000554113
PMFBP1	0.000548689
DZIP1	0.000546476
SLC36A2	0.000546414
ALOX12B	0.000543066
CUL7	0.000543052
CA5A	0.000542093
NEK1	0.000541478
ZMPSTE24	0.000540379
MNS1	0.000540138
RNASEH2A	0.000539502
LRBA	0.000539219
ILDR1	0.00053785
NEK9	0.000537553
RARS1	0.000536045
MYO6	0.000534287
WDR72	0.000534229
AUH	0.000531563
SLC7A7	0.000530683
UGT1A1	0.000530215
PEPD	0.000529883
MYO5B	0.000528176
F5	0.000528071
RTEL1	0.000527398
YARS2	0.000526856
TCIRG1	0.000525526
SGCB	0.000522939
ADSL	0.000521176
AGRN	0.000519817
CYP27B1	0.000519377
KRT14	0.0005181
LEPR	0.000517232
DNAAF4	0.000515493
MANBA	0.000514808
HGSNAT	0.000513121
PIEZO2	0.000512654
MAK	0.000510377
SDCCAG8	0.000510275
TAC3	0.000509976
SPAG1	0.000508244
TYMP	0.000508139
ALDOA	0.0005076
CORO1A	0.0005076
LPL	0.000506366
ECEL1	0.000505933
NDUFS1	0.000505482
SGCG	0.000505428
PREPL	0.000500959
SAG	0.000499555
LRIG2	0.000499452
FTO	0.000498965
PIGO	0.000498391
SBF1	0.000496621
CPT1A	0.000495829
EIF2B5	0.000495689
CNKSR1	0.000494579
AP5Z1	0.000494004
MYH11	0.000493483
CEP112	0.000493185
ZNHIT3	0.00049266
PTS	0.00049238
SCN9A	0.000490747
MRE11	0.000489206
CCNO	0.00048889
CEP63	0.00048883
SDHA	0.000487616
TMC8	0.000485238
TACR3	0.000483164
BBS9	0.000482113
SLC2A10	0.000481175
NGLY1	0.000480936
CYP11B2	0.000480732
FBXL4	0.000480373
COX15	0.00047979
SYCE1	0.000479768
COLQ	0.000476815
VPS33B	0.000475863
INVS	0.000470049
SPEF2	0.000466705
PDE6B	0.000466648
MCM8	0.000466549
SLC2A9	0.000466541
IARS1	0.000466092
COL9A1	0.000465794
ALDH5A1	0.000465785
POLE	0.000464257
MVK	0.000464184
MCCC1	0.000464036
GAMT	0.000463895
TBCD	0.00046359
MRPS34	0.000463186
SPEG	0.000461301
TOP3A	0.000461296
SORD	0.000460595
AKR1C2	0.000460476
HFM1	0.00046047
SLC38A8	0.000460225
PROP1	0.00046001
WWOX	0.000459957
LIG4	0.000458762
SLC5A2	0.000458718
TREX1	0.000458423
RAD51C	0.000458349
MFRP	0.000456048
FSIP2	0.000454813
COX10	0.000454768
MMP21	0.0004539
INTU	0.000453519
SLCO2A1	0.000453184
WDR19	0.000448041
B3GALNT2	0.000447253
AK7	0.000446982
F13A1	0.000446416
TUBGCP4	0.000444652
AMACR	0.000441489
TRAPPC11	0.000441138
AIPL1	0.000440549
CFAP43	0.000440433
RAB23	0.000440371
ERCC4	0.000439829
MTRR	0.000439596
HLCS	0.000439429
KIAA0753	0.000438427
PANK2	0.000437451
NEK10	0.00043379
DZIP1L	0.00043374
PIGV	0.0004337
THOC6	0.000431831
ATP6V0A4	0.000430441
AVIL	0.000430404
RAB3GAP1	0.000430357
SLC45A2	0.000429896
EIF2AK4	0.000429
KIF14	0.000428614
CAD	0.000427953
PEX12	0.000427769
AP4E1	0.000426403
RNF168	0.000425298
ALDH3A2	0.000424305
SLC25A20	0.000424225
TSEN2	0.000423506
TOGARAM1	0.000423097
TMEM260	0.000422474
MICU1	0.000421134
NBN	0.000419565
APTX	0.000419234
HSD17B4	0.000418955
CNTNAP2	0.000415805
ODAD1	0.000415487
BCKDHA	0.000414826
BDP1	0.000414563
AMPD1	0.000414433
CD55	0.000414351
ORC6	0.000414233
UQCRFS1	0.000413837
POLR1C	0.000413456
IFT122	0.000413136
TTC7A	0.000411969
TGM3	0.000409809
ITGB6	0.000409422
BBS7	0.00040938
HSPG2	0.000409357
GATB	0.000408854
UROS	0.000407945
MCM3AP	0.000406705
PHYH	0.000400166
LTBP2	0.000399984
MYH3	0.000398605
VPS13D	0.000398362
LDHD	0.000398357
CP	0.000397758
CPS1	0.000397502
ABCB4	0.000397214
CLPB	0.000395113
CFAP53	0.000394958
CHRND	0.000394523
CPAMD8	0.000394332
CSGALNACT1	0.000394308
COG7	0.00039314
EIF2B3	0.000392886
CTH	0.000390927
MLC1	0.000390743
CDC45	0.000390616
POR	0.000390177
DNAAF1	0.000389787
FLVCR1	0.000389429
MSH6	0.000388737
PHYKPL	0.000388211
FZD6	0.000387802
CYP2R1	0.000387485
NDE1	0.00038664
FANCE	0.000386396
TTPA	0.000386145
ATIC	0.000385371
MMAA	0.000384743
WASHC4	0.00038438
SLC1A4	0.000383995
MYD88	0.000383805
C12orf4	0.000383331
ZNF142	0.000383048
ALPK3	0.000382777
PLD1	0.000382777
ATP8B1	0.000382318
SETX	0.000382009
CLN8	0.000381673
WASHC5	0.000381394
SNAP29	0.000380705
MPV17	0.000380462
MPI	0.00037959
COG5	0.000379034
COL6A1	0.000378504
P3H1	0.00037802
ACP4	0.000377132
PDE6C	0.00037706
NALCN	0.000376847
MCOLN1	0.00037663
POLH	0.000376497
CEP250	0.000375732
TTC29	0.000374904
MTR	0.000374883
TTC19	0.000374667
NR0B2	0.000374512
ZP1	0.000372398
MAT1A	0.000371996
NDUFAF3	0.000370679
TULP1	0.000369371
SLC6A20	0.000368142
MMAB	0.000367854
TCN2	0.000366841
FARS2	0.000365993
COQ4	0.000365621
IMPG2	0.000364799
TBC1D24	0.000364375
TMPRSS6	0.000364369
CFAP298	0.000364121
GPSM2	0.000363521
ANKLE2	0.000363063
UNC13D	0.00036264
PINK1	0.000362431
VLDLR	0.000362418
LIPN	0.000362061
UVSSA	0.000361902
CHRNA3	0.000361743
AFP	0.000359278
SLC26A3	0.000358615
HJV	0.00035703
SLC19A3	0.000356793
MTMR2	0.000356695
EFL1	0.00035655
MECR	0.000356086
SUMF1	0.00035594
CENPE	0.000355621
ITGB3	0.000355571
INPP5E	0.000355179
TRMU	0.000355012
HPSE2	0.000354877
C8A	0.000354873
IDH3B	0.000354866
NEK2	0.000354745
WRAP53	0.000354451
GJC2	0.000354312
GALK1	0.000352985
MTTP	0.000352569
CHAT	0.000352546
TBX19	0.000351807
MKS1	0.000351397
LMAN2L	0.000349806
KLKB1	0.000349662
CLN5	0.000348301
KRT25	0.000348297
CRTAP	0.000348113
TNXB	0.000347504
NEU1	0.000346503
FSHR	0.000344768
MOCS1	0.000344313
DGAT1	0.000343682
TRAPPC9	0.000343462
RFT1	0.000340113
DNA2	0.000339988
PUS7	0.000339345
GP1BB	0.000337515
GALM	0.000337114
ZMYND15	0.000336371
UNC45B	0.00033617
SLC34A2	0.000335417
PNPLA6	0.000334553
FIG4	0.000334216
CSF3R	0.000334119
KL	0.000334081
TCHH	0.000333972
NCF4	0.000333791
OAT	0.000333268
ZNF469	0.00033311
LAMB2	0.000333095
EPCAM	0.00033289
ORC1	0.000332025
TOR1A	0.000331942
CWF19L1	0.000331888
SLC25A1	0.00033176
AMT	0.000330674
TOR1AIP1	0.000330636
TH	0.000330593
SPART	0.000330145
ADAMTS9	0.00032969
KIAA0825	0.000329074
LRRC6	0.000328657
CCDC65	0.000328635
VRK1	0.000328562
JAK3	0.000328317
SAMHD1	0.00032623
TMEM216	0.000326008
MKKS	0.000325944
CWC27	0.000324612
MRPL44	0.000323921
HMGCL	0.0003231
GPC6	0.000323026
OBSL1	0.000322837
STAR	0.000322703
NUBPL	0.000322492
EIF2B2	0.000322093
ARSG	0.000321959
TMEM231	0.000321845
DNAAF5	0.000319879
PMP22	0.000318779
RAB27A	0.000318569
APRT	0.000317349
PCK1	0.000316581
INTS1	0.000316502
ACBD6	0.000316483
[truncated: 1,659 more rows]

## Sheet: Table S5
Table S5: Gene-level NAHR contribution to carrier allele and recessive disease burden as well as NAHR Deletion Impact to Recessive Traits (DIRT).
[truncated: 430 more rows]

[truncated: 3 more sheets: Table S6, Table S7, Table S8]
